# Supplementary material for: Snord116-dependent diurnal rhythm of DNA methylation in mouse cortex
Source: Nat Commun. 2018 Apr 24;9:1616. doi: 10.1038/s41467-018-03676-0 (PMC5915486; doi:10.1038/s41467-018-03676-0)
Supplement: Supplementary file 4 — Supplementary Data 1(XLSX 60 kb) [file 41467_2018_3676_MOESM4_ESM.xlsx]

## Sheet: WGBS summary
Supplementary Data 1. WGBS summary
			Total bases of uniquely mapped reads				Conversion and Duplicates							Mappability		mCG				mCHG				mCHH
Sample name	Genotype	Zeitgeber (ZT)	noadap	trimmed	total mapped bases	coverage	Conversion_Efficiency	chrM_Reads	chrM_PCRdupsites	chrM_PCRdupreads	Total_Reads	PCRdupsites	PCRdupreads	noadap	trimmed	noadap	trimmed	weighted avg		noadap	trimmed	weighted avg		noadap	trimmed	weighted avg
JLRC001A	Snord116 +/-	16	2525084910	258954780	11587597271	4.13843	0.9865	15557	0	0	135597422	27490485	69411756	0.739179	0.736253	0.75011	0.74778	0.749893	0.747371	0.03193	0.03766	0.032463	0.027857	0.02995	0.03463	0.0303853	0.0270404
JLRC001A	Snord116 +/-	16	3715277310	357251495										0.738851	0.758974	0.74503	0.74199	0.744763		0.02477	0.0291	0.0251498		0.02487	0.02818	0.0251604
JLRC001A	Snord116 +/-	16	3381257250	1349771526										0.73348	0.765046	0.74999	0.74111	0.747457		0.02577	0.02643	0.0259583		0.02547	0.02584	0.0255756
JLRC001B	WT	6	2526731730	221641837	11540791723	4.12171	0.9867	16236	0	0	133973147	29292462	76889696	0.727524	0.732266	0.75315	0.7479	0.752727	0.750879	0.03098	0.03584	0.0313719	0.0267829	0.02911	0.03356	0.0294689	0.0263041
JLRC001B	WT	6	3776202450	292760200										0.723465	0.75501	0.75022	0.74276	0.749683		0.0238	0.02765	0.024077		0.0243	0.02761	0.0245382
JLRC001B	WT	6	3592097190	1131358316										0.725778	0.758851	0.75309	0.74114	0.750228		0.02478	0.02528	0.0248998		0.0248	0.02524	0.0249054
JLRC001C	Snord116 +/-	6	2108020230	267131309	9805674540	3.50203	0.986	16366	0	0	115926377	21206127	52118978	0.734423	0.743011	0.74995	0.75336	0.750334	0.747976	0.03289	0.03862	0.0335344	0.0289001	0.03084	0.03532	0.0313439	0.0278982
JLRC001C	Snord116 +/-	6	2991931740	351398814										0.730571	0.766474	0.7455	0.74819	0.745783		0.02568	0.03004	0.0261383		0.02562	0.02872	0.0259458
JLRC001C	Snord116 +/-	6	2795692590	1291499857										0.729519	0.769078	0.7494	0.74437	0.747811		0.0268	0.02752	0.0270275		0.02631	0.02661	0.0264048
JLRC001D	WT	16	2557331280	335334159	11445124394	4.08754	0.9852	15884	0	0	135687410	26080033	64799421	0.721039	0.729843	0.74508	0.74135	0.744648	0.742156	0.03277	0.04015	0.0336255	0.0288987	0.02986	0.03544	0.0305069	0.0270094
JLRC001D	WT	16	3222474480	392997131										0.714353	0.753674	0.74015	0.73577	0.739674		0.02543	0.0312	0.0260572		0.02458	0.02857	0.0250137
JLRC001D	WT	16	3389942790	1547044554										0.717773	0.755889	0.74511	0.73565	0.742146		0.02649	0.02816	0.0270133		0.02521	0.02616	0.0255077
JLRC002A	WT	6	2840679900	474919398	6707545170	2.39555	0.9891	10568	0	0	79374095	17283149	43800086	0.737792	0.825802	0.76797	0.76601	0.767689	0.76767	0.0277	0.03256	0.0283961	0.0283188	0.03003	0.03287	0.0304368	0.0303614
JLRC002A	WT	6	2927102220	464843652										0.75469	0.828897	0.76798	0.76558	0.767651		0.02757	0.03247	0.0282415		0.02989	0.03278	0.0302861
JLRC002B	Snord116 +/-	6	2618535060	388257939	6100667610	2.17881	0.9881	10945	0	0	71734277	15612056	39467350	0.738372	0.824143	0.77001	0.76744	0.769678	0.769686	0.02969	0.03516	0.0303963	0.0302777	0.03225	0.0352	0.0326309	0.0325376
JLRC002B	Snord116 +/-	6	2712056220	381818391										0.760934	0.827211	0.77004	0.76723	0.769693		0.02951	0.03477	0.0301591		0.03209	0.03496	0.0324442
JLRC002C	WT	16	3803534820	373965672	8482618615	3.02951	0.9891	11955	0	0	98073665	22533598	59433545	0.746063	0.822608	0.77911	0.77618	0.778848	0.778869	0.02984	0.03473	0.0302777	0.0301923	0.03288	0.03517	0.033085	0.0330244
JLRC002C	WT	16	3937552920	367565203										0.765695	0.825785	0.77911	0.77653	0.77889		0.02968	0.03468	0.0301069		0.03277	0.03504	0.0329638
JLRC002D	Snord116 +/-	16	3704678730	581803731	8693641094	3.10487	0.988	11394	0	0	102424660	25442554	71597778	0.733116	0.825339	0.77819	0.77504	0.777762	0.777774	0.02903	0.03356	0.0296449	0.0295402	0.03217	0.03458	0.0324971	0.0324117
JLRC002D	Snord116 +/-	16	3834996480	572162153										0.755361	0.828319	0.7781	0.77568	0.777786		0.02885	0.03336	0.0294355		0.03202	0.03438	0.0323264
JLRC003A	WT	6	3879840330	359143391	8279575216	2.95699	0.9878	11455	0	0	95691982	20789081	53277089	0.763254	0.823454	0.77093	0.76882	0.770751	0.770829	0.02897	0.03409	0.0294038	0.0293484	0.03103	0.03361	0.0312486	0.0311725
JLRC003A	WT	6	3685857750	354733745										0.75614	0.826198	0.77115	0.76837	0.770906		0.02884	0.034	0.029293		0.03087	0.03345	0.0310965
JLRC003B	Snord116 +/-	6	3235178610	395502636	7122530422	2.54376	0.9888	10939	0	0	83060364	19323322	50670682	0.747177	0.821863	0.76866	0.76794	0.768582	0.768729	0.02761	0.03243	0.0281351	0.0280768	0.02954	0.03231	0.0298417	0.0297462
JLRC003B	Snord116 +/-	6	3099990780	391858396										0.738511	0.824866	0.76895	0.76829	0.768876		0.02749	0.0322	0.0280186		0.02935	0.03203	0.0296508
JLRC003C	WT	16	3311680320	490457896	7458154176	2.66363	0.989	11092	0	0	87883996	19486975	49674332	0.762093	0.821514	0.7686	0.76662	0.768345	0.768445	0.02673	0.031	0.0272808	0.027225	0.02833	0.03058	0.0286202	0.0285396
JLRC003C	WT	16	3169166130	486849830										0.756805	0.824228	0.76873	0.76735	0.768546		0.02659	0.03094	0.0271693		0.02815	0.03047	0.0284589
JLRC003D	Snord116 +/-	16	3110944230	416729903	6914822425	2.46958	0.9877	10940	0	0	81007374	18387982	47507176	0.767408	0.821822	0.77331	0.77148	0.773094	0.773216	0.02822	0.03317	0.0288048	0.0287563	0.03039	0.0332	0.0307219	0.0306231
JLRC003D	Snord116 +/-	16	2973776670	413371622										0.762068	0.824799	0.77353	0.77196	0.773338		0.0281	0.03308	0.0287078		0.03018	0.033	0.0305242
JLRC004A	Snord116 +/-	0	3966394050	380723093	8679195447	3.09971	0.9826	13613	0	0	100583782	21565025	55286449	0.796524	0.801651	0.76459	0.75105	0.763404	0.763285	0.02862	0.03286	0.0289913	0.0289522	0.03049	0.03317	0.0307247	0.0306496
JLRC004A	Snord116 +/-	0	3953118060	378960244										0.798725	0.80282	0.76433	0.75102	0.763166		0.02853	0.03291	0.0289132		0.03034	0.03302	0.0305744
JLRC004B	WT	0	4328242560	321638734	9279996500	3.31428	0.9837	14199	0	0	106489169	21283152	53007220	0.801116	0.808143	0.76592	0.75936	0.765466	0.765375	0.02647	0.03068	0.0267612	0.0267253	0.02805	0.03097	0.028252	0.0282058
JLRC004B	WT	0	4310379000	319736206										0.803028	0.809595	0.76571	0.75954	0.765284		0.0264	0.03059	0.0266893		0.02796	0.03085	0.0281596
JLRC004C	Snord116 +/-	12	3748371210	461698854	8404744718	3.00169	0.9873	13621	0	0	98083231	18460253	44453349	0.795769	0.806343	0.7639	0.7663	0.764163	0.764064	0.02555	0.03027	0.0260676	0.0260313	0.02679	0.03009	0.0271519	0.0270906
JLRC004C	Snord116 +/-	12	3735087120	459587534										0.797203	0.807625	0.76374	0.7658	0.763966		0.02548	0.03018	0.025995		0.02667	0.02995	0.0270294
JLRC004D	WT	12	3654469530	437387790	8168110367	2.91718	0.9827	11663	0	0	95175597	18529126	45656717	0.795606	0.81406	0.77604	0.77316	0.775732	0.775739	0.02832	0.03404	0.0289314	0.0288912	0.02898	0.03232	0.029337	0.0292823
JLRC004D	WT	12	3641086080	435166967										0.796398	0.815592	0.77608	0.77295	0.775746		0.02825	0.03388	0.028851		0.02887	0.03222	0.0292276
JLRC05A	Snord116 +/-	0	3644870760	251832921	7854092982	2.80503	0.9859	14033	0	0	89931169	17525755	42971207	0.802475	0.816248	0.76906	0.76208	0.768609	0.768568	0.02654	0.03069	0.0268082	0.0268607	0.02849	0.03134	0.0286742	0.0287338
JLRC05A	Snord116 +/-	0	3696329250	261060051										0.802532	0.816102	0.76902	0.76154	0.768527		0.02664	0.03078	0.0269131		0.02861	0.03139	0.0287934
JLRC005B	WT	0	3922902900	245277806	8375600296	2.99129	0.9802	13072	0	0	95660895	18990691	47235521	0.811327	0.818099	0.76876	0.763	0.768421	0.768356	0.02793	0.03348	0.0282566	0.0283151	0.02992	0.0337	0.0301424	0.0301943
JLRC005B	WT	0	3954376350	253043240										0.81091	0.817705	0.7686	0.76345	0.76829		0.02805	0.03343	0.0283736		0.03002	0.03378	0.0302461
JLRC005C	Snord116 +/-	12	5787713160	366779099	12359215396	4.41401	0.9854	13439	0	0	141165823	32385862	87000932	0.806669	0.813421	0.77701	0.766	0.776354	0.776348	0.02822	0.03307	0.028509	0.0285561	0.02982	0.03252	0.0299809	0.0300273
JLRC005C	Snord116 +/-	12	5827265280	377457857										0.806446	0.813087	0.777	0.76617	0.776341		0.02831	0.03313	0.0286032		0.02991	0.0326	0.0300736
JLRC005D	WT	12	4284255510	269423020	9148780757	3.26742	0.9849	13134	0	0	104471715	21379445	53919871	0.791835	0.811781	0.76146	0.74846	0.760691	0.760598	0.02941	0.0342	0.0296934	0.0297305	0.03105	0.03402	0.0312257	0.0312844
JLRC005D	WT	12	4317529050	277573177										0.792677	0.811248	0.76126	0.74876	0.760505		0.02948	0.03424	0.0297675		0.03116	0.03419	0.031343
JLRC006A	Snord116 +/-	0	4273844400	346465365	9002153314	3.21505	0.9806	13509	0	0	103375122	22588329	59156950	0.803864	0.811864	0.76597	0.74807	0.764628	0.765336	0.03107	0.03513	0.0313744	0.0319829	0.03354	0.03607	0.0337297	0.0340079
JLRC006A	Snord116 +/-	0	4095235620	286607929										0.796439	0.808011	0.76732	0.74783	0.766045		0.03235	0.03604	0.0325914		0.03419	0.03566	0.0342861
JLRC006B	WT	0	4502425410	549611467	10007752571	3.5742	0.9838	14471	0	0	116387266	24711009	62774978	0.802857	0.813891	0.76683	0.77111	0.767296	0.767694	0.02759	0.03342	0.0282242	0.0287468	0.02926	0.0337	0.029743	0.0301216
JLRC006B	WT	0	4470815340	484900354										0.796455	0.808698	0.76764	0.77226	0.768092		0.02874	0.03415	0.0292694		0.0301	0.03419	0.0305002
JLRC006C	Snord116 +/-	12	4209759090	511994558	9249399441	3.30336	0.9836	12530	0	0	107556043	21961774	55078080	0.809338	0.817439	0.77203	0.77231	0.77206	0.772592	0.02701	0.03237	0.0275912	0.0281513	0.02762	0.03095	0.0279811	0.0283548
JLRC006C	Snord116 +/-	12	4089165930	438479863										0.803379	0.812469	0.77317	0.7727	0.773124		0.02823	0.0332	0.0287113		0.02844	0.03142	0.0287286
JLRC006D	WT	12	3927710250	470255903	8708442621	3.11016	0.9858	14114	0	0	101266468	19803448	48507688	0.806815	0.816937	0.76013	0.76474	0.760623	0.761037	0.02495	0.02943	0.025429	0.0259631	0.02623	0.02982	0.0266139	0.0270033
JLRC006D	WT	12	3898910970	411565498										0.80171	0.811517	0.76103	0.76543	0.76145		0.0261	0.03026	0.0264972		0.02709	0.03026	0.0273927
JLRC007A	WT	3	6021633330	794704563	13585499053	4.85196	0.987	13349	0	0	159153832	34069226	88267500	0.776151	0.773356	0.74968	0.7437	0.748983	0.748933	0.02834	0.03319	0.0289055	0.0289291	0.02769	0.0307	0.0280409	0.0280856
JLRC007A	WT	3	5981499180	787661980										0.772113	0.771093	0.74962	0.74329	0.748883		0.0284	0.03315	0.0289527		0.02778	0.03079	0.0281302
JLRC007B	Snord116 +/-	3	4234494600	597938124	9631921266	3.43997	0.987	13506	0	0	113272942	22251745	55297097	0.77647	0.77664	0.76952	0.76347	0.768771	0.768804	0.02879	0.0329	0.0292985	0.0293051	0.02897	0.03124	0.0292509	0.0292895
JLRC007B	Snord116 +/-	3	4206304980	593183562										0.772348	0.774543	0.7696	0.76342	0.768836		0.0288	0.03294	0.0293117		0.02906	0.03123	0.0293282
JLRC007C	WT	9	4607104230	648709521	10473393114	3.7405	0.9857	13236	0	0	123037896	25207986	63238599	0.768391	0.766721	0.76645	0.7601	0.765666	0.76565	0.02674	0.03103	0.0272695	0.0272779	0.02642	0.02905	0.0267446	0.0267844
JLRC007C	WT	9	4574472030	643107333										0.764379	0.76454	0.76643	0.75997	0.765634		0.02676	0.03103	0.0272863		0.0265	0.02913	0.0268242
JLRC007D	Snord116 +/-	9	3925215720	734460434	9281519582	3.31483	0.985	13035	0	0	111041559	21786473	54062183	0.761147	0.77313	0.76651	0.75693	0.765	0.764881	0.02995	0.03476	0.0307082	0.0307189	0.03046	0.03335	0.0309155	0.030958
JLRC007D	Snord116 +/-	9	3893925960	727917468										0.756267	0.770829	0.76628	0.75664	0.764762		0.02998	0.03474	0.0307297		0.03055	0.03341	0.0310004
JLRC008A	WT	3	4464926460	576327131	10112371818	3.61156	0.9862	13552	0	0	118282287	22812872	56093342	0.765894	0.7715	0.7602	0.75411	0.759504	0.75946	0.02762	0.03163	0.0280784	0.0280887	0.02704	0.02933	0.0273018	0.0273088
JLRC008A	WT	3	4497300270	573817957										0.768705	0.771656	0.76019	0.75336	0.759417		0.02766	0.03154	0.028099		0.02706	0.02932	0.0273157
JLRC008B	Snord116 +/-	3	4584952890	625734550	10449349906	3.73191	0.9869	13005	0	0	122586446	24705299	61757767	0.763912	0.76764	0.75973	0.75645	0.759336	0.759388	0.02748	0.03178	0.0279964	0.0280164	0.02713	0.0297	0.0274386	0.0274576
JLRC008B	Snord116 +/-	3	4615890030	622772436										0.766521	0.767984	0.75984	0.75648	0.759441		0.02753	0.03179	0.0280364		0.02719	0.0296	0.0274765
JLRC008C	WT	9	5207142960	630719931	11716081886	4.18431	0.987	13851	0	0	136657055	29139823	74566533	0.764246	0.765613	0.75732	0.75281	0.756833	0.756821	0.02801	0.03219	0.0284616	0.0284802	0.02792	0.03055	0.0282041	0.0282181
JLRC008C	WT	9	5249983590	628235405										0.766743	0.766151	0.75724	0.75321	0.756809		0.02805	0.03225	0.0284989		0.02795	0.03059	0.0282322
JLRC008D	Snord116 +/-	9	4815506520	730425696	11125222897	3.97329	0.9841	13773	0	0	131501087	27856642	71256328	0.760525	0.774355	0.76968	0.75673	0.767974	0.768019	0.03186	0.03689	0.0325225	0.0325492	0.0329	0.03602	0.0333109	0.033325
JLRC008D	Snord116 +/-	9	4851726840	727563841										0.763753	0.774973	0.76981	0.75641	0.768063		0.03192	0.03695	0.0325759		0.03294	0.036	0.033339
JLRC009A	WT	3	3371907960	315915153	7326181739	2.61649	0.9869	13129	0	0	84558849	14322637	33971466	0.723938	0.763928	0.758	0.75163	0.757454	0.75755	0.0298	0.03336	0.030105	0.0300708	0.02978	0.03186	0.0299582	0.0299123
JLRC009A	WT	3	3323599470	314759156										0.724937	0.765816	0.75824	0.75137	0.757646		0.02972	0.03338	0.0300366		0.02969	0.03173	0.0298665
JLRC009B	Snord116 +/-	3	4018803750	463682776	8896276664	3.17724	0.9866	13861	0	0	103525499	20290415	49775171	0.717339	0.760182	0.773	0.76436	0.772106	0.772257	0.02924	0.03279	0.0296072	0.0295691	0.02972	0.03156	0.0299103	0.0298815
JLRC009B	Snord116 +/-	3	3953902590	459887548										0.718065	0.761862	0.77339	0.76397	0.772408		0.02916	0.03272	0.0295309		0.02966	0.03151	0.0298528
JLRC009C	WT	9	3719617830	440935011	8265284779	2.95189	0.9852	12686	0	0	96304212	17785689	42982369	0.730095	0.758186	0.75558	0.75206	0.755207	0.755185	0.02843	0.03304	0.0289186	0.028881	0.02823	0.03114	0.0285384	0.0285094
JLRC009C	WT	9	3665342520	439389418										0.730969	0.760787	0.75553	0.7521	0.755163		0.02835	0.03296	0.0288435		0.02817	0.03107	0.0284804
JLRC009D	Snord116 +/-	9	3415228380	439954696	7650476251	2.73231	0.9859	11712	0	0	89495134	16869339	41046807	0.750679	0.789456	0.74798	0.74065	0.747143	0.747205	0.02944	0.0341	0.0299718	0.0299647	0.02929	0.03215	0.0296164	0.0295914
JLRC009D	Snord116 +/-	9	3358120590	437172585										0.752121	0.791113	0.74814	0.74056	0.747267		0.02943	0.03401	0.0299576		0.02923	0.03215	0.0295663
