# Supplementary material for: Snord116-dependent diurnal rhythm of DNA methylation in mouse cortex
Source: Nat Commun. 2018 Apr 24;9:1616. doi: 10.1038/s41467-018-03676-0 (PMC5915486; doi:10.1038/s41467-018-03676-0)
Supplement: Supplementary file 5 — Supplementary Data 2(XLSX 400 kb) [file 41467_2018_3676_MOESM5_ESM.xlsx]

## Sheet: WT ZT6 Rhythmic DMRs
Supplementary Data 2. WT ZT6 Rhythmic DMRs
chr	start	end	areaStat	direction
chr1	9627903	9628058	-30.0155	0,0,255
chr1	9629199	9629226	-9.96855	0,0,255
chr1	9849155	9849221	-9.72623	0,0,255
chr1	10994689	10994745	-16.58	0,0,255
chr1	10994516	10994522	-16.58	0,0,255
chr1	13128899	13129105	-70.8286	0,0,255
chr1	13129594	13129926	-19.8429	0,0,255
chr1	14757446	14757504	-45.2264	0,0,255
chr1	14757955	14758269	-32.8989	0,0,255
chr1	16635659	16635934	-14.5525	0,0,255
chr1	16636583	16636584	-17.5143	0,0,255
chr1	16636905	16636960	-17.5143	0,0,255
chr1	16655663	16655765	-23.8478	0,0,255
chr1	22803281	22803518	-18.4239	0,0,255
chr1	23061612	23062053	19.4025	255,0,0
chr1	24362493	24362494	-57.1822	0,0,255
chr1	24362556	24362711	-57.1822	0,0,255
chr1	33714696	33714697	-46.1732	0,0,255
chr1	33751322	33751589	-55.4496	0,0,255
chr1	33751610	33751765	-55.4496	0,0,255
chr1	33776435	33776980	-49.3679	0,0,255
chr1	33979760	33980022	-13.9544	0,0,255
chr1	34120642	34120778	-101.43	0,0,255
chr1	34460447	34460566	-26.5019	0,0,255
chr1	34848940	34849012	15.712	255,0,0
chr1	36548265	36548427	-14.6296	0,0,255
chr1	37030379	37030658	10.6592	255,0,0
chr1	37628921	37629044	-27.0791	0,0,255
chr1	37717417	37717761	-36.0462	0,0,255
chr1	37717835	37718056	-36.0462	0,0,255
chr1	38128382	38128383	35.2182	255,0,0
chr1	38357858	38358034	-13.9549	0,0,255
chr1	38358535	38358966	-129.414	0,0,255
chr1	38449685	38450119	-25.5163	0,0,255
chr1	38450728	38450953	-18.7469	0,0,255
chr1	38729655	38730849	-66.7647	0,0,255
chr1	39007905	39008023	35.2989	255,0,0
chr1	39248153	39248218	-22.0422	0,0,255
chr1	39248299	39248425	-22.0422	0,0,255
chr1	39446800	39446955	-33.0681	0,0,255
chr1	39534888	39534936	13.5672	255,0,0
chr1	39714060	39714570	-44.735	0,0,255
chr1	39736267	39736418	-17.4672	0,0,255
chr1	40600636	40601261	-110.052	0,0,255
chr1	41264163	41264416	53.3979	255,0,0
chr1	41429122	41429825	-80.9306	0,0,255
chr1	41429889	41429890	-80.9306	0,0,255
chr1	42152382	42152538	-43.3557	0,0,255
chr1	42152591	42152741	-43.3557	0,0,255
chr1	43341240	43341470	17.182	255,0,0
chr1	43364478	43364891	12.0175	255,0,0
chr1	51875569	51875708	-58.5122	0,0,255
chr1	51876046	51876127	-58.5122	0,0,255
chr1	52120335	52120621	-38.0985	0,0,255
chr1	52149935	52150366	-32.1318	0,0,255
chr1	54927050	54927215	-18.4039	0,0,255
chr1	57824380	57824449	-20.6906	0,0,255
chr1	59394664	59395020	44.4186	255,0,0
chr1	59602920	59603088	-16.2476	0,0,255
chr1	60825787	60825925	-19.2902	0,0,255
chr1	61111813	61112194	-34.8604	0,0,255
chr1	61179818	61179868	-36.6483	0,0,255
chr1	61391841	61392308	-47.5286	0,0,255
chr1	61402312	61402645	-42.9809	0,0,255
chr1	61528163	61528418	23.9488	255,0,0
chr1	62734388	62734711	48.5126	255,0,0
chr1	63110625	63110792	-19.4124	0,0,255
chr1	63510036	63510140	-8.42665	0,0,255
chr1	64341724	64341862	-17.8274	0,0,255
chr1	64734649	64734853	-107.706	0,0,255
chr1	64734878	64734931	-107.706	0,0,255
chr1	64924295	64924922	46.7399	255,0,0
chr1	71018735	71018836	-8.62542	0,0,255
chr1	72256027	72256039	-35.4568	0,0,255
chr1	72256249	72256488	-35.4568	0,0,255
chr1	72641369	72641380	9.75632	255,0,0
chr1	74121994	74122004	-8.70129	0,0,255
chr1	74331588	74331811	-29.177	0,0,255
chr1	74817808	74817814	-13.7006	0,0,255
chr1	75235865	75235920	21.5549	255,0,0
chr1	75447081	75447093	-91.5454	0,0,255
chr1	75480851	75480922	-10.1967	0,0,255
chr1	77109885	77110103	-12.0305	0,0,255
chr1	77521142	77521927	-39.0248	0,0,255
chr1	78741844	78742523	-118.493	0,0,255
chr1	78742874	78742875	-118.493	0,0,255
chr1	79670861	79670947	-11.1211	0,0,255
chr1	81321461	81321471	12.0178	255,0,0
chr1	82320709	82321166	-96.2458	0,0,255
chr1	83066945	83067151	-49.6566	0,0,255
chr1	84286503	84286671	14.3478	255,0,0
chr1	86021203	86021715	-34.4992	0,0,255
chr1	87098162	87098270	13.2248	255,0,0
chr1	87212743	87212744	-35.7105	0,0,255
chr1	88790293	88790876	-24.4462	0,0,255
chr1	89033705	89034011	-37.4352	0,0,255
chr1	89465766	89466275	-46.8474	0,0,255
chr1	89627197	89627701	97.6066	255,0,0
chr1	89648742	89649038	-33.4297	0,0,255
chr1	89649593	89649689	-19.6053	0,0,255
chr1	89656924	89657159	-19.8654	0,0,255
chr1	89928124	89928236	10.8418	255,0,0
chr1	89969181	89969406	-19.8596	0,0,255
chr1	91298929	91299296	-39.9216	0,0,255
chr1	91299325	91299326	-39.9216	0,0,255
chr1	92634099	92634449	-42.8622	0,0,255
chr1	92878943	92879890	-115.884	0,0,255
chr1	92911899	92911967	28.0429	255,0,0
chr1	92912058	92912059	28.0429	255,0,0
chr1	93236727	93236871	-17.6404	0,0,255
chr1	93236942	93236943	-17.6404	0,0,255
chr1	93826141	93826251	31.4281	255,0,0
chr1	94008129	94008168	-9.42236	0,0,255
chr1	94008897	94009098	-36.3059	0,0,255
chr1	105068109	105068359	-20.7082	0,0,255
chr1	105944643	105944740	-41.8409	0,0,255
chr1	105945377	105945583	-41.8409	0,0,255
chr1	106170814	106170815	22.1612	255,0,0
chr1	106170871	106170967	22.1612	255,0,0
chr1	118460173	118460401	-18.5097	0,0,255
chr1	118825874	118826644	-137.708	0,0,255
chr1	118864290	118864929	-92.4369	0,0,255
chr1	119051713	119051749	-15.9158	0,0,255
chr1	120357489	120357819	30.019	255,0,0
chr1	120842737	120843153	-39.019	0,0,255
chr1	120963685	120964073	-41.875	0,0,255
chr1	121478182	121478610	-60.048	0,0,255
chr1	121478699	121478929	-60.048	0,0,255
chr1	121478950	121479124	-60.048	0,0,255
chr1	126829280	126829371	-30.682	0,0,255
chr1	127105930	127106175	-22.0398	0,0,255
chr1	127106548	127107080	-30.2601	0,0,255
chr1	127168265	127168432	-36.8829	0,0,255
chr1	127643700	127643754	-29.9904	0,0,255
chr1	127868382	127868432	-27.7589	0,0,255
chr1	127955607	127955852	-18.2682	0,0,255
chr1	128417785	128417788	-8.40771	0,0,255
chr1	131116500	131117268	-123.649	0,0,255
chr1	132009182	132009275	-12.991	0,0,255
chr1	132541291	132541385	-17.0426	0,0,255
chr1	132562270	132562484	67.0094	255,0,0
chr1	133329813	133329948	96.6272	255,0,0
chr1	133433706	133433868	-59.1961	0,0,255
chr1	133433953	133433969	-59.1961	0,0,255
chr1	133801891	133802113	-15.5414	0,0,255
chr1	134360752	134360900	-15.9296	0,0,255
chr1	134647608	134647717	12.8782	255,0,0
chr1	134988460	134988672	-27.8876	0,0,255
chr1	135378619	135379220	-39.0918	0,0,255
chr1	135688653	135688740	32.7308	255,0,0
chr1	135688803	135688806	32.7308	255,0,0
chr1	135698679	135699092	-89.9681	0,0,255
chr1	135819365	135819455	20.4331	255,0,0
chr1	136019673	136019712	-10.5807	0,0,255
chr1	136684593	136684773	-21.7879	0,0,255
chr1	136685142	136685497	-58.9695	0,0,255
chr1	137332718	137332932	-12.621	0,0,255
chr1	139423904	139424198	-67.8615	0,0,255
chr1	144005218	144005275	11.5085	255,0,0
chr1	150959162	150959175	-13.8599	0,0,255
chr1	151343112	151343246	-9.70506	0,0,255
chr1	151581828	151582080	-32.5144	0,0,255
chr1	151890732	151890733	-108.971	0,0,255
chr1	151891114	151891707	-108.971	0,0,255
chr1	151986035	151986589	-25.0132	0,0,255
chr1	153134629	153134833	-8.55992	0,0,255
chr1	153201374	153201764	-50.9178	0,0,255
chr1	153224754	153224781	-17.9254	0,0,255
chr1	153225697	153226024	-49.7247	0,0,255
chr1	153329917	153330109	-30.039	0,0,255
chr1	154205507	154205595	-75.831	0,0,255
chr1	154253071	154253368	-27.6349	0,0,255
chr1	155158134	155158199	-9.04221	0,0,255
chr1	155205185	155205186	-78.5649	0,0,255
chr1	155205227	155205971	-78.5649	0,0,255
chr1	156205310	156205523	21.9376	255,0,0
chr1	156667662	156667799	-8.36067	0,0,255
chr1	156674892	156674964	10.8211	255,0,0
chr1	156996596	156996732	-45.9626	0,0,255
chr1	157733985	157734683	-35.737	0,0,255
chr1	159552321	159552432	13.2897	255,0,0
chr1	160291570	160291625	17.6444	255,0,0
chr1	161032555	161032640	-10.3533	0,0,255
chr1	162545282	162545467	-27.9311	0,0,255
chr1	164250391	164250410	-41.1851	0,0,255
chr1	164250955	164251174	-41.1851	0,0,255
chr1	165304135	165304190	-26.7123	0,0,255
chr1	165304580	165304598	-26.7123	0,0,255
chr1	165558968	165559337	-43.5196	0,0,255
chr1	165840988	165841052	-33.6742	0,0,255
chr1	166184932	166184965	-143.539	0,0,255
chr1	166185055	166185170	-143.539	0,0,255
chr1	166284403	166284627	-14.7074	0,0,255
chr1	166380634	166380765	11.3687	255,0,0
chr1	167349412	167349477	-10.5375	0,0,255
chr1	167448178	167449126	94.8645	255,0,0
chr1	167449146	167449295	94.8645	255,0,0
chr1	170646100	170646151	-72.4117	0,0,255
chr1	170646196	170646312	-72.4117	0,0,255
chr1	171418224	171418434	-49.006	0,0,255
chr1	171774486	171775034	-65.1985	0,0,255
chr1	172054846	172055061	-35.4876	0,0,255
chr1	172064249	172064625	-22.4381	0,0,255
chr1	172327729	172328345	-70.6656	0,0,255
chr1	172417601	172417754	9.45735	255,0,0
chr1	172418313	172418856	29.2692	255,0,0
chr1	176353963	176354296	24.5581	255,0,0
chr1	176355430	176356060	68.8514	255,0,0
chr1	176816094	176816371	-11.2817	0,0,255
chr1	176884865	176885168	-66.4545	0,0,255
chr1	176885220	176885351	-66.4545	0,0,255
chr1	176932758	176932912	-36.3606	0,0,255
chr1	177013877	177013902	-18.5211	0,0,255
chr1	177427406	177428309	-123.506	0,0,255
chr1	177446467	177446685	-14.9928	0,0,255
chr1	177984263	177984332	-19.198	0,0,255
chr1	179184425	179184637	-24.6356	0,0,255
chr1	179612967	179613222	-19.0469	0,0,255
chr1	179709306	179709733	-49.6977	0,0,255
chr1	179709856	179709891	-49.6977	0,0,255
chr1	180283836	180283990	-8.66582	0,0,255
chr1	180329015	180329478	-17.9816	0,0,255
chr1	180480401	180480564	-30.6328	0,0,255
chr1	180815585	180815794	-67.8777	0,0,255
chr1	180908838	180909324	-29.0567	0,0,255
chr1	180934068	180934455	-26.6949	0,0,255
chr1	181285490	181286393	-67.375	0,0,255
chr1	181447010	181447565	-74.7543	0,0,255
chr1	181447703	181447704	-74.7543	0,0,255
chr1	181447771	181448013	-74.7543	0,0,255
chr1	181510738	181511354	-97.2827	0,0,255
chr1	181832485	181833192	-69.7973	0,0,255
chr1	182052419	182052587	-39.4277	0,0,255
chr1	182052987	182053004	-39.4277	0,0,255
chr1	182101647	182101727	-43.6306	0,0,255
chr1	182102156	182102157	-43.6306	0,0,255
chr1	182823788	182824313	-62.3171	0,0,255
chr1	182824575	182824604	-62.3171	0,0,255
chr1	182897132	182897967	-68.0479	0,0,255
chr1	184096962	184097303	-23.9373	0,0,255
chr1	184908708	184908919	-36.0237	0,0,255
chr1	185316190	185316324	-20.0356	0,0,255
chr1	185454402	185454497	17.7028	255,0,0
chr1	185573725	185574070	-73.4382	0,0,255
chr1	186546533	186546568	29.0172	255,0,0
chr1	186897846	186898051	-8.5468	0,0,255
chr1	187299303	187299337	-10.4691	0,0,255
chr1	187349080	187349221	-29.3434	0,0,255
chr1	188576214	188576238	-11.3573	0,0,255
chr1	189344501	189344772	-22.8326	0,0,255
chr1	189345096	189345097	-22.8326	0,0,255
chr1	189495777	189495930	-18.4392	0,0,255
chr1	189756662	189756952	-35.6507	0,0,255
chr1	189890758	189891510	66.4556	255,0,0
chr1	189894089	189894446	-45.6503	0,0,255
chr1	189919867	189920508	-59.4777	0,0,255
chr1	189920987	189921283	-52.6774	0,0,255
chr1	189921305	189921306	-52.6774	0,0,255
chr1	189922938	189923063	-18.4736	0,0,255
chr1	190091963	190093186	-153.546	0,0,255
chr1	190173381	190173439	23.815	255,0,0
chr1	190173457	190173647	23.815	255,0,0
chr1	190589113	190589369	-21.4679	0,0,255
chr1	190667604	190668029	-70.0381	0,0,255
chr1	190668184	190668195	-70.0381	0,0,255
chr1	190846637	190846942	-28.1778	0,0,255
chr1	190847784	190847976	-30.2167	0,0,255
chr1	190848517	190848754	-15.6046	0,0,255
chr1	191186729	191186910	-26.9425	0,0,255
chr1	191327037	191327038	-63.311	0,0,255
chr1	191327187	191327372	-63.311	0,0,255
chr1	191349286	191349323	-12.4709	0,0,255
chr1	191349778	191350325	-78.3351	0,0,255
chr1	193315249	193315272	-24.4294	0,0,255
chr10	4113045	4113274	-20.2257	0,0,255
chr10	4210883	4211462	-103.076	0,0,255
chr10	4267336	4267384	-8.89148	0,0,255
chr10	7159436	7160082	-34.7937	0,0,255
chr10	7210455	7210688	-17.9575	0,0,255
chr10	7869159	7869968	-81.3954	0,0,255
chr10	9602833	9603156	-56.1802	0,0,255
chr10	9673696	9673884	-37.1152	0,0,255
chr10	12546548	12546593	-10.757	0,0,255
chr10	12861015	12861042	22.6006	255,0,0
chr10	13376067	13376499	-68.9083	0,0,255
chr10	13376837	13377537	-68.9083	0,0,255
chr10	13411950	13412078	-8.9205	0,0,255
chr10	13502209	13502472	-47.6069	0,0,255
chr10	13572185	13572594	-64.8157	0,0,255
chr10	13572942	13573331	-64.8157	0,0,255
chr10	13843471	13843740	-8.72074	0,0,255
chr10	14029165	14029224	-11.8514	0,0,255
chr10	14179021	14179549	-39.6762	0,0,255
chr10	18366568	18367007	-21.9456	0,0,255
chr10	19002082	19002230	-82.8279	0,0,255
chr10	19471739	19471889	-96.8387	0,0,255
chr10	19472257	19472601	-96.8387	0,0,255
chr10	19473029	19473204	-16.4937	0,0,255
chr10	19591358	19591426	-8.9412	0,0,255
chr10	19906267	19906268	-28.5142	0,0,255
chr10	20156861	20157072	-20.4034	0,0,255
chr10	21687692	21687943	49.1781	255,0,0
chr10	23348062	23348100	18.8137	255,0,0
chr10	23348149	23348189	18.8137	255,0,0
chr10	23350713	23350872	-58.615	0,0,255
chr10	24396142	24396604	-51.4423	0,0,255
chr10	24630512	24630618	-22.8884	0,0,255
chr10	25144721	25144858	-24.5633	0,0,255
chr10	25146738	25146805	-20.5324	0,0,255
chr10	25928013	25928358	-24.1064	0,0,255
chr10	26313818	26315145	-137.209	0,0,255
chr10	28494035	28494036	14.2617	255,0,0
chr10	30199377	30199629	-17.2684	0,0,255
chr10	33951958	33952012	-14.8347	0,0,255
chr10	34127039	34127116	-9.27022	0,0,255
chr10	39226747	39227163	-16.3143	0,0,255
chr10	39227568	39228050	-63.1853	0,0,255
chr10	39349816	39349901	-24.3435	0,0,255
chr10	39368250	39368553	-20.4309	0,0,255
chr10	39541171	39541326	47.4284	255,0,0
chr10	39926329	39926444	-39.691	0,0,255
chr10	39926463	39926492	-39.691	0,0,255
chr10	39960514	39960534	52.9307	255,0,0
chr10	39960691	39960919	52.9307	255,0,0
chr10	40053964	40055007	-52.4205	0,0,255
chr10	40141019	40141425	-56.4568	0,0,255
chr10	40164693	40165460	-84.6616	0,0,255
chr10	40592348	40593007	-69.4478	0,0,255
chr10	40737455	40737522	-105.34	0,0,255
chr10	40737559	40737731	-105.34	0,0,255
chr10	41070518	41070570	-9.06536	0,0,255
chr10	42118818	42119223	-59.2508	0,0,255
chr10	42572054	42572170	-12.933	0,0,255
chr10	42941525	42942180	50.8764	255,0,0
chr10	42987630	42987999	55.3965	255,0,0
chr10	42994309	42995160	-89.0428	0,0,255
chr10	43777700	43777945	-30.5243	0,0,255
chr10	50593655	50593695	-32.0137	0,0,255
chr10	52702568	52702740	-11.7288	0,0,255
chr10	54078167	54078178	-17.7745	0,0,255
chr10	56115893	56115894	-12.4501	0,0,255
chr10	56379659	56379873	-29.6777	0,0,255
chr10	57631052	57631165	-14.3181	0,0,255
chr10	57793845	57794180	-26.0901	0,0,255
chr10	57794255	57794343	-26.0901	0,0,255
chr10	57854861	57855052	-31.959	0,0,255
chr10	58811834	58811866	-33.9684	0,0,255
chr10	59115185	59115410	-15.0756	0,0,255
chr10	59921774	59921854	-10.9326	0,0,255
chr10	60137156	60137176	-23.449	0,0,255
chr10	60137498	60137608	-23.449	0,0,255
chr10	60721905	60722084	-21.1384	0,0,255
chr10	61273939	61273989	-52.4643	0,0,255
chr10	61594488	61594679	-9.76482	0,0,255
chr10	61830172	61830361	-17.4017	0,0,255
chr10	61830722	61830723	-32.1706	0,0,255
chr10	61830800	61831088	-32.1706	0,0,255
chr10	61848433	61848450	-15.1472	0,0,255
chr10	61905259	61905899	-44.8018	0,0,255
chr10	62089282	62089420	-34.2263	0,0,255
chr10	62507669	62507703	-26.6906	0,0,255
chr10	62577374	62577375	24.7666	255,0,0
chr10	63380704	63380993	-22.6188	0,0,255
chr10	64024105	64024106	11.686	255,0,0
chr10	64024569	64024702	11.686	255,0,0
chr10	64039829	64041462	-107.43	0,0,255
chr10	64085901	64086259	-19.0858	0,0,255
chr10	66960130	66960301	-53.8757	0,0,255
chr10	67003255	67003754	-57.0337	0,0,255
chr10	67083815	67083963	-36.8338	0,0,255
chr10	67119480	67119498	-14.7767	0,0,255
chr10	68156618	68157093	36.9531	255,0,0
chr10	68557724	68558334	-42.2382	0,0,255
chr10	68558803	68559055	-31.7564	0,0,255
chr10	69044414	69044482	-62.1579	0,0,255
chr10	69044824	69044977	-62.1579	0,0,255
chr10	69335074	69335590	-48.1725	0,0,255
chr10	69371970	69372381	-43.5552	0,0,255
chr10	69637207	69637516	99.2427	255,0,0
chr10	69638327	69638878	99.2427	255,0,0
chr10	69708093	69708612	-24.9219	0,0,255
chr10	69989980	69990039	-12.0308	0,0,255
chr10	70059707	70060280	-103.839	0,0,255
chr10	70183044	70183149	-23.9826	0,0,255
chr10	70183247	70183315	-23.9826	0,0,255
chr10	70244121	70244272	-44.1407	0,0,255
chr10	70244367	70244529	-44.1407	0,0,255
chr10	70266843	70267015	-31.8242	0,0,255
chr10	70398749	70398961	-52.1038	0,0,255
chr10	70532146	70532149	-93.9614	0,0,255
chr10	70532336	70532441	-93.9614	0,0,255
chr10	70533438	70533464	-9.6669	0,0,255
chr10	70750161	70750906	-84.2566	0,0,255
chr10	71052594	71052605	-11.232	0,0,255
chr10	71114573	71114775	-16.72	0,0,255
chr10	71249008	71249009	-20.8501	0,0,255
chr10	71249130	71249390	-20.8501	0,0,255
chr10	71249721	71250196	-15.8804	0,0,255
chr10	71250575	71251006	-63.6031	0,0,255
chr10	71427550	71427779	-21.6064	0,0,255
chr10	71857446	71857668	-20.7526	0,0,255
chr10	73100798	73100842	-10.7794	0,0,255
chr10	75772426	75772539	-9.29319	0,0,255
chr10	75774047	75774163	-10.3623	0,0,255
chr10	76962672	76962797	-41.0321	0,0,255
chr10	76964076	76964712	67.1873	255,0,0
chr10	77666545	77666910	-68.4761	0,0,255
chr10	77984182	77984235	-39.7965	0,0,255
chr10	77984449	77984523	-39.7965	0,0,255
chr10	77984830	77984932	-39.7965	0,0,255
chr10	78010930	78011020	14.7622	255,0,0
chr10	78105226	78105919	-65.4682	0,0,255
chr10	78184150	78184212	-9.04009	0,0,255
chr10	78413392	78413416	19.8755	255,0,0
chr10	79723408	79723435	-9.09963	0,0,255
chr10	79918442	79919019	-125.602	0,0,255
chr10	79958767	79958793	-19.4835	0,0,255
chr10	79970415	79970619	-35.9587	0,0,255
chr10	80146585	80146646	-11.3504	0,0,255
chr10	80347473	80347543	-36.12	0,0,255
chr10	80828732	80828785	19.871	255,0,0
chr10	80845066	80845331	-20.7587	0,0,255
chr10	80882823	80882879	12.0533	255,0,0
chr10	80883425	80884483	73.2145	255,0,0
chr10	80887336	80887515	-15.9466	0,0,255
chr10	80941148	80941414	-9.01831	0,0,255
chr10	81142943	81143057	-21.4984	0,0,255
chr10	81155706	81155739	-38.52	0,0,255
chr10	81400948	81401477	-133.567	0,0,255
chr10	81401589	81401705	-133.567	0,0,255
chr10	81475381	81475485	-26.1869	0,0,255
chr10	81633989	81634284	-35.3281	0,0,255
chr10	82048635	82048788	22.204	255,0,0
chr10	82688881	82689284	-40.3319	0,0,255
chr10	82692118	82692280	8.82797	255,0,0
chr10	82777960	82778065	20.9246	255,0,0
chr10	82796314	82796517	-35.8898	0,0,255
chr10	83336424	83336544	-16.6989	0,0,255
chr10	83353524	83354240	-48.0381	0,0,255
chr10	83639969	83640107	42.9649	255,0,0
chr10	84089463	84090428	-81.2914	0,0,255
chr10	84646608	84647138	-61.9187	0,0,255
chr10	85459185	85459405	-52.8234	0,0,255
chr10	85598089	85598160	-30.9992	0,0,255
chr10	86220453	86220688	-18.6182	0,0,255
chr10	86425763	86425975	-19.045	0,0,255
chr10	86731085	86731497	25.7766	255,0,0
chr10	86776557	86776696	-21.454	0,0,255
chr10	86776876	86776949	-21.454	0,0,255
chr10	87016168	87016232	20.4409	255,0,0
chr10	87124660	87124790	-52.4938	0,0,255
chr10	87125106	87125161	-52.4938	0,0,255
chr10	87325213	87325475	82.7404	255,0,0
chr10	87325871	87326053	82.7404	255,0,0
chr10	87484900	87484990	-19.6364	0,0,255
chr10	88584553	88584763	-44.1912	0,0,255
chr10	88585064	88585278	-44.1912	0,0,255
chr10	88612129	88612145	-13.9768	0,0,255
chr10	91169611	91169650	-26.09	0,0,255
chr10	93035856	93035943	-9.38201	0,0,255
chr10	93037045	93037508	-21.2595	0,0,255
chr10	93037939	93038094	-32.6767	0,0,255
chr10	93038301	93038365	-32.6767	0,0,255
chr10	93054004	93054044	-18.8187	0,0,255
chr10	93248659	93248728	-12.3628	0,0,255
chr10	93348109	93348522	-52.1013	0,0,255
chr10	93855924	93855925	-32.3755	0,0,255
chr10	93856003	93856253	-32.3755	0,0,255
chr10	94500034	94500556	-38.7436	0,0,255
chr10	94544192	94544271	-45.1684	0,0,255
chr10	94990471	94990630	-15.6386	0,0,255
chr10	95013621	95013799	-66.0495	0,0,255
chr10	95014122	95014123	-30.2934	0,0,255
chr10	95116988	95117145	-59.8544	0,0,255
chr10	95117772	95117876	-59.8544	0,0,255
chr10	95223541	95223980	-35.7348	0,0,255
chr10	95560705	95561068	-32.8087	0,0,255
chr10	95706289	95706593	-56.0043	0,0,255
chr10	95909897	95909918	-48.7192	0,0,255
chr10	95910184	95910419	-48.7192	0,0,255
chr10	96480411	96480831	-38.9259	0,0,255
chr10	96615274	96615527	-39.459	0,0,255
chr10	97313309	97313400	11.8483	255,0,0
chr10	98774756	98774950	-11.2794	0,0,255
chr10	98775711	98775831	-37.7284	0,0,255
chr10	98775949	98776331	-37.7284	0,0,255
chr10	99076127	99076444	-26.905	0,0,255
chr10	99202427	99202623	-27.5153	0,0,255
chr10	100009761	100009762	-54.6464	0,0,255
chr10	100010127	100010519	-54.6464	0,0,255
chr10	105686646	105686806	-22.1699	0,0,255
chr10	107814216	107814463	-56.695	0,0,255
chr10	108466663	108466841	-26.6844	0,0,255
chr10	110600584	110600971	-44.1429	0,0,255
chr10	111144524	111144725	23.5417	255,0,0
chr10	111145482	111145738	19.1601	255,0,0
chr10	111381783	111381987	-79.8444	0,0,255
chr10	111382172	111382327	-79.8444	0,0,255
chr10	111505277	111505347	-24.3927	0,0,255
chr10	111973784	111973794	-12.3234	0,0,255
chr10	112105970	112106256	50.0689	255,0,0
chr10	113342319	113342391	-11.2133	0,0,255
chr10	115479997	115480034	-20.7429	0,0,255
chr10	115660264	115660450	-41.7818	0,0,255
chr10	116350911	116351080	63.2347	255,0,0
chr10	116470926	116470933	-36.8426	0,0,255
chr10	116562488	116562553	11.0617	255,0,0
chr10	116740221	116740766	-72.9172	0,0,255
chr10	116740781	116740950	-72.9172	0,0,255
chr10	117001101	117001578	-35.3754	0,0,255
chr10	117006193	117006500	-21.9368	0,0,255
chr10	117062877	117062881	-14.5948	0,0,255
chr10	117185526	117185538	22.7947	255,0,0
chr10	117425975	117426078	26.1782	255,0,0
chr10	117646603	117646699	-12.7203	0,0,255
chr10	117647182	117647265	-24.3496	0,0,255
chr10	118004521	118004609	46.5273	255,0,0
chr10	118249323	118249841	-56.8954	0,0,255
chr10	118643714	118643947	-27.6521	0,0,255
chr10	118643969	118644060	-27.6521	0,0,255
chr10	118675959	118676368	58.2004	255,0,0
chr10	118722065	118722102	-23.648	0,0,255
chr10	118722560	118722708	-20.4663	0,0,255
chr10	119076090	119076188	-17.4699	0,0,255
chr10	119131927	119132290	-57.6912	0,0,255
chr10	119198650	119198687	-14.4008	0,0,255
chr10	119198864	119198883	-14.4008	0,0,255
chr10	119548408	119548641	-20.5755	0,0,255
chr10	120128812	120128843	-11.869	0,0,255
chr10	120164713	120165185	-58.9968	0,0,255
chr10	120354318	120354656	-47.7406	0,0,255
chr10	120686303	120686308	-12.4788	0,0,255
chr10	121128950	121129474	-65.3247	0,0,255
chr10	121263444	121263931	-61.593	0,0,255
chr10	121351935	121351995	12.4459	255,0,0
chr10	121409855	121410041	-22.7297	0,0,255
chr10	121410715	121410826	-20.8579	0,0,255
chr10	121420284	121420379	-38.7431	0,0,255
chr10	122692842	122692922	-68.7572	0,0,255
chr10	122692926	122693702	-68.7572	0,0,255
chr10	125265479	125265661	-72.1494	0,0,255
chr10	125788173	125788300	-13.5812	0,0,255
chr10	125916736	125916961	-34.2068	0,0,255
chr10	125917653	125917769	-21.0048	0,0,255
chr10	126013950	126013966	-9.32472	0,0,255
chr10	126015493	126015820	-47.7363	0,0,255
chr10	126094021	126094094	-12.0065	0,0,255
chr10	126094411	126094633	-27.8405	0,0,255
chr10	126619706	126620196	-119.315	0,0,255
chr10	127064804	127064896	-18.2074	0,0,255
chr10	127064939	127064940	-18.2074	0,0,255
chr10	127071505	127071514	-11.7458	0,0,255
chr10	127071549	127071602	-11.7458	0,0,255
chr10	127349972	127350202	-18.5086	0,0,255
chr10	127570486	127570503	-12.7562	0,0,255
chr10	127678162	127678362	-9.22557	0,0,255
chr10	127936642	127937227	-35.9412	0,0,255
chr10	128133813	128134039	-16.854	0,0,255
chr10	128237949	128238185	-30.4268	0,0,255
chr10	128367781	128367918	-18.331	0,0,255
chr10	128408627	128408801	-20.3154	0,0,255
chr10	128703893	128704038	-15.5184	0,0,255
chr10	128922025	128922659	-51.9834	0,0,255
chr10	128950605	128950872	-38.4007	0,0,255
chr11	4094100	4094311	-17.9323	0,0,255
chr11	4116735	4116823	-88.3506	0,0,255
chr11	4258279	4258604	-33.1761	0,0,255
chr11	4847448	4847788	-30.4714	0,0,255
chr11	5028103	5028340	-30.8233	0,0,255
chr11	5732574	5732664	-10.0692	0,0,255
chr11	5913567	5913766	-8.42204	0,0,255
chr11	5954786	5954790	-14.5503	0,0,255
chr11	5954912	5954963	-14.5503	0,0,255
chr11	6266596	6266908	-35.931	0,0,255
chr11	6414939	6414988	-17.3249	0,0,255
chr11	6415101	6415102	-17.3249	0,0,255
chr11	8467335	8467982	-42.7699	0,0,255
chr11	8658047	8658678	-37.7847	0,0,255
chr11	8663596	8663603	-37.5376	0,0,255
chr11	12199072	12199161	-18.8468	0,0,255
chr11	20571442	20571871	-23.7866	0,0,255
chr11	21101340	21101443	-17.585	0,0,255
chr11	24033070	24033439	-38.5719	0,0,255
chr11	30143086	30143474	26.3157	255,0,0
chr11	30755853	30755915	-9.09224	0,0,255
chr11	30983082	30983227	-20.1886	0,0,255
chr11	31771458	31771490	-30.298	0,0,255
chr11	31772038	31772103	-30.298	0,0,255
chr11	32243716	32244138	-22.0261	0,0,255
chr11	32587545	32587956	-27.9838	0,0,255
chr11	33929653	33930007	-42.2989	0,0,255
chr11	34258647	34258750	-83.3642	0,0,255
chr11	34258894	34259247	-83.3642	0,0,255
chr11	39733754	39733939	-24.5553	0,0,255
chr11	41492245	41492476	-33.6105	0,0,255
chr11	43706089	43706223	-16.24	0,0,255
chr11	43776424	43776432	-31.0612	0,0,255
chr11	43837367	43837413	-19.4504	0,0,255
chr11	44251566	44252017	-42.283	0,0,255
chr11	44553719	44553720	11.7228	255,0,0
chr11	44621244	44621410	-75.222	0,0,255
chr11	44621818	44621819	-75.222	0,0,255
chr11	44793533	44793636	-14.4913	0,0,255
chr11	44832288	44832747	-107.968	0,0,255
chr11	44832780	44832781	-107.968	0,0,255
chr11	44842299	44842665	-20.825	0,0,255
chr11	45471604	45471836	-15.7386	0,0,255
chr11	45943033	45943036	-8.69169	0,0,255
chr11	46214160	46214830	-43.0977	0,0,255
chr11	46245359	46245878	-68.4002	0,0,255
chr11	50138499	50138791	-39.6706	0,0,255
chr11	50370249	50370254	-8.47364	0,0,255
chr11	51502523	51502753	-39.6995	0,0,255
chr11	51897771	51897924	-53.7003	0,0,255
chr11	52641795	52642271	56.6922	255,0,0
chr11	53349807	53349905	-27.7112	0,0,255
chr11	53551283	53551987	-58.4463	0,0,255
chr11	53859863	53860051	-29.1384	0,0,255
chr11	54101709	54101861	-21.0398	0,0,255
chr11	55097318	55097544	84.6833	255,0,0
chr11	55461655	55461723	-16.705	0,0,255
chr11	57316423	57316874	55.2548	255,0,0
chr11	59044409	59044662	-14.6611	0,0,255
chr11	59948840	59948962	-27.0894	0,0,255
chr11	60108025	60108054	-14.5891	0,0,255
chr11	60108630	60108791	-9.25801	0,0,255
chr11	60142389	60142515	10.6887	255,0,0
chr11	60369680	60369715	-15.2763	0,0,255
chr11	60369840	60369904	-15.2763	0,0,255
chr11	60880135	60880153	-10.5173	0,0,255
chr11	60895561	60896070	23.6446	255,0,0
chr11	61176119	61176172	12.3098	255,0,0
chr11	62647310	62647368	-37.0258	0,0,255
chr11	62776511	62776628	-19.9538	0,0,255
chr11	63525976	63526151	-67.2448	0,0,255
chr11	67010486	67010585	31.9677	255,0,0
chr11	67228673	67228956	-23.1818	0,0,255
chr11	67821328	67821960	-31.0322	0,0,255
chr11	68818716	68818946	-29.3767	0,0,255
chr11	68819363	68819783	-65.1754	0,0,255
chr11	68854462	68854463	-13.8847	0,0,255
chr11	69089773	69090399	-58.3811	0,0,255
chr11	69090444	69090766	-58.3811	0,0,255
chr11	69111827	69111828	-60.2044	0,0,255
chr11	69111997	69112347	-60.2044	0,0,255
chr11	69112820	69112821	-60.2044	0,0,255
chr11	69119367	69119451	-11.8706	0,0,255
chr11	69389723	69390048	-44.4231	0,0,255
chr11	69432386	69432409	-17.2092	0,0,255
chr11	69561207	69561247	64.7245	255,0,0
chr11	69561456	69561738	64.7245	255,0,0
chr11	69661602	69661695	13.1693	255,0,0
chr11	69696442	69696667	13.987	255,0,0
chr11	69875781	69875914	-12.7155	0,0,255
chr11	70040384	70040620	-58.5523	0,0,255
chr11	70466278	70466664	-139.021	0,0,255
chr11	70466718	70466719	-139.021	0,0,255
chr11	70667577	70667809	-27.6108	0,0,255
chr11	70844033	70844044	19.0709	255,0,0
chr11	71749773	71749918	20.1452	255,0,0
chr11	71758138	71758236	-28.592	0,0,255
chr11	72029403	72030571	-137.705	0,0,255
chr11	72348920	72349171	-25.8981	0,0,255
chr11	73136951	73137129	-20.4968	0,0,255
chr11	74521488	74521597	-11.9612	0,0,255
chr11	74837434	74837579	-30.5587	0,0,255
chr11	75946106	75946688	46.3215	255,0,0
chr11	76028267	76028285	-28.7963	0,0,255
chr11	77006462	77006899	-20.5922	0,0,255
chr11	77463216	77463383	-15.9556	0,0,255
chr11	77626456	77626564	-14.137	0,0,255
chr11	77765403	77765991	-70.4393	0,0,255
chr11	78804536	78804537	-49.7227	0,0,255
chr11	78804790	78804791	-49.7227	0,0,255
chr11	78804878	78805572	-49.7227	0,0,255
chr11	79089410	79090283	42.0307	255,0,0
chr11	79974797	79975042	-72.5623	0,0,255
chr11	80290019	80290476	45.6455	255,0,0
chr11	81511505	81511549	-19.0722	0,0,255
chr11	81512256	81512721	-64.4768	0,0,255
chr11	81513417	81513597	-21.333	0,0,255
chr11	81596307	81596308	-19.1014	0,0,255
chr11	81597890	81597919	-27.3495	0,0,255
chr11	82350273	82350281	-10.054	0,0,255
chr11	82351120	82351426	-38.7839	0,0,255
chr11	82626620	82626923	-24.6752	0,0,255
chr11	83417941	83417974	-35.2198	0,0,255
chr11	83528786	83529261	-39.2976	0,0,255
chr11	83943043	83943044	-23.3039	0,0,255
chr11	83943149	83943267	-23.3039	0,0,255
chr11	84401403	84401658	25.8484	255,0,0
chr11	84819898	84819907	-14.6853	0,0,255
chr11	85525650	85525768	-18.3868	0,0,255
chr11	85981323	85981799	-37.1385	0,0,255
chr11	85995486	85995697	-89.5945	0,0,255
chr11	86077881	86077957	-30.4668	0,0,255
chr11	86437846	86438005	-121.853	0,0,255
chr11	86647014	86647035	-8.60399	0,0,255
chr11	86839725	86839758	23.5812	255,0,0
chr11	87469895	87470060	-32.1337	0,0,255
chr11	88406140	88406478	-17.948	0,0,255
chr11	88782521	88782610	-14.808	0,0,255
chr11	88841088	88841845	-52.7415	0,0,255
chr11	89099337	89099870	30.0402	255,0,0
chr11	89100964	89101111	-87.166	0,0,255
chr11	89101337	89101489	-87.166	0,0,255
chr11	89107618	89107619	-52.299	0,0,255
chr11	89144879	89145664	-75.9667	0,0,255
chr11	89210864	89211065	-21.3881	0,0,255
chr11	89515179	89515180	-63.1382	0,0,255
chr11	89515683	89515998	-63.1382	0,0,255
chr11	90029531	90030022	-94.1527	0,0,255
chr11	90142305	90142445	-32.1532	0,0,255
chr11	90283842	90283905	-8.53897	0,0,255
chr11	93660191	93660553	-18.6235	0,0,255
chr11	94330815	94330900	9.77653	255,0,0
chr11	94403905	94404001	-73.6189	0,0,255
chr11	94404383	94404798	-73.6189	0,0,255
chr11	94677997	94677998	-31.3851	0,0,255
chr11	94678029	94678208	-31.3851	0,0,255
chr11	95040089	95040297	-24.127	0,0,255
chr11	95571251	95571278	-20.0212	0,0,255
chr11	95611679	95611872	-20.0632	0,0,255
chr11	96488437	96488959	-42.5242	0,0,255
chr11	96501604	96501822	-19.4702	0,0,255
chr11	96952482	96952544	-86.5603	0,0,255
chr11	96952935	96953126	-86.5603	0,0,255
chr11	97086888	97086922	-33.8128	0,0,255
chr11	97087233	97087490	-33.8128	0,0,255
chr11	97441130	97441352	-32.6641	0,0,255
chr11	97530952	97531156	-21.9692	0,0,255
chr11	97630834	97631119	-30.6298	0,0,255
chr11	97715508	97715509	-11.2409	0,0,255
chr11	97715038	97715247	-11.2409	0,0,255
chr11	98590721	98591038	-62.7488	0,0,255
chr11	98983480	98983599	30.4223	255,0,0
chr11	99112401	99112600	-19.8294	0,0,255
chr11	99112929	99113093	-19.8294	0,0,255
chr11	99146885	99147060	-9.07575	0,0,255
chr11	99420587	99420737	24.3894	255,0,0
chr11	100639704	100639747	18.3008	255,0,0
chr11	100639884	100639916	18.3008	255,0,0
chr11	100957477	100957525	-11.8344	0,0,255
chr11	101086455	101086512	-17.3835	0,0,255
chr11	101261901	101261902	-25.3161	0,0,255
chr11	101362318	101362595	-40.7061	0,0,255
chr11	101362979	101363102	-19.466	0,0,255
chr11	101424111	101424112	-11.2745	0,0,255
chr11	101424162	101424168	-11.2745	0,0,255
chr11	101453452	101453536	-9.11246	0,0,255
chr11	101920735	101920960	-11.2691	0,0,255
chr11	102024368	102024570	-11.9177	0,0,255
chr11	102138347	102138747	23.9941	255,0,0
chr11	102339224	102339548	-37.6104	0,0,255
chr11	102357117	102357521	-58.2712	0,0,255
chr11	102410874	102411707	-33.5135	0,0,255
chr11	102445903	102446276	30.5336	255,0,0
chr11	102624939	102625511	-49.8369	0,0,255
chr11	102655026	102655191	-13.4696	0,0,255
chr11	102655524	102656311	-56.9737	0,0,255
chr11	102956716	102956733	-96.5528	0,0,255
chr11	102956769	102957542	-96.5528	0,0,255
chr11	102998456	102998982	53.4196	255,0,0
chr11	103067754	103068027	-17.208	0,0,255
chr11	103173830	103173831	-8.49119	0,0,255
chr11	103199908	103200008	14.7904	255,0,0
chr11	103648297	103648376	-35.1295	0,0,255
chr11	103811473	103811652	-104.794	0,0,255
chr11	104003258	104003767	-37.2903	0,0,255
chr11	104029214	104029282	-84.4601	0,0,255
chr11	105179779	105179902	-15.7641	0,0,255
chr11	105945263	105945545	-32.966	0,0,255
chr11	105958906	105959967	-172.605	0,0,255
chr11	106503467	106503832	-27.4398	0,0,255
chr11	106515506	106515731	-22.7138	0,0,255
chr11	107282991	107283217	-35.6172	0,0,255
chr11	107323209	107323515	89.324	255,0,0
chr11	107389329	107389511	65.0088	255,0,0
chr11	108941658	108942119	-131.621	0,0,255
chr11	109091508	109092140	31.9778	255,0,0
chr11	109270415	109270743	21.7339	255,0,0
chr11	109440610	109440863	-48.4844	0,0,255
chr11	110145722	110146325	-16.0217	0,0,255
chr11	110335902	110335903	-9.36383	0,0,255
chr11	110354403	110354705	-35.0967	0,0,255
chr11	112620408	112621425	-62.5925	0,0,255
chr11	113335240	113336011	-48.3296	0,0,255
chr11	113339899	113340363	-60.7632	0,0,255
chr11	113351915	113352310	-71.2187	0,0,255
chr11	113353202	113353203	-32.9183	0,0,255
chr11	113650737	113650911	-74.3519	0,0,255
chr11	113650976	113651458	-74.3519	0,0,255
chr11	114038150	114038281	-36.4351	0,0,255
chr11	114176011	114176201	-61.9814	0,0,255
chr11	114176547	114176731	-61.9814	0,0,255
chr11	114423096	114423657	-124.334	0,0,255
chr11	114586572	114586627	-25.6064	0,0,255
chr11	114685182	114685367	-39.1757	0,0,255
chr11	114822419	114822433	-70.8506	0,0,255
chr11	114822735	114822936	-70.8506	0,0,255
chr11	115381271	115381348	-11.4163	0,0,255
chr11	115611792	115611846	-12.7207	0,0,255
chr11	116148892	116149329	-78.427	0,0,255
chr11	116149453	116149648	-78.427	0,0,255
chr11	116254260	116254705	-70.4856	0,0,255
chr11	116434229	116434270	-21.3671	0,0,255
chr11	116530804	116531001	-26.6843	0,0,255
chr11	116547845	116547935	-17.722	0,0,255
chr11	116566802	116567145	-27.9911	0,0,255
chr11	116567456	116567501	-27.9911	0,0,255
chr11	116918035	116918094	-53.5569	0,0,255
chr11	117175708	117175791	-31.0616	0,0,255
chr11	117264374	117265043	-55.4949	0,0,255
chr11	117301738	117302094	-43.8375	0,0,255
chr11	117479675	117479676	-63.5369	0,0,255
chr11	117479806	117479836	-63.5369	0,0,255
chr11	117479860	117480077	-63.5369	0,0,255
chr11	117568265	117568879	-65.6652	0,0,255
chr11	117878959	117879194	-87.6945	0,0,255
chr11	117930261	117930451	-18.1841	0,0,255
chr11	117966724	117967268	-58.3638	0,0,255
chr11	118360838	118361278	-31.2251	0,0,255
chr11	118508934	118509334	-40.8377	0,0,255
chr11	118568785	118568850	-27.3545	0,0,255
chr11	118728018	118728718	-48.862	0,0,255
chr11	118940310	118941155	-83.149	0,0,255
chr11	119024145	119024146	-60.4763	0,0,255
chr11	119024394	119024761	-60.4763	0,0,255
chr11	119037568	119037824	-67.7816	0,0,255
chr11	119045180	119045460	-48.3787	0,0,255
chr11	119088531	119088596	43.8632	255,0,0
chr11	119157033	119157034	64.6847	255,0,0
chr11	119157062	119157542	64.6847	255,0,0
chr11	119210931	119210997	-60.6935	0,0,255
chr11	119354780	119355104	-43.422	0,0,255
chr11	119586418	119586754	-73.7359	0,0,255
chr11	120582305	120582306	-18.9146	0,0,255
chr11	120599203	120599387	-32.8373	0,0,255
chr11	120631976	120632056	17.3675	255,0,0
chr11	120722530	120722645	-47.3478	0,0,255
chr11	120951551	120951836	27.9506	255,0,0
chr11	121701813	121702176	-29.2669	0,0,255
chr12	3917800	3918233	104.279	255,0,0
chr12	3959226	3959303	-16.7447	0,0,255
chr12	4028445	4028858	-62.8989	0,0,255
chr12	4029334	4029383	-11.9896	0,0,255
chr12	4195164	4195307	-71.6949	0,0,255
chr12	4679904	4680644	-45.459	0,0,255
chr12	5208814	5208936	42.0029	255,0,0
chr12	5372657	5372913	-17.0571	0,0,255
chr12	8301167	8301422	-31.3075	0,0,255
chr12	8302867	8302893	-8.97117	0,0,255
chr12	8314183	8314184	-31.1288	0,0,255
chr12	8314247	8314349	-31.1288	0,0,255
chr12	8673222	8673227	-28.6056	0,0,255
chr12	8974820	8975039	-25.5237	0,0,255
chr12	10571502	10571503	-11.9502	0,0,255
chr12	10572045	10572234	-27.7057	0,0,255
chr12	11150859	11151344	-63.9879	0,0,255
chr12	12937250	12937467	-110.858	0,0,255
chr12	19490837	19490932	10.5907	255,0,0
chr12	24096447	24096448	-15.8924	0,0,255
chr12	24652481	24652538	-14.8281	0,0,255
chr12	24734804	24735285	-52.7838	0,0,255
chr12	25093450	25093795	-29.8451	0,0,255
chr12	25579158	25579633	-45.5925	0,0,255
chr12	28874754	28874897	-44.9962	0,0,255
chr12	28875034	28875084	-44.9962	0,0,255
chr12	28875188	28875189	-44.9962	0,0,255
chr12	30014886	30015710	-54.5442	0,0,255
chr12	30347404	30347449	-9.007	0,0,255
chr12	31558609	31558610	8.97912	255,0,0
chr12	32138699	32139125	-59.9352	0,0,255
chr12	32952354	32952449	-10.7888	0,0,255
chr12	33046579	33046686	23.5892	255,0,0
chr12	33162848	33163270	-56.2166	0,0,255
chr12	33378933	33379225	-24.7685	0,0,255
chr12	35008493	35008851	21.1828	255,0,0
chr12	40132872	40133076	-20.6953	0,0,255
chr12	40499415	40499465	-18.1114	0,0,255
chr12	40499532	40499721	-18.1114	0,0,255
chr12	42148120	42148300	-13.8431	0,0,255
chr12	50648173	50648228	-16.8281	0,0,255
chr12	50974411	50974826	-45.5357	0,0,255
chr12	52395069	52395100	-23.0521	0,0,255
chr12	52395588	52395784	-23.0521	0,0,255
chr12	52474182	52474470	-22.9754	0,0,255
chr12	53246355	53246579	-36.5469	0,0,255
chr12	53842046	53842385	-32.1817	0,0,255
chr12	53915558	53915756	-16.7623	0,0,255
chr12	53916126	53916267	-12.1076	0,0,255
chr12	54252455	54252981	-30.7748	0,0,255
chr12	54833728	54834032	-59.907	0,0,255
chr12	56259465	56259755	-54.0959	0,0,255
chr12	69183157	69183204	-19.5407	0,0,255
chr12	69757568	69757654	-42.8282	0,0,255
chr12	71017318	71017361	12.2491	255,0,0
chr12	71111736	71111768	-13.3196	0,0,255
chr12	71458893	71458955	-37.8505	0,0,255
chr12	72013706	72014109	-134.82	0,0,255
chr12	72014303	72014411	-134.82	0,0,255
chr12	73507472	73508028	-24.1765	0,0,255
chr12	73948508	73948650	-20.4688	0,0,255
chr12	75375118	75375411	-43.8247	0,0,255
chr12	75819691	75819755	-37.0743	0,0,255
chr12	76102422	76103181	-78.029	0,0,255
chr12	77785674	77785906	-19.2658	0,0,255
chr12	78907509	78907712	-12.942	0,0,255
chr12	80178141	80178735	-36.0232	0,0,255
chr12	80433176	80433491	-15.8547	0,0,255
chr12	80724798	80724902	20.2885	255,0,0
chr12	80724962	80724963	20.2885	255,0,0
chr12	81482414	81482459	-10.3317	0,0,255
chr12	81632821	81633062	-41.0321	0,0,255
chr12	81778413	81778683	-20.3642	0,0,255
chr12	82121807	82122092	-40.7307	0,0,255
chr12	82122406	82122621	-40.7307	0,0,255
chr12	83302408	83302851	-99.9005	0,0,255
chr12	83521173	83521470	20.6286	255,0,0
chr12	83720908	83720973	-41.2617	0,0,255
chr12	83721100	83721205	-41.2617	0,0,255
chr12	84217222	84217355	-11.1795	0,0,255
chr12	84217775	84217964	-44.9626	0,0,255
chr12	84643177	84643350	28.9122	255,0,0
chr12	84840720	84840775	-10.0463	0,0,255
chr12	84841333	84841837	-51.5945	0,0,255
chr12	85142926	85142998	41.3241	255,0,0
chr12	85281527	85281642	-42.8504	0,0,255
chr12	85467587	85467990	-69.6935	0,0,255
chr12	85468313	85468562	-69.6935	0,0,255
chr12	85601251	85601814	-49.3652	0,0,255
chr12	86220120	86220373	-21.8793	0,0,255
chr12	86255093	86255232	34.6086	255,0,0
chr12	86700500	86700551	-44.7616	0,0,255
chr12	88724312	88725163	59.9379	255,0,0
chr12	88725503	88727248	98.9495	255,0,0
chr12	91410019	91410226	-21.3815	0,0,255
chr12	91604005	91604082	-12.0692	0,0,255
chr12	91764165	91764359	-64.8864	0,0,255
chr12	92303395	92303485	27.531	255,0,0
chr12	97888184	97888361	-11.167	0,0,255
chr12	98165576	98165872	-50.7516	0,0,255
chr12	98166228	98166306	-50.7516	0,0,255
chr12	98677470	98677591	-38.0538	0,0,255
chr12	98677599	98677677	-38.0538	0,0,255
chr12	99083092	99083271	-27.6626	0,0,255
chr12	99084693	99084831	12.3061	255,0,0
chr12	99391557	99391659	21.137	255,0,0
chr12	99959734	99960208	43.066	255,0,0
chr12	100242029	100242108	34.5449	255,0,0
chr12	100242418	100242617	66.4606	255,0,0
chr12	100304038	100304079	-10.481	0,0,255
chr12	100397718	100398119	46.5069	255,0,0
chr12	100878382	100878647	-34.5084	0,0,255
chr12	100952565	100952613	40.939	255,0,0
chr12	100952921	100952935	40.939	255,0,0
chr12	101958660	101958733	15.9223	255,0,0
chr12	102365844	102366355	-35.2755	0,0,255
chr12	102387474	102387626	-46.35	0,0,255
chr12	102540404	102540987	-55.4002	0,0,255
chr12	102673942	102674359	-114.509	0,0,255
chr12	102790500	102790777	-25.3306	0,0,255
chr12	103057780	103058067	-24.1645	0,0,255
chr12	105876280	105876281	-112.132	0,0,255
chr12	105876418	105877358	-112.132	0,0,255
chr12	105877447	105877448	-112.132	0,0,255
chr12	106008383	106008696	-42.9996	0,0,255
chr12	106030465	106030823	49.1475	255,0,0
chr12	106031700	106032011	65.6794	255,0,0
chr12	106103664	106103846	-29.3351	0,0,255
chr12	106123175	106123743	-115.188	0,0,255
chr12	106139438	106139937	54.7521	255,0,0
chr12	106173136	106173164	8.35865	255,0,0
chr12	106223752	106223976	28.2924	255,0,0
chr12	106515619	106515773	-46.2012	0,0,255
chr12	106582945	106583484	-52.1285	0,0,255
chr12	106688374	106688980	-77.4053	0,0,255
chr12	106939280	106939903	-79.5466	0,0,255
chr12	107874376	107875043	-132.305	0,0,255
chr12	108241244	108241504	-24.2488	0,0,255
chr12	108307383	108307575	-21.4113	0,0,255
chr12	108327375	108327384	-31.5763	0,0,255
chr12	109437098	109437425	-111.443	0,0,255
chr12	109454105	109454161	-24.5633	0,0,255
chr12	109454205	109454235	-24.5633	0,0,255
chr12	109491745	109491811	-26.9062	0,0,255
chr12	109492155	109492299	-26.9062	0,0,255
chr12	109974597	109974675	-9.15783	0,0,255
chr12	109975207	109975357	-28.1491	0,0,255
chr12	110227968	110228410	-58.6656	0,0,255
chr12	110228423	110228438	-58.6656	0,0,255
chr12	110430654	110430802	-8.90546	0,0,255
chr12	110600412	110600754	-46.1066	0,0,255
chr12	111332746	111333472	-69.0268	0,0,255
chr12	111350027	111350183	-12.0203	0,0,255
chr12	111350978	111351230	-31.8613	0,0,255
chr12	111365387	111365918	-43.6406	0,0,255
chr12	111673199	111673337	-18.3936	0,0,255
chr12	111774791	111774792	-97.5062	0,0,255
chr12	111774888	111775283	-97.5062	0,0,255
chr12	111936716	111937477	-111.044	0,0,255
chr12	112170864	112171282	76.4447	255,0,0
chr12	112217183	112217334	29.8078	255,0,0
chr12	112930632	112930633	-16.7903	0,0,255
chr12	118373480	118373560	-19.7588	0,0,255
chr12	118557240	118557434	-14.5455	0,0,255
chr13	6584485	6584690	-18.6649	0,0,255
chr13	8783909	8784993	-119.451	0,0,255
chr13	9149406	9149477	8.42717	255,0,0
chr13	10358583	10358658	-40.4993	0,0,255
chr13	12649041	12649071	-16.2739	0,0,255
chr13	13572130	13572564	-31.9881	0,0,255
chr13	13573732	13573844	-31.7774	0,0,255
chr13	15464968	15465254	-29.463	0,0,255
chr13	21328216	21328405	-17.9959	0,0,255
chr13	21440153	21440173	-12.6328	0,0,255
chr13	21440224	21440225	-12.6328	0,0,255
chr13	21529530	21529531	21.0388	255,0,0
chr13	22028090	22028097	-13.6182	0,0,255
chr13	23285027	23285193	-36.1492	0,0,255
chr13	24101527	24101803	-40.1232	0,0,255
chr13	24253367	24253434	-12.7956	0,0,255
chr13	24786105	24786572	-40.0603	0,0,255
chr13	24787367	24787431	-13.5141	0,0,255
chr13	24936344	24936816	-27.0776	0,0,255
chr13	25128016	25128332	-12.7361	0,0,255
chr13	26762161	26762340	-38.2537	0,0,255
chr13	29907123	29907127	-35.6208	0,0,255
chr13	29944102	29944655	-54.6132	0,0,255
chr13	30661076	30661375	-21.9226	0,0,255
chr13	30691928	30692046	-17.8053	0,0,255
chr13	30693358	30693650	-19.9689	0,0,255
chr13	31797484	31797498	-68.4005	0,0,255
chr13	31797556	31797683	-68.4005	0,0,255
chr13	31797722	31797961	-68.4005	0,0,255
chr13	32492332	32492512	-13.4352	0,0,255
chr13	32492831	32492839	-11.6798	0,0,255
chr13	32492891	32492903	-11.6798	0,0,255
chr13	36737321	36737454	-8.70183	0,0,255
chr13	37657262	37657601	-88.8997	0,0,255
chr13	37857343	37857346	9.71655	255,0,0
chr13	40859970	40860139	-84.2941	0,0,255
chr13	40860202	40860286	-84.2941	0,0,255
chr13	41033303	41033304	43.9074	255,0,0
chr13	41033551	41033936	43.9074	255,0,0
chr13	41422290	41422854	-50.7799	0,0,255
chr13	41709219	41709346	37.8268	255,0,0
chr13	41709675	41709803	71.328	255,0,0
chr13	41710042	41710176	71.328	255,0,0
chr13	43524484	43524903	-75.8801	0,0,255
chr13	43558601	43558642	-21.2759	0,0,255
chr13	43617572	43617635	-18.6038	0,0,255
chr13	44044691	44045606	-82.4192	0,0,255
chr13	45386313	45386572	-28.4371	0,0,255
chr13	45388704	45388847	-24.4713	0,0,255
chr13	45829465	45829765	-37.8173	0,0,255
chr13	45871795	45872181	-25.2952	0,0,255
chr13	45960334	45960415	-9.47184	0,0,255
chr13	46027222	46027289	-22.4957	0,0,255
chr13	46027571	46027590	-22.4957	0,0,255
chr13	46844556	46845392	-92.2364	0,0,255
chr13	47336296	47336773	-33.0075	0,0,255
chr13	47429555	47429799	-32.0833	0,0,255
chr13	47765417	47765696	-51.3134	0,0,255
chr13	47837065	47837201	-29.1986	0,0,255
chr13	47837596	47837665	-12.1958	0,0,255
chr13	48159268	48159844	-50.7755	0,0,255
chr13	48324421	48324537	-17.7937	0,0,255
chr13	49093527	49093738	-20.0716	0,0,255
chr13	49115013	49115335	-51.3714	0,0,255
chr13	49186902	49186945	-15.781	0,0,255
chr13	49187065	49187066	-15.781	0,0,255
chr13	49372286	49373066	-31.0153	0,0,255
chr13	52100402	52100661	-13.9794	0,0,255
chr13	52331207	52331304	-14.3651	0,0,255
chr13	52914689	52914725	31.6446	255,0,0
chr13	53121720	53122088	-59.1876	0,0,255
chr13	53510649	53510842	-16.9839	0,0,255
chr13	53533572	53534047	-84.6541	0,0,255
chr13	53812205	53812424	-12.1636	0,0,255
chr13	54557033	54557452	-20.5801	0,0,255
chr13	54737283	54737501	-14.7398	0,0,255
chr13	54788582	54788583	12.3161	255,0,0
chr13	54824090	54824534	-128.826	0,0,255
chr13	55591969	55592150	9.34811	255,0,0
chr13	55599152	55599554	-28.4444	0,0,255
chr13	55622171	55622172	43.7992	255,0,0
chr13	55923217	55923771	-69.4292	0,0,255
chr13	55960957	55961350	-38.3466	0,0,255
chr13	55962280	55962510	-22.3558	0,0,255
chr13	55989493	55989720	-34.1767	0,0,255
chr13	56053403	56053694	19.9937	255,0,0
chr13	56250765	56250766	9.09333	255,0,0
chr13	56256665	56257180	53.7147	255,0,0
chr13	56257623	56257745	12.2883	255,0,0
chr13	56296838	56296951	-20.3232	0,0,255
chr13	56458291	56458543	18.7364	255,0,0
chr13	56553425	56553553	-47.4363	0,0,255
chr13	57637518	57638418	-132.577	0,0,255
chr13	57909291	57909351	-32.0954	0,0,255
chr13	57909446	57909470	-32.0954	0,0,255
chr13	58273104	58273132	-10.019	0,0,255
chr13	58471523	58471667	-40.5035	0,0,255
chr13	58545516	58545758	21.2349	255,0,0
chr13	58560154	58560193	-56.7336	0,0,255
chr13	58560266	58561013	-56.7336	0,0,255
chr13	59059300	59059444	-13.5386	0,0,255
chr13	59181011	59181440	-97.2428	0,0,255
chr13	59320641	59320775	-26.6395	0,0,255
chr13	59321131	59321325	-42.2625	0,0,255
chr13	59321370	59321377	-42.2625	0,0,255
chr13	59771297	59771440	-45.7895	0,0,255
chr13	60222378	60222546	-28.9851	0,0,255
chr13	60222579	60222580	-28.9851	0,0,255
chr13	60365109	60365198	-13.2748	0,0,255
chr13	60365577	60365724	-30.5386	0,0,255
chr13	60487303	60487668	-53.2971	0,0,255
chr13	60487847	60487948	-53.2971	0,0,255
chr13	60685069	60685168	-33.5199	0,0,255
chr13	60685251	60685462	-33.5199	0,0,255
chr13	62941033	62941213	-77.3802	0,0,255
chr13	62941513	62941833	-77.3802	0,0,255
chr13	63242474	63242651	-30.6837	0,0,255
chr13	63993971	63994359	-41.8742	0,0,255
chr13	63994682	63994840	-24.998	0,0,255
chr13	68622174	68622305	-10.8826	0,0,255
chr13	68622804	68623021	-29.4932	0,0,255
chr13	69613325	69613639	-25.8918	0,0,255
chr13	71506210	71506439	-17.0086	0,0,255
chr13	71506869	71507218	-38.453	0,0,255
chr13	74168413	74168590	-22.1036	0,0,255
chr13	74169635	74169659	-17.5057	0,0,255
chr13	75941667	75941718	-11.0368	0,0,255
chr13	77046586	77046595	-11.8168	0,0,255
chr13	78193326	78193559	-20.8366	0,0,255
chr13	79653693	79654185	-73.4584	0,0,255
chr13	80963499	80963765	-46.9731	0,0,255
chr13	83712881	83713287	-107.921	0,0,255
chr13	91039511	91039613	-19.0594	0,0,255
chr13	91387335	91387529	-18.9125	0,0,255
chr13	91421630	91421823	32.4634	255,0,0
chr13	91742134	91742151	-34.985	0,0,255
chr13	92424819	92424959	-21.4359	0,0,255
chr13	92612855	92612891	-13.9659	0,0,255
chr13	94178321	94178723	-130.104	0,0,255
chr13	94868104	94868321	-14.519	0,0,255
chr13	95053062	95053448	-57.2853	0,0,255
chr13	95053519	95053723	-57.2853	0,0,255
chr13	95777003	95777327	-8.87079	0,0,255
chr13	95961154	95961674	-213.945	0,0,255
chr13	95962029	95962377	-213.945	0,0,255
chr13	96174674	96174675	-21.213	0,0,255
chr13	96644720	96644813	-14.1931	0,0,255
chr13	96983750	96984134	72.9605	255,0,0
chr13	98182409	98182504	-15.5699	0,0,255
chr13	98222966	98222982	-15.4486	0,0,255
chr13	98447961	98448028	-12.5068	0,0,255
chr13	98694516	98694604	-8.8209	0,0,255
chr13	99146400	99146824	-69.2758	0,0,255
chr13	99151294	99151599	-32.1268	0,0,255
chr13	99641514	99642155	-74.0552	0,0,255
chr13	100100683	100100812	-26.4864	0,0,255
chr13	101451412	101451899	-25.6122	0,0,255
chr13	103332809	103332944	-18.0326	0,0,255
chr13	103711542	103711807	-30.4859	0,0,255
chr13	103958552	103959244	55.9805	255,0,0
chr13	107699018	107699671	-36.75	0,0,255
chr13	107891870	107892095	-80.3411	0,0,255
chr13	107976813	107977113	-28.2812	0,0,255
chr13	109278495	109278715	-45.006	0,0,255
chr13	110558117	110558450	-97.4242	0,0,255
chr13	110671825	110672083	-35.528	0,0,255
chr13	111978854	111979441	-103.776	0,0,255
chr13	112119985	112120195	-35.0377	0,0,255
chr13	112355461	112355560	-101.991	0,0,255
chr13	112355589	112355975	-101.991	0,0,255
chr13	112355977	112356557	-101.991	0,0,255
chr13	112840751	112841089	-45.0344	0,0,255
chr13	112990279	112990307	-28.3018	0,0,255
chr13	113263698	113263823	-9.71523	0,0,255
chr13	114093404	114093603	-20.4218	0,0,255
chr13	114093989	114094394	-21.2777	0,0,255
chr13	117217637	117218117	-30.4604	0,0,255
chr13	119487251	119487252	-16.6739	0,0,255
chr13	119631681	119631715	-60.8325	0,0,255
chr13	119631883	119631913	-60.8325	0,0,255
chr13	119712205	119712754	-64.5332	0,0,255
chr13	119720239	119720475	12.0435	255,0,0
chr13	119792101	119792151	-14.1778	0,0,255
chr14	5881321	5881387	-14.9119	0,0,255
chr14	7900269	7900948	-32.199	0,0,255
chr14	7918591	7918850	-13.9136	0,0,255
chr14	8223844	8224056	15.9937	255,0,0
chr14	8868085	8868525	-47.9546	0,0,255
chr14	11159668	11159949	-34.9645	0,0,255
chr14	16574484	16574572	52.6786	255,0,0
chr14	16574654	16574663	52.6786	255,0,0
chr14	17171706	17171756	-17.9937	0,0,255
chr14	19824753	19825054	-40.6197	0,0,255
chr14	19920348	19920750	-71.1717	0,0,255
chr14	20224710	20224818	-56.4787	0,0,255
chr14	21962590	21963070	-99.7105	0,0,255
chr14	21993827	21993960	25.4399	255,0,0
chr14	24171670	24172439	-60.6065	0,0,255
chr14	25226221	25227028	-55.5438	0,0,255
chr14	25461818	25461903	-20.6677	0,0,255
chr14	25659836	25659862	-17.954	0,0,255
chr14	27778734	27778748	-8.71479	0,0,255
chr14	29137144	29137921	-75.8431	0,0,255
chr14	29979343	29979414	10.6033	255,0,0
chr14	30283741	30283819	-21.9938	0,0,255
chr14	30284180	30284688	-87.179	0,0,255
chr14	31207275	31207534	-47.2975	0,0,255
chr14	31208712	31208761	-9.00058	0,0,255
chr14	31555748	31556437	-63.6231	0,0,255
chr14	31659401	31659646	41.4447	255,0,0
chr14	31659703	31659839	41.4447	255,0,0
chr14	31890058	31890198	-18.128	0,0,255
chr14	31945193	31945707	-65.8265	0,0,255
chr14	32160710	32160711	9.18604	255,0,0
chr14	33228145	33229200	76.2385	255,0,0
chr14	33320905	33321074	-14.2979	0,0,255
chr14	33352030	33352120	-10.7824	0,0,255
chr14	33978930	33978962	-73.8507	0,0,255
chr14	34611454	34611682	-34.4335	0,0,255
chr14	34860971	34861582	-28.7292	0,0,255
chr14	36864158	36864307	29.3348	255,0,0
chr14	36864705	36864811	19.3539	255,0,0
chr14	38122505	38122777	-16.8352	0,0,255
chr14	44989783	44989848	-13.484	0,0,255
chr14	45658802	45658809	-27.2476	0,0,255
chr14	45658985	45658986	-27.2476	0,0,255
chr14	46694257	46694481	28.5223	255,0,0
chr14	46696571	46696779	-17.179	0,0,255
chr14	46767145	46767562	-39.4221	0,0,255
chr14	46881537	46881636	-16.2155	0,0,255
chr14	46881832	46881893	-16.2155	0,0,255
chr14	47395659	47396103	54.7029	255,0,0
chr14	47525869	47525980	-34.462	0,0,255
chr14	47527452	47527561	-18.865	0,0,255
chr14	47533135	47533935	-35.3866	0,0,255
chr14	48422661	48422692	-14.1138	0,0,255
chr14	48472359	48472529	-47.0276	0,0,255
chr14	48608505	48608841	-82.2086	0,0,255
chr14	48671150	48671586	-14.4462	0,0,255
chr14	48740645	48740677	-18.5741	0,0,255
chr14	48854423	48854725	-24.0168	0,0,255
chr14	49522986	49523071	-17.9258	0,0,255
chr14	51071225	51071425	-62.7264	0,0,255
chr14	54086393	54087272	-64.4947	0,0,255
chr14	54433434	54433480	-14.3342	0,0,255
chr14	54553485	54553523	10.6776	255,0,0
chr14	54895880	54895881	-17.9751	0,0,255
chr14	54927264	54927280	-18.516	0,0,255
chr14	55672972	55673034	-27.4396	0,0,255
chr14	55884054	55884055	-15.3588	0,0,255
chr14	55884179	55884316	-15.3588	0,0,255
chr14	56864391	56864522	-12.6163	0,0,255
chr14	57540663	57540664	-29.9004	0,0,255
chr14	58149434	58150181	-120.058	0,0,255
chr14	60187124	60187153	-45.6952	0,0,255
chr14	60592582	60592981	-86.5085	0,0,255
chr14	60593220	60593365	-86.5085	0,0,255
chr14	60655457	60656266	-109.522	0,0,255
chr14	61680117	61680458	-43.6129	0,0,255
chr14	61683487	61683608	-67.0891	0,0,255
chr14	61684106	61684107	-67.0891	0,0,255
chr14	62488447	62488777	-55.5535	0,0,255
chr14	62836543	62836593	25.5571	255,0,0
chr14	63756226	63756530	-36.3179	0,0,255
chr14	64140255	64140483	-31.6907	0,0,255
chr14	64951071	64951095	26.0995	255,0,0
chr14	65081853	65082249	-37.7722	0,0,255
chr14	65185913	65186199	-62.012	0,0,255
chr14	65263080	65263089	11.311	255,0,0
chr14	65404111	65404186	-30.9806	0,0,255
chr14	65404585	65405150	-117.307	0,0,255
chr14	65967845	65968075	-23.5869	0,0,255
chr14	66321370	66321419	-18.3751	0,0,255
chr14	66634866	66634916	22.3508	255,0,0
chr14	66679492	66679848	39.6163	255,0,0
chr14	66680225	66680337	39.6163	255,0,0
chr14	67007745	67007848	-24.9213	0,0,255
chr14	67291169	67291761	-73.073	0,0,255
chr14	67300849	67301102	-22.6577	0,0,255
chr14	67301449	67302288	-45.3016	0,0,255
chr14	67346584	67346751	-51.3625	0,0,255
chr14	67346830	67347169	-51.3625	0,0,255
chr14	67613315	67613827	-48.3948	0,0,255
chr14	67932334	67932384	-20.9868	0,0,255
chr14	67946627	67946833	11.834	255,0,0
chr14	67947443	67947520	12.8594	255,0,0
chr14	68054383	68054429	26.5906	255,0,0
chr14	69822452	69822694	-11.0884	0,0,255
chr14	69985702	69986122	-20.0431	0,0,255
chr14	70009390	70009433	-107.61	0,0,255
chr14	70008756	70009176	-107.61	0,0,255
chr14	70160132	70160344	-13.9621	0,0,255
chr14	70521028	70521162	-37.6785	0,0,255
chr14	70555874	70555971	-8.97771	0,0,255
chr14	70586864	70586973	-53.8982	0,0,255
chr14	72157593	72157697	-11.9995	0,0,255
chr14	72531429	72531571	-45.5199	0,0,255
chr14	72708668	72708669	-21.7904	0,0,255
chr14	73161015	73161037	-17.3825	0,0,255
chr14	73381418	73381788	-22.5218	0,0,255
chr14	73510718	73510756	-25.299	0,0,255
chr14	73605347	73606052	-68.8555	0,0,255
chr14	74252693	74252930	-18.3706	0,0,255
chr14	75454918	75455211	12.8427	255,0,0
chr14	75526788	75526789	-114.676	0,0,255
chr14	75527180	75527181	-114.676	0,0,255
chr14	75527249	75527286	-114.676	0,0,255
chr14	75527623	75528282	-114.676	0,0,255
chr14	76150403	76150492	-12.2074	0,0,255
chr14	76622654	76623304	56.3132	255,0,0
chr14	76707976	76708173	-14.7691	0,0,255
chr14	77037970	77038137	-21.1771	0,0,255
chr14	77159887	77160494	31.8193	255,0,0
chr14	78306836	78306837	-20.6268	0,0,255
chr14	78306945	78306946	-20.6268	0,0,255
chr14	79106621	79106622	-35.4034	0,0,255
chr14	79106994	79107133	-35.4034	0,0,255
chr14	79203509	79203658	21.2209	255,0,0
chr14	79223820	79224312	-60.1364	0,0,255
chr14	79588441	79588482	-12.9109	0,0,255
chr14	79677957	79678037	-20.9143	0,0,255
chr14	79772091	79772504	-40.017	0,0,255
chr14	79787981	79788118	-14.601	0,0,255
chr14	79970093	79970451	-19.265	0,0,255
chr14	80901885	80902066	-99.0896	0,0,255
chr14	80902488	80902828	-99.0896	0,0,255
chr14	86489326	86489676	-68.5912	0,0,255
chr14	86490340	86490486	-55.8826	0,0,255
chr14	87141725	87141924	-49.9816	0,0,255
chr14	87461704	87461927	-40.9038	0,0,255
chr14	99058797	99059078	-10.9383	0,0,255
chr14	99300276	99300623	-34.4612	0,0,255
chr14	99578673	99578945	-64.6918	0,0,255
chr14	99579335	99579541	-17.0573	0,0,255
chr14	99580360	99580361	-47.3519	0,0,255
chr14	99642164	99642428	-38.3316	0,0,255
chr14	101430026	101430027	-19.088	0,0,255
chr14	101430738	101430991	-32.0123	0,0,255
chr14	101839705	101839857	-66.5595	0,0,255
chr14	101931050	101931478	-77.6338	0,0,255
chr14	102979876	102979948	11.3299	255,0,0
chr14	103680370	103680695	31.3488	255,0,0
chr14	103681145	103681448	37.1129	255,0,0
chr14	103681638	103681639	37.1129	255,0,0
chr14	104822118	104822564	-45.3425	0,0,255
chr14	115129666	115129770	-21.2497	0,0,255
chr14	117768862	117768951	-37.9546	0,0,255
chr14	117769281	117769282	-37.9546	0,0,255
chr14	118042430	118042575	-90.7538	0,0,255
chr14	118043022	118043261	-90.7538	0,0,255
chr14	118363428	118363497	-28.4769	0,0,255
chr14	120387082	120387156	-28.8759	0,0,255
chr14	120839473	120840064	58.1695	255,0,0
chr14	121698702	121699061	-21.5514	0,0,255
chr14	122344464	122344793	-37.8447	0,0,255
chr14	124669947	124669988	-24.4031	0,0,255
chr15	5117645	5117646	-11.473	0,0,255
chr15	5165037	5165541	-41.8653	0,0,255
chr15	6387712	6387874	-28.9608	0,0,255
chr15	7131163	7131424	-13.3671	0,0,255
chr15	8281594	8281822	-42.4317	0,0,255
chr15	8581139	8581385	-11.386	0,0,255
chr15	8594591	8594744	-11.7925	0,0,255
chr15	8655341	8655412	-16.3624	0,0,255
chr15	8968070	8968481	-68.3167	0,0,255
chr15	9164228	9164459	23.8232	255,0,0
chr15	10487587	10487792	-13.3874	0,0,255
chr15	11741477	11741768	-29.6623	0,0,255
chr15	11741951	11741974	-29.6623	0,0,255
chr15	12019249	12019829	-131.147	0,0,255
chr15	12456483	12456803	-17.5318	0,0,255
chr15	12640739	12640890	-20.4872	0,0,255
chr15	12763186	12763505	-38.6472	0,0,255
chr15	12834637	12834644	-84.7717	0,0,255
chr15	12908115	12908204	-18.2651	0,0,255
chr15	25802469	25802620	-31.5641	0,0,255
chr15	25948681	25949054	-42.2279	0,0,255
chr15	27475533	27475631	-12.5129	0,0,255
chr15	27476007	27476117	-14.8333	0,0,255
chr15	30480621	30480944	-55.1292	0,0,255
chr15	30647806	30647814	-27.0213	0,0,255
chr15	30680868	30681084	-12.4128	0,0,255
chr15	31572050	31572531	-58.5951	0,0,255
chr15	34680399	34680598	-49.1647	0,0,255
chr15	34838753	34838976	-28.1828	0,0,255
chr15	35154727	35155087	-34.5036	0,0,255
chr15	36142211	36142278	-29.7184	0,0,255
chr15	36345563	36345638	-14.1917	0,0,255
chr15	36497355	36497377	17.2005	255,0,0
chr15	36580035	36580745	-36.3947	0,0,255
chr15	37008252	37008303	24.7804	255,0,0
chr15	37123459	37123572	-8.91436	0,0,255
chr15	37136189	37136439	-17.6547	0,0,255
chr15	37672579	37672902	-32.7504	0,0,255
chr15	40654129	40654130	-18.3786	0,0,255
chr15	41789746	41789918	-15.6427	0,0,255
chr15	43868441	43868689	-26.988	0,0,255
chr15	51070540	51070688	-12.4967	0,0,255
chr15	51071193	51071464	-38.1896	0,0,255
chr15	51502996	51503084	29.0518	255,0,0
chr15	51645992	51646342	-9.93076	0,0,255
chr15	52039837	52039887	-19.5325	0,0,255
chr15	52054250	52054463	-141.977	0,0,255
chr15	52054807	52055036	-141.977	0,0,255
chr15	52055046	52055328	-141.977	0,0,255
chr15	53215960	53216642	-61.4589	0,0,255
chr15	53341979	53342021	-10.2394	0,0,255
chr15	57820993	57821117	-52.1655	0,0,255
chr15	57902643	57902753	-31.599	0,0,255
chr15	58028444	58028988	-77.3128	0,0,255
chr15	58324080	58324473	-30.541	0,0,255
chr15	58325548	58325732	-13.0485	0,0,255
chr15	59851603	59851686	-13.3268	0,0,255
chr15	61158448	61158581	-45.598	0,0,255
chr15	61158604	61158917	-45.598	0,0,255
chr15	61989042	61989043	-29.2536	0,0,255
chr15	62216830	62216844	-19.3393	0,0,255
chr15	62216855	62216856	-19.3393	0,0,255
chr15	63723141	63723219	-32.0897	0,0,255
chr15	64024056	64024211	30.5753	255,0,0
chr15	64146241	64146542	-25.0189	0,0,255
chr15	64146616	64146765	-25.0189	0,0,255
chr15	65783063	65783590	-19.9029	0,0,255
chr15	66282728	66282824	-17.9034	0,0,255
chr15	66287428	66287605	19.278	255,0,0
chr15	66287675	66287676	19.278	255,0,0
chr15	67057196	67057353	-24.8172	0,0,255
chr15	67057669	67057967	-24.8172	0,0,255
chr15	67058363	67058537	-17.2025	0,0,255
chr15	67900002	67900165	-37.6557	0,0,255
chr15	67900570	67900571	-61.2861	0,0,255
chr15	67901035	67901295	-61.2861	0,0,255
chr15	73089869	73089921	15.154	255,0,0
chr15	73091181	73091325	21.7073	255,0,0
chr15	73186219	73186409	25.3417	255,0,0
chr15	73193118	73193121	-17.9694	0,0,255
chr15	73511911	73512127	-32.9364	0,0,255
chr15	73552535	73553293	-97.0119	0,0,255
chr15	73724126	73724420	39.8007	255,0,0
chr15	74427031	74427119	-14.7954	0,0,255
chr15	74442962	74443369	-39.5331	0,0,255
chr15	75565187	75565292	20.7582	255,0,0
chr15	75567906	75567953	19.0212	255,0,0
chr15	75714568	75714697	-13.6761	0,0,255
chr15	75884551	75884699	31.9351	255,0,0
chr15	75884749	75884750	31.9351	255,0,0
chr15	75886498	75886609	11.4924	255,0,0
chr15	75893784	75893953	-28.3388	0,0,255
chr15	75893962	75893991	-28.3388	0,0,255
chr15	76002553	76003128	196.773	255,0,0
chr15	76478626	76478670	-26.5564	0,0,255
chr15	76993907	76993931	-20.4248	0,0,255
chr15	77365615	77365932	-33.4558	0,0,255
chr15	77752586	77752900	53.0212	255,0,0
chr15	77816417	77816666	-14.3101	0,0,255
chr15	77934765	77936799	-172.476	0,0,255
chr15	78026218	78026599	-58.5113	0,0,255
chr15	78243600	78244225	-64.9122	0,0,255
chr15	78244775	78244912	-17.6198	0,0,255
chr15	78676378	78676756	-56.2596	0,0,255
chr15	78879269	78879383	-19.5876	0,0,255
chr15	78915446	78915519	15.3391	255,0,0
chr15	78943651	78943867	13.2555	255,0,0
chr15	78984165	78984641	-25.9088	0,0,255
chr15	79042347	79042348	17.3008	255,0,0
chr15	79042522	79042523	17.3008	255,0,0
chr15	79252750	79252956	-48.173	0,0,255
chr15	79252967	79253017	-48.173	0,0,255
chr15	79506827	79506849	-14.549	0,0,255
chr15	79512293	79512448	-13.7316	0,0,255
chr15	79606299	79606353	-14.1625	0,0,255
chr15	79666919	79667153	37.1458	255,0,0
chr15	79805444	79805623	-21.2466	0,0,255
chr15	80010369	80010737	-94.16	0,0,255
chr15	80011105	80011270	-94.16	0,0,255
chr15	80500879	80501298	-79.8792	0,0,255
chr15	80642349	80642619	-14.4063	0,0,255
chr15	80671034	80671237	14.361	255,0,0
chr15	80671973	80672342	-208.844	0,0,255
chr15	81720358	81720494	-50.5582	0,0,255
chr15	81839080	81839087	-54.4391	0,0,255
chr15	81855285	81855364	-26.4097	0,0,255
chr15	82215152	82215442	-20.9531	0,0,255
chr15	82274125	82274126	-15.9698	0,0,255
chr15	82274330	82274357	-15.9698	0,0,255
chr15	82345462	82345501	31.2757	255,0,0
chr15	82345590	82345591	31.2757	255,0,0
chr15	82940898	82941234	-40.4855	0,0,255
chr15	82959473	82959541	19.6616	255,0,0
chr15	83562699	83563130	-75.4854	0,0,255
chr15	83734307	83734738	20.1782	255,0,0
chr15	83766209	83766348	-26.1039	0,0,255
chr15	84191526	84191566	-15.5391	0,0,255
chr15	84392987	84393261	-23.053	0,0,255
chr15	84418064	84418508	23.6765	255,0,0
chr15	84557199	84557200	-25.4978	0,0,255
chr15	84557237	84557367	-25.4978	0,0,255
chr15	84622104	84622359	-55.4958	0,0,255
chr15	84982044	84982127	-42.3982	0,0,255
chr15	84982169	84982387	-42.3982	0,0,255
chr15	85205365	85205386	-18.4937	0,0,255
chr15	85494688	85494923	-29.7191	0,0,255
chr15	85600139	85600618	-37.9521	0,0,255
chr15	85625427	85625525	11.3012	255,0,0
chr15	85626297	85626573	-31.7962	0,0,255
chr15	85652724	85652757	-16.8336	0,0,255
chr15	85821116	85821269	-23.479	0,0,255
chr15	85977107	85977234	-16.2959	0,0,255
chr15	86276839	86276951	16.4312	255,0,0
chr15	86277502	86277700	51.4222	255,0,0
chr15	88469307	88469534	-28.0668	0,0,255
chr15	88618519	88618665	-50.3726	0,0,255
chr15	88836704	88836886	-13.2439	0,0,255
chr15	88891645	88891676	-35.207	0,0,255
chr15	88891686	88891927	-35.207	0,0,255
chr15	88955037	88955038	8.95836	255,0,0
chr15	88955123	88955156	8.95836	255,0,0
chr15	89058847	89058895	-23.538	0,0,255
chr15	89058962	89058996	-23.538	0,0,255
chr15	89063349	89063746	-24.5764	0,0,255
chr15	89090150	89090297	-25.5214	0,0,255
chr15	89148320	89148503	-29.3173	0,0,255
chr15	89197270	89197415	-16.0736	0,0,255
chr15	89213644	89214220	-24.2295	0,0,255
chr15	89372719	89372763	-39.149	0,0,255
chr15	89378182	89378205	-32.3783	0,0,255
chr15	89378271	89378282	-32.3783	0,0,255
chr15	89379658	89379866	-33.9752	0,0,255
chr15	89522990	89523164	-9.8477	0,0,255
chr15	89523289	89523290	-9.8477	0,0,255
chr15	89606225	89606765	-48.3738	0,0,255
chr15	91368618	91368706	9.28719	255,0,0
chr15	91371273	91371437	-24.4252	0,0,255
chr15	91372113	91372256	-27.458	0,0,255
chr15	91616001	91616500	-39.5355	0,0,255
chr15	93399558	93399609	-9.19297	0,0,255
chr15	93610259	93611113	-220.337	0,0,255
chr15	93611124	93611208	-220.337	0,0,255
chr15	94137350	94137354	-14.8078	0,0,255
chr15	94520266	94520685	50.9989	255,0,0
chr15	94652145	94652999	-91.1268	0,0,255
chr15	95023733	95023829	-22.0711	0,0,255
chr15	95536563	95536564	-49.6063	0,0,255
chr15	95536881	95536959	-49.6063	0,0,255
chr15	95773998	95774330	19.7984	255,0,0
chr15	95789573	95789816	-34.5969	0,0,255
chr15	95789921	95789956	-34.5969	0,0,255
chr15	95907438	95908082	-67.1919	0,0,255
chr15	96012514	96012610	-43.084	0,0,255
chr15	96489122	96489570	47.8709	255,0,0
chr15	97250973	97250974	-9.13921	0,0,255
chr15	97318414	97318438	77.6014	255,0,0
chr15	97318494	97318711	77.6014	255,0,0
chr15	97783152	97783308	15.1567	255,0,0
chr15	97785416	97785593	-21.8484	0,0,255
chr15	97812641	97813982	-125.076	0,0,255
chr15	97999948	98000059	-24.9304	0,0,255
chr15	98568991	98569038	-51.6959	0,0,255
chr15	98569044	98569063	-51.6959	0,0,255
chr15	98569181	98569229	-51.6959	0,0,255
chr15	98644155	98644263	-17.1325	0,0,255
chr15	98935604	98935899	28.6596	255,0,0
chr15	99262764	99262765	-35.407	0,0,255
chr15	99368491	99368524	-15.1481	0,0,255
chr15	99568944	99570231	-91.9175	0,0,255
chr15	99611273	99611716	81.6703	255,0,0
chr15	99668660	99668748	17.3512	255,0,0
chr15	99846915	99847438	-65.4563	0,0,255
chr15	99847667	99847721	-65.4563	0,0,255
chr15	100167339	100167535	-81.3818	0,0,255
chr15	100305720	100305893	-9.72399	0,0,255
chr15	100420365	100420488	13.0363	255,0,0
chr15	100477300	100477607	-54.9925	0,0,255
chr15	100477687	100477933	-54.9925	0,0,255
chr15	100550981	100551012	-15.5836	0,0,255
chr15	100686891	100686938	-86.4482	0,0,255
chr15	100763301	100763459	-31.271	0,0,255
chr15	100784005	100784130	-16.0111	0,0,255
chr15	101240023	101240153	-15.7035	0,0,255
chr15	101846911	101847100	-25.2976	0,0,255
chr15	102143442	102143767	-46.5203	0,0,255
chr15	102143783	102143898	-46.5203	0,0,255
chr15	102143955	102144058	-46.5203	0,0,255
chr15	102948268	102948337	-29.2299	0,0,255
chr15	103012477	103012893	34.2801	255,0,0
chr15	103316131	103316191	-27.4482	0,0,255
chr15	103316294	103316753	-27.4482	0,0,255
chr16	4657505	4657834	-14.762	0,0,255
chr16	5012470	5012524	-15.7947	0,0,255
chr16	5012605	5012606	-15.7947	0,0,255
chr16	5713770	5713929	17.218	255,0,0
chr16	6121453	6121494	-16.7568	0,0,255
chr16	8768028	8768321	-18.3835	0,0,255
chr16	9780520	9780590	-22.199	0,0,255
chr16	9781990	9782338	-25.1574	0,0,255
chr16	10627402	10627462	-16.7945	0,0,255
chr16	10627523	10627654	-16.7945	0,0,255
chr16	10988388	10988426	-51.7269	0,0,255
chr16	11087040	11087178	17.4862	255,0,0
chr16	12096714	12097038	-11.466	0,0,255
chr16	13944382	13944730	-21.4029	0,0,255
chr16	15084514	15084638	-33.8838	0,0,255
chr16	16145673	16145690	-18.4097	0,0,255
chr16	16913386	16913439	-41.7847	0,0,255
chr16	17133127	17133204	-14.4637	0,0,255
chr16	17499446	17499751	26.6803	255,0,0
chr16	17798779	17798847	-9.0741	0,0,255
chr16	17944141	17944161	15.3283	255,0,0
chr16	17945022	17945633	38.0991	255,0,0
chr16	18223155	18223338	-32.682	0,0,255
chr16	18587436	18587559	8.97465	255,0,0
chr16	18625345	18625390	-28.4433	0,0,255
chr16	18625414	18625436	-28.4433	0,0,255
chr16	20402005	20402090	-67.2003	0,0,255
chr16	20731110	20731280	-26.0727	0,0,255
chr16	20731831	20732044	-15.8508	0,0,255
chr16	21205803	21206080	-16.0717	0,0,255
chr16	21373235	21374006	-36.7404	0,0,255
chr16	22160705	22160706	-16.7937	0,0,255
chr16	23550825	23551245	-56.2041	0,0,255
chr16	23551305	23551306	-56.2041	0,0,255
chr16	23551357	23551433	-56.2041	0,0,255
chr16	24053478	24053584	-26.8659	0,0,255
chr16	24053002	24053019	-26.8659	0,0,255
chr16	24990665	24990672	-20.651	0,0,255
chr16	24991070	24991071	-23.1784	0,0,255
chr16	24991205	24991386	-23.1784	0,0,255
chr16	25039740	25040274	-59.2756	0,0,255
chr16	25680317	25680581	-27.4446	0,0,255
chr16	26582675	26582923	-16.4427	0,0,255
chr16	29210802	29211037	-15.5206	0,0,255
chr16	29893639	29894839	-128.066	0,0,255
chr16	30071134	30071272	-31.5302	0,0,255
chr16	30171550	30172663	-160.487	0,0,255
chr16	30673620	30673695	-115.037	0,0,255
chr16	30873483	30873655	37.8883	255,0,0
chr16	30917099	30917276	-8.75761	0,0,255
chr16	31276690	31277203	-45.5072	0,0,255
chr16	31454955	31455169	-40.9009	0,0,255
chr16	32002202	32002321	-13.9055	0,0,255
chr16	32110880	32111012	-31.6515	0,0,255
chr16	32111380	32111500	-31.6515	0,0,255
chr16	32228273	32228767	-22.731	0,0,255
chr16	32642202	32642727	63.4226	255,0,0
chr16	32645132	32645322	30.5205	255,0,0
chr16	33063906	33064024	-28.0967	0,0,255
chr16	33318838	33319066	-25.7974	0,0,255
chr16	33708122	33708267	-77.0795	0,0,255
chr16	33764529	33764569	20.1303	255,0,0
chr16	33829250	33829349	-41.7051	0,0,255
chr16	33882571	33883417	-45.0279	0,0,255
chr16	33883444	33883453	-45.0279	0,0,255
chr16	33883939	33884119	-31.8617	0,0,255
chr16	33884179	33884312	-31.8617	0,0,255
chr16	35568469	35568981	-31.5644	0,0,255
chr16	36562639	36562933	-14.433	0,0,255
chr16	36784724	36785520	-44.8206	0,0,255
chr16	38304649	38304890	67.7433	255,0,0
chr16	38304940	38305115	67.7433	255,0,0
chr16	38321706	38321782	36.5334	255,0,0
chr16	38714309	38714385	-40.0834	0,0,255
chr16	38730578	38730737	-64.9818	0,0,255
chr16	42255535	42255794	-102.497	0,0,255
chr16	43802546	43802594	-23.3205	0,0,255
chr16	43802677	43802678	-23.3205	0,0,255
chr16	44277675	44277725	-44.4824	0,0,255
chr16	44611406	44611713	-58.1033	0,0,255
chr16	50840828	50841416	-77.7803	0,0,255
chr16	52135714	52135830	-19.4245	0,0,255
chr16	58524226	58524342	-23.1394	0,0,255
chr16	58524555	58524556	-23.1394	0,0,255
chr16	59471287	59471463	-13.2206	0,0,255
chr16	59604372	59604784	-59.6367	0,0,255
chr16	73107682	73107919	-70.3358	0,0,255
chr16	73108110	73108321	-70.3358	0,0,255
chr16	76184381	76184491	-11.6883	0,0,255
chr16	76432317	76432361	-17.0936	0,0,255
chr16	76687676	76687875	-62.87	0,0,255
chr16	76948404	76948728	-30.8804	0,0,255
chr16	76949653	76949702	-12.6888	0,0,255
chr16	84875034	84875326	-117.159	0,0,255
chr16	84875857	84875906	-117.159	0,0,255
chr16	84970240	84970512	-29.5713	0,0,255
chr16	85804942	85805608	-32.3251	0,0,255
chr16	85806458	85806526	-25.1671	0,0,255
chr16	87598834	87599004	-26.133	0,0,255
chr16	87752238	87752291	40.8297	255,0,0
chr16	87752448	87752698	40.8297	255,0,0
chr16	89570294	89570347	-94.1811	0,0,255
chr16	89934010	89934270	-14.6825	0,0,255
chr16	89961631	89961728	-14.5098	0,0,255
chr16	90259790	90260606	-59.9791	0,0,255
chr16	90285174	90285349	-15.6802	0,0,255
chr16	90350734	90350763	-17.588	0,0,255
chr16	90518379	90518681	-45.243	0,0,255
chr16	90622967	90623027	-13.9432	0,0,255
chr16	90673127	90673577	-52.2272	0,0,255
chr16	91084760	91085601	-137.502	0,0,255
chr16	91233240	91233919	-46.473	0,0,255
chr16	91906596	91906796	-45.6372	0,0,255
chr16	91907366	91907485	-67.0062	0,0,255
chr16	92319149	92319150	-93.6455	0,0,255
chr16	92319210	92319726	-93.6455	0,0,255
chr16	92510669	92511362	48.0051	255,0,0
chr16	92519942	92520017	-20.0381	0,0,255
chr16	92520195	92520196	-20.0381	0,0,255
chr16	92609503	92610125	-71.6822	0,0,255
chr16	92699457	92699670	12.2362	255,0,0
chr16	92761360	92761361	-10.1295	0,0,255
chr16	92762102	92762494	-73.1679	0,0,255
chr16	92773517	92773846	28.566	255,0,0
chr16	93101951	93102064	-17.1182	0,0,255
chr16	93487840	93488071	-27.2522	0,0,255
chr16	93771873	93772090	-9.11737	0,0,255
chr16	93797956	93798650	-126.335	0,0,255
chr16	93893618	93894105	-60.2451	0,0,255
chr16	94205556	94205650	-38.5369	0,0,255
chr16	94205734	94205963	-38.5369	0,0,255
chr16	95631908	95632122	-40.5148	0,0,255
chr16	95831431	95831488	17.9237	255,0,0
chr16	96235821	96235886	14.5342	255,0,0
chr16	97171735	97172040	-28.6875	0,0,255
chr17	5249409	5249445	-18.518	0,0,255
chr17	5335947	5336259	-19.2046	0,0,255
chr17	5520769	5520911	32.1091	255,0,0
chr17	5976619	5976926	-186.326	0,0,255
chr17	6040082	6040534	-52.9391	0,0,255
chr17	6108052	6108397	-25.6314	0,0,255
chr17	6109571	6110123	33.391	255,0,0
chr17	6794588	6795277	30.5185	255,0,0
chr17	6978255	6978524	32.8402	255,0,0
chr17	6979134	6979487	50.5235	255,0,0
chr17	7168858	7169140	-20.5757	0,0,255
chr17	7774272	7774833	-11.9465	0,0,255
chr17	7828121	7828339	-10.2757	0,0,255
chr17	8432442	8432479	-27.9617	0,0,255
chr17	8432544	8432556	-27.9617	0,0,255
chr17	10321886	10322060	15.7714	255,0,0
chr17	12316630	12316676	-13.1966	0,0,255
chr17	14158746	14159232	15.8805	255,0,0
chr17	17499547	17499732	-54.2543	0,0,255
chr17	17909652	17909731	20.5686	255,0,0
chr17	23675538	23675916	-23.8826	0,0,255
chr17	23704930	23705293	-21.6765	0,0,255
chr17	24204253	24204438	-29.0107	0,0,255
chr17	24204606	24204754	-29.0107	0,0,255
chr17	24213492	24213557	-13.4837	0,0,255
chr17	24283416	24283546	-25.4127	0,0,255
chr17	24633396	24633469	-22.1058	0,0,255
chr17	24633487	24633601	-22.1058	0,0,255
chr17	25230171	25230479	-61.4075	0,0,255
chr17	25496577	25496613	-68.8013	0,0,255
chr17	25496620	25496723	-68.8013	0,0,255
chr17	25577408	25577647	8.9854	255,0,0
chr17	25665828	25666148	-17.8457	0,0,255
chr17	26631875	26632823	-80.6225	0,0,255
chr17	26662425	26662499	-11.9097	0,0,255
chr17	27021172	27021462	-61.7993	0,0,255
chr17	27227805	27227806	59.2933	255,0,0
chr17	27228164	27228418	59.2933	255,0,0
chr17	28079323	28079336	11.7795	255,0,0
chr17	28315388	28315795	-25.557	0,0,255
chr17	28486696	28486718	-27.6814	0,0,255
chr17	28735457	28735737	-15.9668	0,0,255
chr17	29057448	29057614	-49.1673	0,0,255
chr17	29058005	29058236	-49.1673	0,0,255
chr17	29311722	29311916	-21.5598	0,0,255
chr17	29514409	29514522	-53.9745	0,0,255
chr17	29514581	29514786	-53.9745	0,0,255
chr17	29542928	29543142	-43.3755	0,0,255
chr17	29612267	29612364	17.6222	255,0,0
chr17	29760741	29761121	-81.0764	0,0,255
chr17	30232956	30233400	-57.0998	0,0,255
chr17	30752525	30752630	-39.89	0,0,255
chr17	31309479	31309828	31.1076	255,0,0
chr17	31348601	31349036	-39.44	0,0,255
chr17	31660848	31661185	-38.4735	0,0,255
chr17	31916557	31916667	-31.8601	0,0,255
chr17	31916310	31916520	-31.8601	0,0,255
chr17	33090034	33090042	-11.5855	0,0,255
chr17	33090167	33090168	-11.5855	0,0,255
chr17	33979197	33979265	-12.8459	0,0,255
chr17	34204087	34204111	-14.9835	0,0,255
chr17	35215099	35215253	66.295	255,0,0
chr17	35264402	35264403	-49.1608	0,0,255
chr17	35835611	35836164	-79.8604	0,0,255
chr17	36272909	36273289	-43.4663	0,0,255
chr17	36942291	36942536	-47.6318	0,0,255
chr17	36942604	36942734	-47.6318	0,0,255
chr17	36943784	36944573	-34.4683	0,0,255
chr17	36957592	36957646	-11.6076	0,0,255
chr17	37003485	37003538	-15.2003	0,0,255
chr17	39012825	39013087	14.8467	255,0,0
chr17	42315221	42315433	-14.356	0,0,255
chr17	43241151	43241357	-37.6361	0,0,255
chr17	43630544	43630673	-57.8626	0,0,255
chr17	46152580	46152581	9.00683	255,0,0
chr17	46247007	46247114	20.486	255,0,0
chr17	46360459	46360541	-10.059	0,0,255
chr17	46553809	46553860	-9.1516	0,0,255
chr17	46649781	46649844	-34.6184	0,0,255
chr17	46854927	46855068	-35.747	0,0,255
chr17	46873016	46873332	-28.4931	0,0,255
chr17	46873521	46873522	-28.4931	0,0,255
chr17	47249732	47250053	19.4867	255,0,0
chr17	47437274	47437537	-83.7439	0,0,255
chr17	47676656	47676903	-17.6398	0,0,255
chr17	47695817	47695958	-17.7348	0,0,255
chr17	47806419	47806757	-30.6373	0,0,255
chr17	47947225	47947569	47.0309	255,0,0
chr17	48362842	48363689	-41.8014	0,0,255
chr17	49240768	49240987	-33.6419	0,0,255
chr17	50007084	50007237	65.5559	255,0,0
chr17	50763435	50763622	-20.1877	0,0,255
chr17	51535218	51535772	-46.1791	0,0,255
chr17	56035424	56035539	-13.0678	0,0,255
chr17	56255253	56255316	10.852	255,0,0
chr17	56327341	56327377	34.2257	255,0,0
chr17	56762986	56763142	-21.654	0,0,255
chr17	57096182	57096450	50.1848	255,0,0
chr17	57274019	57274089	17.8674	255,0,0
chr17	62580585	62580833	-55.9292	0,0,255
chr17	62656939	62657375	-52.6841	0,0,255
chr17	62657809	62657959	-52.6841	0,0,255
chr17	62754284	62754732	-21.3464	0,0,255
chr17	62862808	62863006	-12.895	0,0,255
chr17	62879390	62879457	-15.0583	0,0,255
chr17	63012215	63012591	-57.1664	0,0,255
chr17	63058117	63058315	-49.4268	0,0,255
chr17	63661455	63661609	-34.0685	0,0,255
chr17	63662316	63662364	-18.5144	0,0,255
chr17	63850273	63850450	-28.4915	0,0,255
chr17	63921334	63921508	-19.9616	0,0,255
chr17	64504032	64504090	-12.6485	0,0,255
chr17	65773334	65773799	-33.28	0,0,255
chr17	65886825	65886931	-22.9745	0,0,255
chr17	66238218	66238504	-64.8855	0,0,255
chr17	66266849	66267715	-51.9678	0,0,255
chr17	66268100	66268125	-51.9678	0,0,255
chr17	66345787	66346003	-43.3826	0,0,255
chr17	66497592	66498015	-35.4813	0,0,255
chr17	66688145	66688269	-43.8548	0,0,255
chr17	66692993	66693328	-63.8143	0,0,255
chr17	67590774	67590954	-37.4085	0,0,255
chr17	67591109	67591137	-37.4085	0,0,255
chr17	67698834	67698895	-24.0323	0,0,255
chr17	67723876	67723969	-15.0472	0,0,255
chr17	68756249	68756336	-24.1935	0,0,255
chr17	71239434	71239539	-12.4081	0,0,255
chr17	71997883	71998167	-43.5565	0,0,255
chr17	71998257	71998510	-43.5565	0,0,255
chr17	73519425	73519801	-22.9051	0,0,255
chr17	75536797	75537311	-45.9651	0,0,255
chr17	78232552	78232867	-142.118	0,0,255
chr17	78507241	78507443	-39.4944	0,0,255
chr17	78507747	78508024	-39.4944	0,0,255
chr17	79286863	79287202	-67.7068	0,0,255
chr17	79727359	79727749	-11.8988	0,0,255
chr17	80156712	80157208	-43.4132	0,0,255
chr17	80372929	80372977	13.285	255,0,0
chr17	80981669	80981843	-20.3943	0,0,255
chr17	81644791	81645070	-15.3099	0,0,255
chr17	83311785	83311940	-39.7148	0,0,255
chr17	83312554	83313179	-99.0006	0,0,255
chr17	83513321	83513426	-15.5495	0,0,255
chr17	83705320	83705452	-40.893	0,0,255
chr17	83782306	83782307	-40.1932	0,0,255
chr17	83782836	83782837	-40.1932	0,0,255
chr17	83782955	83783256	-40.1932	0,0,255
chr17	83938638	83939407	-74.0055	0,0,255
chr17	84029384	84029620	-13.3693	0,0,255
chr17	84365626	84365705	43.8515	255,0,0
chr17	84366170	84366171	43.8515	255,0,0
chr17	84571334	84571335	-111.794	0,0,255
chr17	84571388	84571932	-111.794	0,0,255
chr17	85034062	85034392	-60.8237	0,0,255
chr17	85034444	85034908	-60.8237	0,0,255
chr17	85619524	85619670	-54.8774	0,0,255
chr17	85689855	85689898	-9.30087	0,0,255
chr17	85797679	85797815	-24.2006	0,0,255
chr17	85948834	85949139	-30.5876	0,0,255
chr17	86305588	86305723	-23.5229	0,0,255
chr17	86345409	86345502	-14.2042	0,0,255
chr17	86345814	86346010	-20.7533	0,0,255
chr17	87360863	87360882	-8.74127	0,0,255
chr17	87532738	87532812	14.1159	255,0,0
chr17	87799168	87799317	-22.7768	0,0,255
chr17	88262830	88263137	-56.7706	0,0,255
chr17	94866535	94866700	17.1321	255,0,0
chr18	7866502	7866745	-13.8087	0,0,255
chr18	9554839	9554896	-53.4591	0,0,255
chr18	11841043	11841266	-21.3621	0,0,255
chr18	12304526	12304609	-25.9672	0,0,255
chr18	12863010	12863011	-22.0462	0,0,255
chr18	14312105	14312283	-24.0034	0,0,255
chr18	14312805	14313273	-85.8494	0,0,255
chr18	15169136	15169329	-20.8593	0,0,255
chr18	15758996	15759049	-31.5467	0,0,255
chr18	20000829	20001428	-28.4833	0,0,255
chr18	21298025	21298301	-28.0431	0,0,255
chr18	22248093	22248153	-66.5456	0,0,255
chr18	22248185	22248246	-66.5456	0,0,255
chr18	22248380	22248427	-66.5456	0,0,255
chr18	23802677	23802873	-21.8262	0,0,255
chr18	23874681	23875357	-52.5859	0,0,255
chr18	23885053	23885269	-51.4177	0,0,255
chr18	24601030	24601275	-30.4952	0,0,255
chr18	25499158	25499517	-65.436	0,0,255
chr18	25757153	25757294	-11.0861	0,0,255
chr18	25757760	25757820	-45.8131	0,0,255
chr18	25757910	25758179	-45.8131	0,0,255
chr18	32347499	32347932	-72.5976	0,0,255
chr18	32379196	32379458	-15.784	0,0,255
chr18	33986720	33986891	-115.428	0,0,255
chr18	35702012	35702066	10.1417	255,0,0
chr18	35770967	35771016	-10.5971	0,0,255
chr18	35934086	35934474	-56.849	0,0,255
chr18	36195599	36195610	-13.6672	0,0,255
chr18	36329812	36329986	-18.6676	0,0,255
chr18	37849927	37849983	15.547	255,0,0
chr18	38213632	38213954	-37.4005	0,0,255
chr18	38418290	38418408	-10.7091	0,0,255
chr18	38513195	38513609	-60.4211	0,0,255
chr18	46199551	46199744	-47.0018	0,0,255
chr18	46334027	46334577	36.5645	255,0,0
chr18	47150939	47151234	-81.9526	0,0,255
chr18	47151357	47151465	-81.9526	0,0,255
chr18	47643469	47643949	-24.5946	0,0,255
chr18	49797561	49797633	13.1957	255,0,0
chr18	49978597	49978816	-16.1576	0,0,255
chr18	55258181	55258187	-12.0135	0,0,255
chr18	55735273	55735531	-16.4123	0,0,255
chr18	56774328	56774836	-118.811	0,0,255
chr18	56775016	56775077	-118.811	0,0,255
chr18	57990190	57990698	-50.7555	0,0,255
chr18	58376024	58376179	41.1239	255,0,0
chr18	58394314	58394500	-90.3803	0,0,255
chr18	60480837	60481233	-62.1281	0,0,255
chr18	60577565	60578325	-32.5508	0,0,255
chr18	60780323	60780500	-41.2155	0,0,255
chr18	60780557	60780698	-41.2155	0,0,255
chr18	61173022	61173279	-21.5951	0,0,255
chr18	61266960	61267147	-41.8474	0,0,255
chr18	61708432	61708536	-16.1533	0,0,255
chr18	62179498	62179570	-27.4776	0,0,255
chr18	62180572	62180771	-26.8633	0,0,255
chr18	63043118	63043258	-44.4438	0,0,255
chr18	63924855	63924885	21.5575	255,0,0
chr18	64540192	64540367	-12.7694	0,0,255
chr18	64791504	64791912	-62.4527	0,0,255
chr18	64856197	64856531	-50.8955	0,0,255
chr18	64944959	64945388	-57.0718	0,0,255
chr18	65585404	65585627	-40.5551	0,0,255
chr18	65586130	65586291	-37.6448	0,0,255
chr18	65647632	65647963	-41.9236	0,0,255
chr18	65670894	65671011	-78.6436	0,0,255
chr18	65904323	65904904	-103.735	0,0,255
chr18	65923899	65923900	-25.1392	0,0,255
chr18	66000904	66000957	-10.9919	0,0,255
chr18	67059265	67060148	-45.0672	0,0,255
chr18	67968397	67969337	-87.6123	0,0,255
chr18	67973807	67974112	30.1193	255,0,0
chr18	68944123	68944521	-45.358	0,0,255
chr18	69446341	69446612	-71.1042	0,0,255
chr18	69481672	69481837	-31.7404	0,0,255
chr18	69795187	69795284	-14.7018	0,0,255
chr18	69795965	69796046	-26.6673	0,0,255
chr18	70052534	70052716	-13.3978	0,0,255
chr18	74570842	74570893	-14.7558	0,0,255
chr18	74571603	74571718	-57.803	0,0,255
chr18	74715076	74715177	-94.8634	0,0,255
chr18	74715568	74715626	-94.8634	0,0,255
chr18	74715875	74716324	-94.8634	0,0,255
chr18	74717738	74717861	-35.2529	0,0,255
chr18	75537707	75537756	-18.036	0,0,255
chr18	75562671	75562739	-38.1374	0,0,255
chr18	75563087	75563276	-24.117	0,0,255
chr18	76215987	76216141	-28.0797	0,0,255
chr18	76824447	76824546	-35.0428	0,0,255
chr18	76824772	76825156	-35.0428	0,0,255
chr18	76825574	76825787	-40.9839	0,0,255
chr18	76931095	76931183	-8.66041	0,0,255
chr18	77187856	77187857	-40.7095	0,0,255
chr18	77188167	77188177	-40.7095	0,0,255
chr18	77255426	77255739	34.9668	255,0,0
chr18	77255819	77255820	34.9668	255,0,0
chr18	77255971	77256061	34.9668	255,0,0
chr18	77570381	77570692	-24.7899	0,0,255
chr18	77581302	77581438	-39.3337	0,0,255
chr18	77582079	77582682	-79.3823	0,0,255
chr18	78470899	78471065	-28.3174	0,0,255
chr18	78842310	78842589	-41.0846	0,0,255
[truncated: 2,357 more rows]
