# Supplementary material for: Snord116-dependent diurnal rhythm of DNA methylation in mouse cortex
Source: Nat Commun. 2018 Apr 24;9:1616. doi: 10.1038/s41467-018-03676-0 (PMC5915486; doi:10.1038/s41467-018-03676-0)
Supplement: Supplementary file 6 — Supplementary Data 3(XLSX 304 kb) [file 41467_2018_3676_MOESM6_ESM.xlsx]

## Sheet: Mouse, human, rhythmic gene
Supplementary Data 3. Mouse and human PWS DMR genes and diurnally rhythmic genes
					Overlaps
Human Rhythmic Genes (>9% Sig CpGs)	Mouse ZT6 Rhythmic Genes	Human PWS genes (|AS|>20)	Mouse PWS genes (|AS|>20)		Human PWS x rhythmic	Human PWS x Mouse PWS	Human rhythmic PWS x Mouse rhythmic PWS
ENSG00000258653	0610040J01Rik	A2ML1	0610007P14Rik		A2ML1	A4galt	Abca5
DUX4L7	1110008E08Rik	A3GALT2	0610012H03Rik		AARS2	Aacs	Abcd3
TBC1D3	1110008P14Rik	A4GALT	0610031J06Rik		ABCA2	Aagab	Adck4
KRTAP10-11	1110032A03Rik	AACS	0610040J01Rik		ABCA5	Aatk	Agtpbp1
OR11G2	1110038F14Rik	AAGAB	1110002E22Rik		ABCA7	Abca13	Aif1l
OR51M1	1190002N15Rik	AARS2	1110004E09Rik		ABCD3	Abca2	Aig1
PSG5	1190005I06Rik	AARSD1	1110017D15Rik		ABCG2	Abca4	Alpk3
TCEB3B	1300018J18Rik	AATK	1110018G07Rik		ABHD10	Abca5	Ank2
PSG2	1500009L16Rik	ABCA1	1110032F04Rik		ABHD14A	Abca7	Ano6
GSTA1	1700001C19Rik	ABCA10	1110038F14Rik		ABHD14A-ACY1	Abcc4	Ano9
AGAP10	1700001G17Rik	ABCA13	1110057K04Rik		ABHD17C	Abcd3	App
AGAP9	1700001L19Rik	ABCA2	1110059G10Rik		ABI2	Abcg1	Arglu1
CNTNAP3B	1700001O22Rik	ABCA3	1300018J18Rik		ACAA1	Abhd11	Arhgef16
KRTAP19-6	1700006E09Rik	ABCA4	1500009L16Rik		ACAP2	Abhd17c	Arl5a
LCE2D	1700007K13Rik	ABCA5	1500011B03Rik		ACBD5	Abhd2	Arl8b
NBPF14	1700008O03Rik	ABCA7	1500035N22Rik		ACER3	Abhd5	Atad2b
OR10A7	1700010L04Rik	ABCA8	1600014C10Rik		ACKR6	Abi2	Atl2
OR10S1	1700011E24Rik	ABCA9	1600014C23Rik		ACMSD	Abr	Atp5j
OR14C36	1700011L22Rik	ABCB10	1700001O22Rik		ACO1	Acacb	Banp
OR2L5	1700012A03Rik	ABCB9	1700007B14Rik		ACOX3	Acan	Bard1
OR4C16	1700016C15Rik	ABCC12	1700008A04Rik		ACSBG1	Acap2	Bcar3
OR4D5	1700016K19Rik	ABCC2	1700010B08Rik		ACSS1	Acbd3	Begain
OR5D14	1700018A14Rik	ABCC3	1700010I14Rik		ACTC1	Acbd6	Bop1
OR7G3	1700018B08Rik	ABCC4	1700011E24Rik		ACTL8	Acer3	Brd1
OR8B2	1700019L03Rik	ABCC5	1700011L22Rik		ACTR1B	Acot11	Cables2
PPIAL4D	1700021F07Rik	ABCD3	1700011M02Rik		ACTR3B	Acot7	Cabp7
PRAMEF22	1700021P04Rik	ABCD4	1700013F07Rik		ACTRT2	Acpl2	Cacna2d2
PRAMEF3	1700023E05Rik	ABCF3	1700015E13Rik		ACVR1B	Acr	Cacng3
SPINK6	1700023F06Rik	ABCG1	1700016H13Rik		ACVRL1	Acsl3	Camk1g
FABP1	1700024P04Rik	ABCG2	1700017B05Rik		ADAM12	Actbl2	Capn12
HRCT1	1700025C18Rik	ABHD10	1700018B08Rik		ADAMTS13	Actl7b	Casz1
AKR1CL1	1700025G04Rik	ABHD11	1700019B03Rik		ADAMTSL2	Actr1b	Ccdc88c
DEFB119	1700029F12Rik	ABHD12	1700019D03Rik		ADAMTSL3	Actrt3	Ccl25
HTN3	1700029H14Rik	ABHD14A	1700019O17Rik		ADAR	Acvr1b	Ccnt1
MS4A5	1700034J05Rik	ABHD14A-ACY1	1700020N01Rik		ADCK4	Adad1	Cct2
OR4A15	1700039E15Rik	ABHD16B	1700021A07Rik		ADCY1	Adam10	Cdc42ep4
OR51B2	1700040L02Rik	ABHD17B	1700021F05Rik		ADCY5	Adam32	Cdh20
OR51D1	1700101G07Rik	ABHD17C	1700021F07Rik		ADCYAP1R1	Adamts14	Cdk17
OR9A4	1700106J16Rik	ABHD2	1700024P16Rik		ADD1	Adamts17	Cep164
PPIAL4G	1700110M21Rik	ABHD5	1700025C18Rik		ADNP2	Adamts18	Chic2
WFDC11	1700111E14Rik	ABHD8	1700025G04Rik		ADORA1	Adamts2	Chrac1
DOCK7	1700113H08Rik	ABI1	1700029F12Rik		ADPRHL1	Adamts20	Clic6
SLC28A2	1700122O11Rik	ABI2	1700029H14Rik		ADRA2C	Adamts3	Cnst
AFM	1810013L24Rik	ABL1	1700029I15Rik		ADRM1	Adamts5	Cog1
OR2S2	1810019J16Rik	ABLIM1	1700029J07Rik		AEBP1	Adamts7	Cog6
ALG10	1810041L15Rik	ABLIM2	1700030K09Rik		AFAP1	Adamtsl3	Col15a1
TMEM210	1810043G02Rik	ABLIM3	1700034J05Rik		AGA	Adar	Commd7
MCCC1	2010001E11Rik	ABR	1700036A12Rik		AGAP10	Adarb1	Crmp1
ODF3	2010012O05Rik	ABRA	1700037H04Rik		AGBL1	Adc	Csf3r
CCDC155	2010107E04Rik	ABT1	1700040L02Rik		AGFG1	Adck4	Csrnp2
SLC39A12	2010107G23Rik	ABTB2	1700066M21Rik		AGFG2	Adcy1	Cyfip2
SLCO2B1	2010111I01Rik	ACAA1	1700069B07Rik		AGK	Adcy5	Cyth3
BTNL3	2010300C02Rik	ACAA2	1700084C01Rik		AGPAT2	Adcy7	Dclk1
HDHD3	2210404O07Rik	ACACB	1700088E04Rik		AGRN	Adcyap1r1	Dlk1
NFX1	2300009A05Rik	ACAD9	1700101G07Rik		AGRP	Add2	Dock5
OR4F6	2310008H04Rik	ACADM	1700102P08Rik		AGTPBP1	Adipor2	Dok5
SURF1	2310014L17Rik	ACADS	1700104B16Rik		AGXT2	Adk	Dscaml1
CFI	2310015B20Rik	ACAN	1700106J16Rik		AHNAK2	Adnp	Dynlrb2
ENSG00000173213	2310022B05Rik	ACAP2	1700110M21Rik		AICDA	Adora2a	E2f7
FOLR2	2410066E13Rik	ACAP3	1700112E06Rik		AIF1L	Adpgk	Elk3
HTN1	2410089E03Rik	ACAT1	1700113H08Rik		AIG1	Adra2b	Emx1
IFNL3	2410131K14Rik	ACBD3	1700122O11Rik		AIP	Adrbk2	Enah
MROH7	2510003E04Rik	ACBD5	1810011O10Rik		AK1	Adrm1	Epha2
OR10H3	2610002J02Rik	ACBD6	1810041L15Rik		AK9	Adss	Ephb1
OR11H12	2610203C22Rik	ACD	2010007H06Rik		AKAP8	Adssl1	Ephb2
OR56B1	2700029M09Rik	ACER3	2010016I18Rik		AKAP8L	Aebp1	Erc2
PP2D1	2700050L05Rik	ACKR3	2010107E04Rik		AKT1	Aebp2	Ercc6l2
TAAR8	2700060E02Rik	ACKR5	2010107G12Rik		AKT1S1	Aes	Erg
WFDC9	2810006K23Rik	ACKR6	2010107G23Rik		ALDH2	Aff1	Exosc2
CSN2	2810407A14Rik	ACLY	2010111I01Rik		ALDH3B1	Aff3	F3
CXCL11	2810428I15Rik	ACMSD	2010300C02Rik		ALDOC	Agap1	Fam19a5
DDT	2900011O08Rik	ACO1	2010315B03Rik		ALG6	Agbl1	Fam53a
DDTL	2900026A02Rik	ACOT1	2210404O07Rik		ALKBH2	Agbl2	Fbxl5
DEFB113	2900060B14Rik	ACOT11	2300002M23Rik		ALPK3	Agfg2	Fbxo11
DEFB127	3010026O09Rik	ACOT7	2310001K24Rik		AMBN	Aggf1	Fbxw8
ENSG00000258728	3100002H09Rik	ACOX2	2310008H04Rik		AMBP	Agk	Fli1
FOLR3	3110018I06Rik	ACOX3	2310014L17Rik		AMD1	Ago2	Fnbp1l
GALT	3110035E14Rik	ACOXL	2310015B20Rik		AMER3	Agpat4	Fndc9
KRTAP10-5	3830408C21Rik	ACP1	2310044G17Rik		ANAPC13	Agpat5	Foxd3
KRTAP23-1	4632434I11Rik	ACP2	2310045N01Rik		ANAPC5	Agpat6	Frmpd1
KRTAP4-2	4732465J04Rik	ACP6	2310067B10Rik		ANGPTL2	Agpat9	Fuca2
OR2A2	4833424O15Rik	ACPL2	2410004P03Rik		ANK2	Agrn	Fzd7
OR2AK2	4833439L19Rik	ACPT	2410066E13Rik		ANKDD1A	Agrp	Gadd45g
OR4K2	4921513I03Rik	ACR	2410076I21Rik		ANKFY1	Agtpbp1	Galnt9
OR51F2	4921528I07Rik	ACSBG1	2410131K14Rik		ANKRD36C	Ahcyl2	Gem
OR52J3	4922502B01Rik	ACSF2	2510039O18Rik		ANKRD40	Ahdc1	Gins2
PPBP	4930415O20Rik	ACSF3	2600006K01Rik		ANKRD62	Ahi1	Gjb5
PPIAL4B	4930430O22Rik	ACSL1	2610301B20Rik		ANKS1B	Aicda	Gpat2
RGPD6	4930432M17Rik	ACSL3	2610528J11Rik		ANO6	Aif1l	Gpc1
TAS2R8	4930447A16Rik	ACSM4	2700029M09Rik		ANO8	Aig1	Gpc5
CEP89	4930452B06Rik	ACSS1	2700060E02Rik		ANO9	Aipl1	Gpr26
SUPT6H	4930470P17Rik	ACTA1	2700073G19Rik		ANTXR1	Ajap1	Gpsm1
TFAM	4930474N05Rik	ACTB	2810004N23Rik		ANXA10	Akap12	Grm4
ENG	4930485B16Rik	ACTBL2	2810021J22Rik		ANXA6	Akna	Gtf2h5
STAM2	4930503B20Rik	ACTC1	2810459M11Rik		AOC1	Akr1d1	Hemk1
GSTM3	4930506M07Rik	ACTG1	2900026A02Rik		AP1G1	Akt3	Hk2
SOCS6	4930511M11Rik	ACTL6B	2900060B14Rik		AP2A1	Alas1	Hmcn2
SALL2	4930512B01Rik	ACTL7B	3010026O09Rik		AP2A2	Aldh1a3	Hspb8
MRPL4	4930533K18Rik	ACTL8	3100002H09Rik		AP5B1	Aldh3a2	Hunk
KRT83	4930546C10Rik	ACTN1	3110001I22Rik		APCDD1L	Aldh8a1	Igf1r
ANKRD12	4930550C14Rik	ACTN4	3110009E18Rik		APOBEC4	Aldoc	Igsf21
FPGS	4930555F03Rik	ACTR1B	3110018I06Rik		APOL1	Alg12	Immp2l
GPR97	4930563D23Rik	ACTR2	3110021A11Rik		APOL3	Alk	Insig2
KIAA1429	4930563I02Rik	ACTR3	3110035E14Rik		APP	Alkbh2	Jag2
S100A16	4930566N20Rik	ACTR3B	3110070M22Rik		APTX	Alkbh5	Kcna1
SURF2	4930578I07Rik	ACTR3C	3110082I17Rik		AQP12A	Alox15	Kcnab2
TGM1	4930596D02Rik	ACTR8	3830406C13Rik		AQP2	Alox5ap	Kctd15
ZNF592	4931429I11Rik	ACTRT2	3830408C21Rik		AQP3	Alpk3	Kdelc2
AADACL4	4931429L15Rik	ACTRT3	3930402G23Rik		AQP7	Alx3	Kl
ARL14	4931429P17Rik	ACVR1	4632428N05Rik		AREL1	Alyref	Klc1
CD69	4931440P22Rik	ACVR1B	4732465J04Rik		ARFGAP1	Amigo3	Klhdc4
CST9	4932411E22Rik	ACVR1C	4732471J01Rik		ARGLU1	Ampd2	Ksr2
DEFB118	4932418E24Rik	ACVR2A	4833413E03Rik		ARHGAP39	Anapc7	L3mbtl3
DENND4C	4932438H23Rik	ACVRL1	4833439L19Rik		ARHGAP9	Ang	Lemd2
ENSG00000257767	4932442E05Rik	ADAD1	4921504E06Rik		ARHGDIG	Angpt1	Lgalsl
FAM209A	4933402J07Rik	ADAM10	4921513D11Rik		ARHGEF10L	Angpt2	Lifr
GTSCR1	4933406P04Rik	ADAM11	4921513I03Rik		ARHGEF16	Angptl1	Limch1
MUC3A	4933409G03Rik	ADAM12	4922501L14Rik		ARHGEF4	Angptl6	Lmx1b
PLA2G2D	4933411K20Rik	ADAM17	4922502B01Rik		ARHGEF40	Ank2	Lnpep
RAD1	4933412E24Rik	ADAM23	4930402F06Rik		ARL4A	Ankle2	Mab21l2
RPS6	4933415F23Rik	ADAM30	4930404A10Rik		ARL5A	Ankmy1	Mafa
WISP2	4933427D06Rik	ADAM32	4930415O20Rik		ARL8B	Ankrd13b	Mapk3
PCDHGB2	4933428G20Rik	ADAM33	4930425F17Rik		ARNT2	Ankrd23	Mapkapk2
ZNF726	4933430I17Rik	ADAM8	4930427A07Rik		ARRDC2	Ankrd28	Matn1
SNURF	5031439G07Rik	ADAM9	4930429B21Rik		ART5	Ankrd33	Mb
GGN	5033430I15Rik	ADAMTS1	4930430O22Rik		ASAP2	Ankrd6	Mctp2
SEMA4D	5330417H12Rik	ADAMTS12	4930435H24Rik		ASB1	Anks1b	Mitf
ANGPTL3	5330426P16Rik	ADAMTS13	4930447C04Rik		ASF1A	Ano1	Mki67
DEFB115	5330438I03Rik	ADAMTS14	4930449E01Rik		ASL	Ano2	Mmaa
DRG2	5530401A14Rik	ADAMTS15	4930470P17Rik		ASNS	Ano6	Moxd1
KRT79	5730409E04Rik	ADAMTS16	4930474N05Rik		ASPG	Ano8	Mpg
NDUFA2	5730460C07Rik	ADAMTS17	4930485B16Rik		ASXL1	Ano9	Msx2
OR10H4	6030419C18Rik	ADAMTS18	4930503B20Rik		ATAD2B	Antxr2	Mtus2
PIGR	6030458C11Rik	ADAMTS2	4930505A04Rik		ATAD3A	Anxa11	Mvb12b
RNASE11	6330403A02Rik	ADAMTS20	4930511M11Rik		ATF5	Anxa2	Mvk
C14orf93	6330416G13Rik	ADAMTS3	4930533K18Rik		ATL2	Anxa6	Nacc2
CEP55	6430548M08Rik	ADAMTS5	4930542C12Rik		ATP10B	Ap1g2	Neb
EXOSC6	6430573F11Rik	ADAMTS6	4930550C14Rik		ATP11A	Ap1s3	Nfyb
IFNL1	6820408C15Rik	ADAMTS7	4930553M12Rik		ATP13A2	Ap2s1	Nkd1
GCM2	7530416G11Rik	ADAMTS8	4930555F03Rik		ATP13A4	Ap4e1	Nkx1-1
BHMT	8030423J24Rik	ADAMTS9	4930562C15Rik		ATP5G3	Ap5m1	Nos1
C19orf40	8430427H17Rik	ADAMTSL1	4930563D23Rik		ATP5I	Ap5s1	Nphp4
CWF19L1	9030617O03Rik	ADAMTSL2	4930579F01Rik		ATP5J	Ap5z1	Olfm4
EXD2	9030619P08Rik	ADAMTSL3	4930595M18Rik		ATP6V0D1	Apaf1	Osmr
VHL	9030624G23Rik	ADAP1	4930596D02Rik		ATP6V0E1	Apbb2	Pabpc1
PRSS22	9030624J02Rik	ADAR	4931406C07Rik		ATP6V1B2	Apc2	Papola
GZMM	9130401M01Rik	ADARB1	4931414P19Rik		AXL	Aph1b	Paqr5
KRT86	9230110C19Rik	ADARB2	4931423N10Rik		B3GNT1	Apob	Pde1c
MTMR9	9330101J02Rik	ADAT2	4931428F04Rik		B3GNT4	Apobec1	Pds5b
MYD88	9530068E07Rik	ADAT3	4931429L15Rik		B3GNTL1	Apold1	Pef1
NAA11	9630041A04Rik	ADC	4931429P17Rik		BAD	App	Pex10
ODF3L2	9930012K11Rik	ADCK1	4931440F15Rik		BAI3	Appl2	Pex14
ZNF254	A130050O07Rik	ADCK2	4931440P22Rik		BAIAP2L2	Aprt	Phyhd1
DUSP18	A130051J06Rik	ADCK3	4932418E24Rik		BANP	Aptx	Pim1
PCDHGA4	A1bg	ADCK4	4932431P20Rik		BARD1	Aqp3	Plekhb2
TAS2R42	A230046K03Rik	ADCY1	4932438H23Rik		BARHL1	Aqp7	Plekho1
IZUMO1	A230050P20Rik	ADCY2	4932442E05Rik		BBS1	Aqp9	Plxna4
KRT35	A330017A19Rik	ADCY3	4932443I19Rik		BCAR3	Arglu1	Podn
KRT75	A330021E22Rik	ADCY4	4933402J07Rik		BCL2A1	Arhgap10	Podxl
LEAP2	A3galt2	ADCY5	4933405O20Rik		BDKRB1	Arhgap15	Pop5
PLA2G5	A430005L14Rik	ADCY6	4933406P04Rik		BEAN1	Arhgap17	Ppp2r3a
SCN10A	A530021J07Rik	ADCY7	4933411K20Rik		BEGAIN	Arhgap21	Prdm12
TAS2R30	A630007B06Rik	ADCY8	4933415A04Rik		BLK	Arhgap22	Prdm16
TEX10	A630081J09Rik	ADCY9	4933426M11Rik		BLOC1S5-TXNDC5	Arhgap24	Prkra
APOBEC2	A630095N17Rik	ADCYAP1	4933427D06Rik		BNIP3L	Arhgap28	Psmb7
CES5A	A730018C14Rik	ADCYAP1R1	4933428G20Rik		BOLA3	Arhgap5	Pter
CLECL1	A730020M07Rik	ADD1	5031414D18Rik		BOP1	Arhgef1	Ptp4a3
FAM26E	A830018L16Rik	ADD2	5031425E22Rik		BPIFA2	Arhgef11	Ptpn3
FCN3	A830031A19Rik	ADGB	5031439G07Rik		BPIFA3	Arhgef16	Ptprb
HORMAD1	A930002H24Rik	ADIPOQ	5033430I15Rik		BPIFB2	Arhgef19	Ptprj
HRG	A930004D18Rik	ADIPOR2	5330438I03Rik		BPIFB6	Arhgef28	Ptpro
KRT32	A930009A15Rik	ADIRF	5430419D17Rik		BRCA1	Arhgef3	Ptpru
LCE6A	A930011G23Rik	ADK	5430435G22Rik		BRD1	Arhgef4	Rassf6
MMP20	A930033H14Rik	ADNP	5530401A14Rik		BRD4	Arhgef40	Rbfox1
OC90	AB041803	ADNP2	5730460C07Rik		BRSK2	Arid1b	Rbfox2
PCDHB8	AI317395	ADO	5730507C01Rik		BSG	Arid2	Rhobtb2
PRB4	AI661453	ADORA1	5730559C18Rik		BSN	Arid4a	Rif1
PRSS37	AI848285	ADORA2A	5930422O12Rik		BTAF1	Arl4c	Rnf152
TBC1D3F	AU016765	ADORA2B	6030445D17Rik		BTBD9	Arl4d	Rpl31
AMBN	AW112010	ADPGK	6030452D12Rik		BUB3	Arl5a	Rplp1
AMPD1	AW554918	ADPRHL1	6030458C11Rik		BZRAP1	Arl6	Rwdd3
AMY2A	AW822073	ADPRHL2	6030468B19Rik		C10orf10	Arl6ip6	Rxra
ASAH2C	AY702102	ADRA1B	6330403A02Rik		C10orf105	Arl8b	Sardh
CABS1	Aagab	ADRA2A	6330403L08Rik		C10orf112	Arntl	Sccpdh
CFC1	Aard	ADRA2B	6330409D20Rik		C10orf2	Arpc1b	Scn5a
CRISP3	Aasdhppt	ADRA2C	6330416G13Rik		C10orf90	Arpc5l	Scn8a
CST5	Aatf	ADRB3	6430548M08Rik		C11orf24	Arpp19	Sec14l1
DEFB116	Abca1	ADRBK1	6430550D23Rik		C11orf82	Arrdc2	Senp6
ENSG00000264545	Abca17	ADRBK2	6430573F11Rik		C15orf62	Arrdc3	Serac1
EPPIN-WFDC6	Abca5	ADRM1	6530409C15Rik		C16orf62	Arrdc4	Setd4
FOXD4	Abca6	ADSS	6720489N17Rik		C16orf70	Asah1	Sfxn5
FRG2	Abca8a	ADSSL1	6820408C15Rik		C17orf75	Asap2	Sh3bgrl2
HBA1	Abca9	AEBP1	7420426K07Rik		C17orf80	Asb18	Sh3gl1
HIST1H4J	Abcc10	AEBP2	7420461P10Rik		C19orf40	Ascc1	Sh3rf3
KRTAP2-2	Abcc3	AES	8030423J24Rik		C1D	Ascc3	Siah3
KRTAP3-1	Abcc4	AFAP1	8430427H17Rik		C1QL2	Ascl4	Sipa1l1
KRTAP5-2	Abcc5	AFAP1L1	9030617O03Rik		C1QL3	Asic2	Slc16a8
LCE2B	Abcc6	AFAP1L2	9030619P08Rik		C1QL4	Asph	Slc25a48
MST1	Abcd3	AFF1	9030624G23Rik		C1QTNF2	Asphd2	Slc2a7
NOMO1	Abhd17b	AFF3	9030624J02Rik		C1QTNF9B	Astn1	Slc30a8
OCLM	Abhd2	AFG3L2	9130023H24Rik		C21orf2	Astn2	Slc44a3
OR10T2	Abhd5	AGA	9230109A22Rik		C21orf62	Atad2b	Slc4a4
OR1B1	Abl2	AGAP1	9230112D13Rik		C2CD4B	Atcay	Slc6a12
OR51B5	Ablim1	AGAP10	9330159F19Rik		C2orf71	Atf1	Slc7a1
OR51Q1	Ablim2	AGAP6	9330182L06Rik		C3orf18	Atf3	Slc7a2
OR5AP2	Abra	AGBL1	9330182O14Rik		C4orf27	Atf7ip	Smg1
OR5AS1	Abtb1	AGBL2	9430015G10Rik		C4orf48	Atg10	Smim19
OR5D16	Acaa2	AGBL3	9530077C05Rik		C5orf45	Atg16l1	Smyd2
OR5D18	Acaca	AGFG1	9630041A04Rik		C6orf120	Atg16l2	Snrk
OR5H2	Acacb	AGFG2	A130050O07Rik		C7orf10	Atg4d	Snx31
OR6K2	Acad9	AGGF1	A130051J06Rik		C7orf13	Atg7	Sod1
OR8A1	Acads	AGK	A1bg		C7orf49	Atg9b	Sox13
OXCT2	Acap3	AGMO	A230046K03Rik		C7orf55-LUC7L2	Atl2	Spa17
PATL2	Acat1	AGO2	A230050P20Rik		C7orf72	Atm	Spert
PSG3	Accs	AGPAT2	A230072I06Rik		C8A	Atp10a	St6galnac6
PTAR1	Ace	AGPAT3	A330017A19Rik		C8G	Atp10b	St8sia2
SERPINB4	Acer2	AGPAT4	A330021E22Rik		C8orf17	Atp11a	Synj2
SLC31A1	Acot12	AGPAT5	A330050F15Rik		CA12	Atp11b	Tbc1d8
SMG1	Acot7	AGPAT6	A430005L14Rik		CA2	Atp13a1	Tbc1d9b
SPINK13	Acot8	AGPAT9	A4galt		CA5A	Atp1a1	Tcf20
SPINK14	Acox2	AGRN	A530016L24Rik		CABLES2	Atp1a3	Tef
STATH	Acr	AGRP	A730013G03Rik		CABP2	Atp1b1	Tet3
TAS2R7	Acta2	AGTPBP1	A730018C14Rik		CABP7	Atp1b3	Thap1
TMEM202	Actbl2	AGTR1	A730020M07Rik		CACNA1H	Atp2a1	Tiam1
TRIM51	Actc1	AGTRAP	A730045E13Rik		CACNA1I	Atp2a2	Tle3
UGT2A1	Actl6b	AGXT	A730049H05Rik		CACNA2D2	Atp2b1	Tmem115
VN1R4	Actl7b	AGXT2	A930009A15Rik		CACNG3	Atp2b2	Tmem220
ZNF430	Actn1	AHCTF1	A930011G23Rik		CACNG5	Atp5j	Tmem38b
ZNF717	Actr3b	AHCYL2	A930039A15Rik		CACNG6	Atp5o	Tnfrsf11a
STK38L	Actr8	AHDC1	AA386476		CAMK1G	Atp6v0a2	Tns1
PAX8	Actrt2	AHI1	AA467197		CAMK2B	Atp6v0a4	Tpra1
ACAP2	Actrt3	AHNAK	AB041803		CAMK2D	Atp8a2	Trmt10b
ANKHD1	Acvr2b	AHNAK2	AB041806		CAMP	Atp8b4	Trpc7
FSTL3	Acyp1	AHRR	AI118078		CAMSAP1	Atp9a	Tspan3
GMPS	Acyp2	AHSA2	AI317395		CAPN10	Atpaf2	Ttll11
LMBRD2	Adal	AHSP	AI413582		CAPN12	Atxn1	Tubgcp6
ZNF444	Adam12	AICDA	AI464131		CAPNS1	Atxn10	Ubac1
ARNT	Adam1b	AIF1L	AI593442		CASKIN1	Auh	Ube2v1
CHRND	Adam23	AIFM2	AI848285		CASKIN2	Aunip	Ush2a
DBT	Adam39	AIG1	AU023871		CASP14	Auts2	Usp25
ELL3	Adam4	AIM2	AU040320		CASP6	Axin2	Vav2
KRT77	Adamts1	AIMP2	AU041133		CASZ1	Azi1	Vdac3
PLA2G4F	Adamts14	AIP	AW209491		CAT	B3galnt1	Vopp1
RAB5B	Adamts17	AIPL1	AW822073		CAV3	B3galnt2	Vstm2l
RNF169	Adamts18	AJAP1	AY702102		CBR4	B3galt5	Wbscr17
SECISBP2	Adamts20	AK1	Aacs		CBY1	B4galnt1	Xrcc3
TPST2	Adamts3	AK2	Aaed1		CC2D2A	B4galnt2	Ykt6
CABP7	Adamts7	AK8	Aagab		CCBE1	B4galt5	Zcchc2
NUDT12	Adamtsl1	AK9	Aar2		CCBL2	Bach2	Zfand2a
ZNF865	Adamtsl5	AKAP1	Aard		CCDC109B	Bag3	Zfp64
ACSBG1	Adarb2	AKAP11	Aars		CCDC111	Bai1
ASZ1	Adat2	AKAP12	Aass		CCDC124	Bai2
C12orf39	Adc	AKAP13	Aatk		CCDC134	Baiap2
HBEGF	Adck1	AKAP8	Abca12		CCDC180	Banf2
MED22	Adck4	AKAP8L	Abca13		CCDC66	Bank1
MEF2B	Adcy10	AKNA	Abca16		CCDC88C	Banp
RPL27	Adcy2	AKR1B1	Abca2		CCL25	Bard1
STX17	Adcy3	AKR1B15	Abca4		CCNT1	Barhl1
TPRN	Add2	AKR1D1	Abca5		CCT2	Barhl2
UROC1	Add3	AKR1E2	Abca6		CD163	Barx1
ZNF333	Adm	AKR7A2	Abca7		CD164	Barx2
UGT1A1	Adnp	AKT1	Abcb1a		CD2AP	Basp1
ATAT1	Adnp2	AKT1S1	Abcc4		CD5	Bbc3
LPCAT2	Adpgk	AKT3	Abcc9		CD59	Bbs9
R3HCC1L	Adprhl1	ALAS1	Abcd2		CD6	Bbx
PSD4	Adra1a	ALDH1A3	Abcd3		CD81	Bcar3
UNC93A	Adra1b	ALDH1B1	Abcf1		CDC23	Bcas1
SDHC	Adra2a	ALDH1L1	Abcg1		CDC42EP4	Bcat1
CD5	Adra2b	ALDH1L2	Abhd11		CDC7	Bccip
GPR31	Adra2c	ALDH2	Abhd13		CDCA4	Bcdin3d
SURF6	Adrb1	ALDH3A1	Abhd17c		CDH11	Bcl11a
GAPVD1	Adrb2	ALDH3A2	Abhd2		CDH18	Bcl11b
MAPKAP1	Adss	ALDH3B1	Abhd5		CDH20	Bcl2
PSMD13	Adtrp	ALDH4A1	Abi2		CDH5	Bcl2l11
SDF2	Aebp2	ALDH5A1	Abi3		CDHR1	Bcl2l14
BRD8	Afap1	ALDH7A1	Abl2		CDK10	Bcl3
C8G	Afap1l2	ALDH8A1	Abp1		CDK17	Bcl6
CYP2D6	Aff3	ALDOC	Abr		CDK19	Bcl7a
ENSG00000260272	Aff4	ALG12	Acacb		CDK20	Bcl9l
ENSG00000271698	Afg3l1	ALG3	Acad11		CDK5RAP1	Bcorl1
FRMPD2	Afp	ALG6	Acan		CDKL4	Bdh1
METTL3	Aftph	ALG9	Acap2		CEACAM21	Begain
PCDHGA8	Agap1	ALK	Acbd3		CEBPA	Bfsp2
PRKAR2A	Agbl2	ALKBH1	Acbd6		CEBPG	Bhlha15
QRICH1	Ago2	ALKBH2	Accs		CELF4	Bhlha9
SF3B1	Agpat9	ALKBH4	Ace		CENPB	Bhlhe23
SLC13A2	Agtpbp1	ALKBH5	Acer2		CENPT	Bicc1
SMYD5	Agtrap	ALLC	Acer3		CEP164	Birc5
TIMM10B	Agxt2l1	ALMS1	Ache		CEP250	Bmf
ALG2	Agxt2l2	ALOX12B	Acin1		CEP68	Bmp1
ART3	Ahcy	ALOX15	Acn9		CEP70	Bmp4
CYP4F11	Aif1l	ALOX15B	Acot11		CEP78	Bmp6
DPAGT1	Aifm3	ALOX5	Acot12		CERK	Bmp7
ENSG00000264324	Aig1	ALOX5AP	Acot4		CERS3	Bmper
FBXL6	Aip	ALPK2	Acot7		CERS6	Bmpr1a
FCF1	Aipl1	ALPK3	Acp5		CES1	Bnc2
FFAR2	Ajap1	ALPL	Acpl2		CHAC1	Boc
GJC3	Ak4	ALPP	Acr		CHCHD6	Bod1
GPAT2	Akap1	ALS2CL	Acsl3		CHD5	Bop1
KCNJ13	Akap12	ALX3	Acsl6		CHI3L1	Bpgm
KLRK1	Akap2	ALX4	Acsm3		CHIC2	Brat1
KRT37	Akap7	ALYREF	Acss2		CHMP1A	Brca1
MGP	Akip1	AMACR	Acss3		CHMP4B	Brca2
NOL8	Akirin2	AMBN	Actbl2		CHRAC1	Brd1
PCDHB7	Akr7a5	AMBP	Actl11		CHRD	Brd3
PRR4	Akt1s1	AMD1	Actl7b		CHRM5	Brd7
SCGB1C1	Akt3	AMDHD1	Actr1b		CHRND	Bre
TNFSF13	Alb	AMER3	Actrt3		CHRNG	Bri3bp
ZNF705G	Alcam	AMIGO3	Acvr1b		CHST11	Brms1l
UBE3A	Aldh16a1	AMN	Acvr2b		CHST5	Btbd11
ACAA1	Aldh1b1	AMOTL2	Acyp1		CHURC1	Btbd17
ARNTL2	Aldh1l1	AMPD2	Acyp2		CINP	Btbd2
MEP1A	Aldh2	AMPD3	Ada		CIRBP	Btbd9
FCGR2A	Aldh3b1	AMPH	Adad1		CIRH1A	Btg2
CD6	Aldh4a1	AMY1C	Adam10		CISD2	Btg4
HEBP1	Aldh5a1	AMZ1	Adam24		CLCNKA	Bysl
RAB30	Aldh9a1	AMZ2	Adam26b		CLDN1	C1ql1
TRIM35	Alg11	ANAPC1	Adam32		CLDN11	C1ql4
BTNL8	Alg14	ANAPC13	Adam5		CLEC18B	C1qtnf1
DEFA5	Alk	ANAPC4	Adamts14		CLEC19A	C1qtnf6
DNAJB1	Alms1	ANAPC5	Adamts17		CLEC2L	C2cd4a
FETUB	Alox5	ANAPC7	Adamts18		CLEC4A	Cab39l
IK	Alox5ap	ANG	Adamts2		CLEC6A	Cables2
ITGAL	Alpi	ANGPT1	Adamts20		CLGN	Cabp1
LZIC	Alpk1	ANGPT2	Adamts3		CLIC3	Cabp7
MEF2BNB	Alpk2	ANGPTL1	Adamts5		CLIC5	Cacna1a
PCDHAC1	Alpk3	ANGPTL2	Adamts7		CLIC6	Cacna1b
PEX7	Alpl	ANGPTL6	Adamtsl3		CLU	Cacna1c
RFXANK	Alppl2	ANGPTL7	Adar		CNDP2	Cacna1d
SLC25A11	Als2cl	ANK1	Adarb1		CNNM1	Cacna1e
SSBP1	Alx4	ANK2	Adc		CNNM2	Cacna1s
SSSCA1	Alyref	ANKDD1A	Adck4		CNST	Cacna2d2
ZNF233	Ambra1	ANKFY1	Adcy1		CNTN4	Cacna2d3
LPAR6	Amer2	ANKH	Adcy10		CNTN5	Cacna2d4
MB	Amigo2	ANKK1	Adcy5		CNTNAP2	Cacnb2
AK1	Amn	ANKLE2	Adcy7		CNTNAP3	Cacnb4
C2orf47	Amotl1	ANKMY1	Adcyap1r1		CNTNAP3B	Cacng1
CBY1	Amz1	ANKMY2	Add2		COG1	Cacng3
IL24	Amz2	ANKRD11	Adipor2		COG3	Cacng4
KIF20A	Anapc11	ANKRD13B	Adk		COG6	Cacng5
NDOR1	Anapc15-ps	ANKRD13D	Adm		COL14A1	Cadm1
OSBPL2	Anapc4	ANKRD2	Adnp		COL15A1	Cadps
RHBDL1	Angel1	ANKRD23	Adora2a		COL20A1	Calb2
SENP3	Angptl2	ANKRD27	Adpgk		COL22A1	Calcoco1
STYX	Angptl3	ANKRD28	Adra1d		COL28A1	Cald1
ZNF517	Angptl6	ANKRD30A	Adra2b		COL5A1	Calm1
ZNF555	Ank	ANKRD30B	Adrbk2		COL5A3	Caln1
TFIP11	Ank1	ANKRD32	Adrm1		COLGALT2	Calr3
CALR	Ank2	ANKRD33	Adss		COMMD7	Camk1d
ELOVL7	Ank3	ANKRD36C	Adssl1		CORO1C	Camk1g
RBFA	Ankar	ANKRD39	Adtrp		COX10	Camk2b
CEBPG	Ankfn1	ANKRD40	Aebp1		COX6A1P2	Camk2n1
CEP68	Ankib1	ANKRD44	Aebp2		COX6A2	Camk2n2
MAD2L1BP	Ankmy1	ANKRD46	Aes		COX7C	Camta1
YBEY	Ankrd1	ANKRD54	Aff1		CP	Cand1
SLC35G5	Ankrd16	ANKRD6	Aff3		CPAMD8	Cap2
SH3GL1	Ankrd24	ANKRD62	Aff4		CPEB1	Capn12
XIRP1	Ankrd26	ANKRD7	Aftph		CPEB3	Capn2
BOLA3	Ankrd28	ANKS1A	Agap1		CPLX3	Capza3
SLC25A48	Ankrd29	ANKS1B	Agap3		CPNE3	Card11
ZNF627	Ankrd32	ANKS6	Agbl1		CPSF2	Cartpt
ENDOD1	Ankrd34b	ANLN	Agbl2		CPXM1	Caskin2
TECTA	Ankrd39	ANO1	Agfg2		CREB3	Casp14
ZC3HAV1	Ankrd40	ANO2	Aggf1		CREBL2	Casp16
ANKRD34B	Ankrd44	ANO3	Agk		CREBRF	Casq2
ATAD1	Ankrd46	ANO6	Agl		CREG1	Casz1
CYHR1	Ankrd50	ANO7	Agmat		CREG2	Catsperd
CYP2R1	Ankrd54	ANO8	Ago2		CRMP1	Cbfa2t3
MYBPH	Ankrd55	ANO9	Ago4		CSF2RB	Cbln1
YBX2	Ankrd6	ANP32B	Agpat4		CSF3R	Cbln4
ZNRF3	Ankrd60	ANTXR1	Agpat5		CSRNP1	Cbr4
C10orf2	Anks1	ANTXR2	Agpat6		CSRNP2	Cbx2
HYAL1	Ano2	ANTXRL	Agpat9		CSRP2	Cbx4
ITGA7	Ano6	ANXA10	Agrn		CSTB	Cbx5
KCNK17	Ano9	ANXA11	Agrp		CSTF2T	Cbx7
MACC1	Anp32e	ANXA2	Agtpbp1		CTCF	Cbx8
PAQR3	Antxr1	ANXA4	Agxt2l1		CTCFL	Ccar1
SEC23IP	Anxa3	ANXA6	Agxt2l2		CTSB	Ccdc105
ZNF335	Aoc3	AOAH	Ahcyl2		CTSF	Ccdc110
ABCB6	Ap1b1	AOC1	Ahdc1		CTXN3	Ccdc115
ACOT8	Ap1s3	AOX1	Ahi1		CUL4A	Ccdc12
C16orf70	Ap2a1	AP1AR	Aicda		CUZD1	Ccdc124
EGLN1	Ap3m2	AP1G1	Aif1l		CXCL14	Ccdc134
ENSG00000088899	Ap5m1	AP1G2	Aig1		CXCR4	Ccdc167
GBAS	Apba1	AP1M1	Aim1		CYB561D1	Ccdc3
INSL6	Apba2	AP1S3	Aipl1		CYBA	Ccdc33
ITGAD	Apbb1ip	AP2A1	Ajap1		CYFIP1	Ccdc41
PAXBP1	Apbb2	AP2A2	Ajuba		CYFIP2	Ccdc64
PSMB4	Apoa1bp	AP2S1	Ak4		CYHR1	Ccdc8
SLC23A1	Apol7a	AP3B2	Akap12		CYP19A1	Ccdc88c
SLC26A2	Apol8	AP3D1	Akap2		CYP4F3	Cckar
SPG21	Apol9b	AP3M1	Akap6		CYP7A1	Ccl24
UQCRQ	Apold1	AP3M2	Akap7		CYP7B1	Ccl25
ACYP2	Apon	AP3S1	Akap9		CYSTM1	Ccm2l
C4BPA	App	AP4E1	Akip1		CYTH3	Ccnb2
CHCHD1	Appl2	AP4M1	Akna		DAGLA	Ccnd1
GGT5	Aqp2	AP5B1	Aknad1		DAO	Ccnd3
GPR148	Aqp4	AP5M1	Akr1b10		DCAF12	Ccne1
HAX1	Aqp6	AP5S1	Akr1b3		DCDC2C	Ccnjl
MOB1A	Aqp9	AP5Z1	Akr1b8		DCLK1	Ccnt1
NDUFAB1	Aqr	APAF1	Akr1d1		DDC	Ccrn4l
PCDHGB1	Araf	APBA1	Akt2		DDOST	Ccsap
PRSS56	Arf2	APBB1IP	Akt3		DDX18	Ccser2
SOHLH1	Arfgef2	APBB2	Aktip		DDX23	Cct2
TAF7	Arg1	APC2	Alas1		DDX51	Cct6b
TNIP3	Arglu1	APCDD1	Aldh1a3		DDX58	Cd180
ZNF43	Arhgap1	APCDD1L	Aldh3a2		DDX60	Cd27
ZNF665	Arhgap10	APH1B	Aldh8a1		DEFB108B	Cd2ap
ZNF749	Arhgap15	API5	Aldoa		DEFB115	Cd302
ALAD	Arhgap17	APIP	Aldoc		DEFB134	Cd40
ARHGEF5	Arhgap22	APOB	Alg1		DEFB136	Cd44
C16orf89	Arhgap23	APOBEC1	Alg12		DENND2A	Cd47
C1orf116	Arhgap24	APOBEC3C	Alg2		DENND3	Cd82
C9orf9	Arhgap25	APOBEC3D	Alk		DEPDC1B	Cd97
CIDEC	Arhgap28	APOBEC4	Alkbh2		DEPTOR	Cdadc1
DEFB135	Arhgap31	APOC1	Alkbh5		DERL1	Cdc14a
ENSG00000268750	Arhgap5	APOF	Alox15		DET1	Cdc14b
FOLR1	Arhgdia	APOL1	Alox5ap		DFNB31	Cdc16
GPR115	Arhgef1	APOL3	Alpk3		DGCR14	Cdc40
HERC6	Arhgef10l	APOLD1	Alx1		DHDH	Cdc42
IGFL2	Arhgef12	APOPT1	Alx3		DLK1	Cdc42ep3
NAT8	Arhgef16	APP	Alyref		DMBT1	Cdc42ep4
OR8D1	Arhgef19	APPL2	Amer2		DMC1	Cdc5l
POTEM	Arhgef2	APRT	Amigo2		DMP1	Cdc7
PWP2	Arhgef28	APTX	Amigo3		DMTF1	Cdca2
RECK	Arhgef33	AQP10	Ammecr1		DNAH12	Cdca4
SLC1A1	Arhgef7	AQP12A	Ampd2		DNAJA2	Cdca7
SMG8	Arid1b	AQP12B	Anapc11		DNAJB8	Cdh11
SMIM22	Arid2	AQP2	Anapc7		DNAJC21	Cdh13
SUN5	Arid3b	AQP3	Ang		DNAJC5	Cdh18
TFF2	Arid4a	AQP7	Angpt1		DNAL4	Cdh20
TXNDC2	Arid5b	AQP9	Angpt2		DOCK3	Cdh26
UIMC1	Arl15	AQR	Angptl1		DOCK5	Cdh3
VSIG10	Arl3	ARAP1	Angptl6		DOK5	Cdh4
WFDC5	Arl4a	ARAP2	Ank		DPAGT1	Cdh6
XYLB	Arl4c	ARAP3	Ank2		DPYSL4	Cdipt
ZER1	Arl5a	ARC	Ank3		DRAP1	Cdk15
AQP7	Arl6	AREL1	Ankar		DRD2	Cdk17
C4orf40	Arl6ip1	ARF1	Ankfn1		DSCAML1	Cdk18
C9orf135	Arl8b	ARFGAP1	Ankib1		DSCR4	Cdk19
CAPNS2	Armc10	ARFGAP2	Ankle2		DSCR8	Cdk5r1
CARD17	Armc2	ARFGAP3	Ankmy1		DSEL	Cdk6
CEACAM7	Arnt	ARFGEF2	Ankrd13a		DSTYK	Cdk8
CHRNG	Arntl	ARFIP1	Ankrd13b		DTNA	Cdkal1
CLEC18B	Arrdc1	ARGLU1	Ankrd23		DUOX2	Cdkn1c
CLEC5A	Arrdc3	ARHGAP10	Ankrd24		DUOXA2	Cdkn2a
CYP2C19	Arsg	ARHGAP12	Ankrd28		DUS1L	Cdkn2aip
CYP2C9	Arsj	ARHGAP15	Ankrd33		DUSP22	Cdon
DEFB129	Art2b	ARHGAP17	Ankrd33b		DUSP3	Cds1
ENSG00000267173	Art4	ARHGAP18	Ankrd34a		DYNC1LI1	Cdv3
FAM186B	Asap1	ARHGAP19-SLIT1	Ankrd45		DYNLRB2	Cebpb
FAM209B	Asb17	ARHGAP20	Ankrd55		E2F7	Celf5
FAM72A	Asb18	ARHGAP21	Ankrd6		EBF4	Celsr1
GSTA5	Asb3	ARHGAP22	Ankrd65		ECD	Cenpf
IL25	Ascc3	ARHGAP24	Anks1b		ECEL1	Cenpm
KRT33B	Ascl1	ARHGAP25	Anks3		ECHS1	Cenpt
KRTAP5-4	Ascl5	ARHGAP26	Ano1		EEF1A2	Cep112
METTL2A	Asgr1	ARHGAP28	Ano2		EEFSEC	Cep164
MSMP	Asic1	ARHGAP33	Ano4		EFCAB8	Cep170b
OR10G3	Asic2	ARHGAP35	Ano6		EFR3A	Cep250
OR2B3	Asic4	ARHGAP39	Ano8		EGFL7	Cercam
OR2K2	Asph	ARHGAP42	Ano9		EGFLAM	Cerk
OR5AR1	Aspm	ARHGAP44	Anp32a		EGLN2	Cers4
OR6J1	Asxl3	ARHGAP5	Anp32e		EID3	Cers6
OR6M1	Atad2b	ARHGAP8	Anpep		EIF2B4	Chad
OR6N1	Atf1	ARHGAP9	Antxr2		EIF3K	Chaf1b
PCDHA7	Atf3	ARHGDIA	Anxa11		EIF4A3	Chchd6
SLAMF7	Atf6	ARHGDIG	Anxa2		EIF4B	Chd1
SLC5A4	Atg10	ARHGEF1	Anxa3		ELF5	Chd2
SPRR2A	Atg14	ARHGEF10L	Anxa6		ELK3	Chd3
TAAR6	Atg16l2	ARHGEF11	Ap1g2		ELL3	Chd5
TDO2	Atg4c	ARHGEF16	Ap1s3		EMC10	Chd6
TUBAL3	Atg7	ARHGEF17	Ap2s1		EMC6	Chd7
ZNF654	Atl2	ARHGEF18	Ap3b1		EMR2	Chic2
NOC2L	Atoh1	ARHGEF19	Ap3s2		EMX1	Chit1
OBP2B	Atoh8	ARHGEF25	Ap4e1		ENAH	Chl1
SYCP2L	Atox1	ARHGEF28	Ap5m1		ENDOD1	Chmp4b
SLC46A3	Atp13a2	ARHGEF3	Ap5s1		ENG	Chmp6
ACVRL1	Atp13a5	ARHGEF4	Ap5z1		ENSG00000117600	Chn2
POLD2	Atp1a1	ARHGEF40	Apaf1		ENSG00000168824	Chrac1
IFT140	Atp1b3	ARHGEF7	Apbb2		ENSG00000198580	Chrna4
FAM26F	Atp1b4	ARID1A	Apc2		ENSG00000205301	Chrnb4
MYBPC2	Atp2a2	ARID1B	Aph1b		ENSG00000226321	Chst12
SKP2	Atp2b1	ARID2	Aplp1		ENSG00000232850	Chst15
SPSB3	Atp2b4	ARID3B	Apoa1		ENSG00000234857	Chst3
ALOXE3	Atp5j	ARID4A	Apoa1bp		ENSG00000250424	Chst8
TCEB2	Atp5o	ARID5A	Apob		ENSG00000254979	Cic
AFF4	Atp5s	ARL16	Apobec1		ENSG00000257767	Ciita
ALPK3	Atp6ap2	ARL3	Apobec3		ENSG00000258417	Cish
AQP2	Atp6v0a2	ARL4A	Apod		ENSG00000259900	Cit
DEPDC1	Atp6v0a4	ARL4C	Apoe		ENSG00000262304	Cited2
DEPTOR	Atp6v0c	ARL4D	Apol11b		ENSG00000264545	Cited4
KRT76	Atp6v0e	ARL5A	Apol6		ENSG00000264813	Ciz1
SLC19A3	Atp6v1e1	ARL6	Apol7a		ENSG00000267001	Ckap4
WDR6	Atp7b	ARL6IP6	Apol7e		ENSG00000267545	Clasp1
WEE2	Atp8a1	ARL8B	Apol9b		ENSG00000268327	Cldn1
DYNLRB2	Atp8b1	ARMC1	Apold1		ENSG00000271698	Cldn14
ACO1	Atp8b5	ARMC10	Apon		ENSG00000272442	Cldn20
AMIGO1	Atp9a	ARNT2	App		ENTPD8	Cldn23
B3GNT1	Atp9b	ARNTL	Appl2		EPB42	Clec14a
BLVRB	Atpaf2	ARPC1A	Aprt		EPG5	Clic3
CCDC125	Atpbd4	ARPC1B	Aptx		EPHA2	Clic4
CWF19L2	Atrn	ARPC4	Aqp3		EPHB1	Clic5
DHDH	Atrnl1	ARPC4-TTLL3	Aqp7		EPHB2	Clic6
EID2B	Atxn1	ARPC5L	Aqp8		EPHB4	Clint1
EIF3K	Atxn10	ARPP19	Aqp9		EPS8L2	Clip2
ELMOD2	Atxn3	ARPP21	Arcn1		ERC2	Clmn
ENSG00000248751	Atxn7l1	ARRB2	Areg		ERCC6-PGBD3	Clmp
FCGR3B	Atxn7l3b	ARRDC2	Arf3		ERCC6L2	Clpb
KRT1	Auh	ARRDC3	Arg1		ERG	Clrn3
LCT	Auts2	ARRDC4	Arg2		ERGIC3	Cluh
LEUTX	Axin2	ARSA	Arglu1		ERVFRD-1	Clvs1
MCM3AP	B230120H23Rik	ARSB	Arhgap10		ESYT2	Clybl
PET100	B230314M03Rik	ART5	Arhgap15		ESYT3	Cmas
PLA2G2F	B3galnt1	ARV1	Arhgap17		ETNK2	Cmc1
SAT2	B3galt1	ARVCF	Arhgap21		ETV5	Cmip
SEPT14	B3galt5	AS3MT	Arhgap22		EXOC2	Cmklr1
SKA3	B3galtl	ASAH1	Arhgap24		EXOC3	Cmtm6
SLC33A1	B3gnt6	ASAP1	Arhgap28		EXOC3L2	Cmtm7
THRSP	B3gnt9	ASAP2	Arhgap32		EXOC4	Cmya5
TMEM180	B430319F04Rik	ASB1	Arhgap5		EXOSC10	Cnep1r1
TMEM39B	B4galt4	ASB10	Arhgef1		EXOSC2	Cnga3
ZNF169	B4galt5	ASB13	Arhgef10		F13A1	Cnih
ZNF594	B4galt7	ASB18	Arhgef11		F2RL3	Cnih3
ZNF653	B9d2	ASB7	Arhgef16		F3	Cnksr3
PLEKHA3	BC004004	ASCC1	Arhgef19		FAHD2A	Cnnm3
ABCE1	BC005537	ASCC2	Arhgef2		FAM107A	Cnnm4
ANXA5	BC007180	ASCC3	Arhgef28		FAM110C	Cnot2
DNAJC9	BC026590	ASCL2	Arhgef3		FAM111B	Cnst
MRPL43	BC027231	ASCL4	Arhgef33		FAM150A	Cntn6
NAPB	BC030307	ASF1A	Arhgef38		FAM163B	Cntnap4
POLD1	BC034090	ASF1B	Arhgef4		FAM168B	Coa6
RAB3B	BC037034	ASIC1	Arhgef40		FAM174B	Cobl
RGL4	BC049352	ASIC2	Arhgef5		FAM186B	Cog1
ADAMTS10	BC049635	ASIC4	Arhgef6		FAM188A	Cog6
OPLAH	BC051019	ASL	Arid1b		FAM189A2	Col13a1
NOL4	BC051665	ASNS	Arid2		FAM19A5	Col14a1
PCNXL3	BC052040	ASPA	Arid4a		FAM53A	Col15a1
POPDC3	BC055111	ASPDH	Arid5b		FAM57A	Col16a1
PSMD1	BC067074	ASPG	Arl14ep		FAM63B	Col18a1
TSEN2	BC096441	ASPH	Arl15		FAM64A	Col19a1
ZFP62	BC107364	ASPHD2	Arl4c		FAM72A	Col20a1
ZNF488	Bach1	ASPRV1	Arl4d		FAM96A	Col22a1
ALDH2	Bach2	ASPSCR1	Arl5a		FANCA	Col23a1
BVES	Bag2	ASRGL1	Arl6		FANCE	Col4a1
ENSG00000265264	Bag3	ASS1	Arl6ip4		FAR1	Col4a2
FARSA	Bai1	ASTL	Arl6ip6		FASTKD3	Col4a4
FCGR3A	Bak1	ASTN1	Arl8b		FAT2	Col6a1
G3BP2	Banp	ASTN2	Arl9		FAT3	Col9a1
GTPBP2	Bard1	ASXL1	Armc2		FBN2	Col9a3
ITGAV	Barhl2	ASXL2	Arnt		FBN3	Colgalt1
LIPA	Batf	ASXL3	Arntl		FBXL20	Commd7
MUTYH	Baz2a	ATAD2B	Arntl2		FBXL5	Comp
MYL7	Bbs10	ATAD3A	Arpc1b		FBXO11	Comtd1
PNKP	Bbs9	ATAD3B	Arpc5l		FBXO15	Cops7b
SFTPD	Bcar3	ATAD3C	Arpp19		FBXO45	Copz1
SLC35A5	Bcas1	ATCAY	Arrdc2		FBXO6	Coq2
SLC41A1	Bcas3	ATE1	Arrdc3		FBXW5	Coro2b
SPAG7	Bcat1	ATF1	Arrdc4		FBXW8	Coro6
SRM	Bcl10	ATF3	Arsg		FCGR3A	Cotl1
TVP23A	Bcl11b	ATF4	Art4		FCN2	Cox10
BHMT2	Bcl2l11	ATF5	Artn		FEZ1	Cox20
C12orf73	Bcl2l14	ATF7IP	Asah1		FFAR2	Cox7a2l
CCL20	Bcl3	ATG10	Asap2		FGD4	Cpe
CEACAM21	Bcl6	ATG16L1	Asb15		FGL1	Cpeb4
DMC1	Bcl7a	ATG16L2	Asb16		FHL5	Cplx2
DMGDH	Bcl7b	ATG2A	Asb17		FIS1	Cpm
DNAH12	Bcl9	ATG4C	Asb18		FLI1	Cpn2
ENSG00000255439	Bcor	ATG4D	Ascc1		FLT3LG	Cpne5
ERP27	Bdh1	ATG7	Ascc3		FLVCR2	Cpne6
GPBAR1	Bdh2	ATG9B	Ascl4		FMO5	Cpne7
HIATL2	Bdnf	ATL2	Ascl5		FNBP1	Cpped1
HIST1H1T	Bdp1	ATM	Asgr1		FNBP1L	Cpsf6
IBSP	Bean1	ATMIN	Asic2		FNDC9	Cpt1b
IFI27	Begain	ATOH1	Asmt		FNTB	Cpxm2
KRT38	Bend6	ATOH7	Asph		FOXD3	Crbn
MC4R	Best2	ATOH8	Asphd2		FOXH1	Creb1
MOB3B	Best3	ATP10A	Aspm		FOXJ3	Creb5
MZT2B	Bex6	ATP10B	Astn1		FOXK2	Crebl2
NDUFB1	Bfsp1	ATP11A	Astn2		FOXQ1	Creld2
NPIPB4	Bfsp2	ATP11B	Atad2b		FPGS	Crhr2
OR2AE1	Bglap3	ATP12A	Atad5		FRG2C	Crim1
PCDHGB4	Bhlhe23	ATP13A1	Atcay		FRMPD1	Crispld2
PDIA3	Bhlhe40	ATP13A2	Atf1		FSTL5	Crlf3
PIP	Bhlhe41	ATP13A4	Atf3		FUCA2	Crmp1
POPDC2	Bicc1	ATP13A5	Atf6		FUOM	Crocc
PPIL6	Bicd2	ATP1A1	Atf7ip		FZD7	Crtc1
PRAMEF12	Bid	ATP1A3	Atf7ip2		FZD8	Cryba4
PSMD4	Bin1	ATP1B1	Atg10		GABRB2	Crybb3
SDS	Bin2	ATP1B3	Atg16l1		GADD45G	Crygs
SLC36A2	Blm	ATP2A1	Atg16l2		GAK	Cse1l
SMAP2	Bloc1s1	ATP2A2	Atg4d		GALK1	Csf3r
TAC3	Bloc1s6	ATP2A3	Atg5		GALNS	Csk
TBX10	Bmf	ATP2B1	Atg7		GALNT11	Csmd1
TMEM189	Bmp1	ATP2B2	Atg9b		GALNT12	Csnk1d
TMEM205	Bmp10	ATP2B4	Athl1		GALNT16	Csnk1g2
TMPRSS12	Bmp2	ATP2C2	Atl2		GALNT6	Csrnp2
VKORC1	Bmp2k	ATP4A	Atm		GALNT9	Csrp2
VPS25	Bmp4	ATP4B	Atp10a		GALP	Csrp2bp
WDR12	Bmp7	ATP5D	Atp10b		GALR3	Cstb
ZFAND5	Bmper	ATP5EP2	Atp11a		GAPVD1	Ctbp1
ZNF227	Bnc1	ATP5G3	Atp11b		GATAD2A	Ctbp2
PLEKHG4B	Bnip3l	ATP5H	Atp11c		GATM	Ctc1
SLC1A7	Bnipl	ATP5I	Atp13a1		GBAS	Ctcf
GBA	Boc	ATP5J	Atp1a1		GCK	Ctdsp2
NLRP6	Bod1	ATP5L2	Atp1a2		GCKR	Ctdspl
RPA3	Bop1	ATP5O	Atp1a3		GCNT1	Ctgf
ZNF784	Bora	ATP5SL	Atp1a4		GCOM1	Ctnnb1
ZNF823	Bpi	ATP6AP1L	Atp1b1		GCSH	Ctnnd2
SLC7A5	Brd1	ATP6V0A2	Atp1b2		GDAP1	Ctrl
CNOT10	Brd7	ATP6V0A4	Atp1b3		GDPD3	Ctsb
FGD5	Brip1	ATP6V0D1	Atp2a1		GEM	Ctsh
KCNE1	Brix1	ATP6V0E1	Atp2a2		GFPT1	Cttn
ABCC10	Brms1l	ATP6V0E2	Atp2b1		GFPT2	Cul4a
B2M	Brsk1	ATP6V1B1	Atp2b2		GGTLC3	Cul9
C1QC	Brsk2	ATP6V1B2	Atp5g1		GHRH	Cux1
C9orf16	Bst1	ATP6V1C1	Atp5j		GHRHR	Cux2
CCNT2	Btbd11	ATP6V1E1	Atp5o		GINS2	Cuzd1
CPSF2	Btbd3	ATP6V1F	Atp6ap2		GIT2	Cxcl1
DNAL4	Btbd7	ATP6V1H	Atp6v0a2		GJB5	Cxcl12
HDAC10	Btd	ATP7B	Atp6v0a4		GLDC	Cyb561d1
HIST1H3B	Btg1	ATP8A1	Atp6v0c		GLS2	Cycs
HKDC1	Btrc	ATP8A2	Atp6v1g3		GLT6D1	Cyfip2
KRT85	Bub1b	ATP8B1	Atp8a2		GLTSCR2	Cyld
MAVS	C030037F17Rik	ATP8B2	Atp8b4		GNA15	Cyp11a1
MYCBPAP	C130026L21Rik	ATP8B3	Atp8b5		GNAT1	Cyp1b1
NOB1	C130050O18Rik	ATP8B4	Atp9a		GNB5	Cyp24a1
NOMO2	C130074G19Rik	ATP9A	Atpaf2		GNG8	Cyp46a1
PI15	C1ql1	ATP9B	Atxn1		GOLGA6C	Cys1
RAB5A	C1ql2	ATPAF2	Atxn10		GOLIM4	Cyth3
SHBG	C1qtnf4	ATPIF1	Atxn2l		GPAM	Cyth4
SIGLEC12	C1qtnf7	ATRAID	Atxn7l3		GPAT2	D2hgdh
SLC28A1	C1qtnf9	ATRN	Atxn7l3b		GPC1	Daam1
SMIM13	C230052I12Rik	ATRNL1	Auh		GPC5	Dab2ip
SOD1	C230081A13Rik	ATXN1	Aunip		GPER	Daglb
SPINK2	C2cd3	ATXN10	Aurka		GPLD1	Dand5
STK11IP	C77080	ATXN1L	Auts2		GPR123	Dao
TMEM200A	C8b	ATXN2	Axdnd1		GPR132	Dap
TUBB4B	C9	AUH	Axin2		GPR148	Dapk1
ZNF546	CK137956	AUNIP	Azi1		GPR17	Dapp1
KCNT1	CN725425	AURKAIP1	B020004C17Rik		GPR26	Dbi
TBRG4	Cables1	AURKC	B230120H23Rik		GPR31	Dbn1
ADPRM	Cables2	AUTS2	B230314M03Rik		GPR65	Dbx1
AP1B1	Cabp1	AVL9	B2m		GPS1	Dcakd
ATL3	Cabp7	AVP	B3galnt1		GPSM1	Dcdc2c
ATP5E	Cabyr	AVPR1B	B3galnt2		GRAMD1A	Dclk1
CEP350	Cacna1a	AXIN1	B3galt4		GRAMD4	Dcp1b
CNOT11	Cacna1c	AXIN2	B3galt5		GRB7	Dcps
DNAJB14	Cacna1e	AXL	B3galtl		GREB1L	Dcstamp
EWSR1	Cacna1g	AZI1	B3gnt3		GRM4	Dctd
KIAA1279	Cacna1i	AZIN1	B3gnt6		GRTP1	Ddhd1
MMP25	Cacna2d2	B3GALNT1	B3gnt8		GRWD1	Ddit4
MYLK2	Cacna2d3	B3GALNT2	B3gnt9		GSS	Ddo
NDUFS2	Cacna2d4	B3GALT1	B430203G13Rik		GSTM5	Ddx11
RB1CC1	Cacnb2	B3GALT5	B430319F04Rik		GSTP1	Ddx47
RSL1D1	Cacnb3	B3GAT1	B4galnt1		GTF2H5	Ddx56
SLC52A2	Cacnb4	B3GAT2	B4galnt2		GTF2IRD2	Ddx58
TMEM9	Cacng2	B3GNT1	B4galt5		GTF3C1	Ddx60
USP1	Cacng3	B3GNT2	B4galt7		GTF3C4	Degs2
AQP12A	Cacng6	B3GNT4	B630005N14Rik		GTSCR1	Dennd2a
RB1	Cacng8	B3GNT5	B9d2		GUCA2A	Dennd4b
ATP6V0E1	Cacybp	B3GNT7	BC002059		GUCA2B	Dennd6b
BTBD1	Cadm1	B3GNTL1	BC005537		GZMM	Dera
CHMP2A	Calb1	B4GALNT1	BC007180		H1FOO	Dgkb
COX5B	Calm1	B4GALNT2	BC017643		H1FX	Dgkd
PRDX6	Calm2	B4GALNT3	BC018507		H3F3B	Dguok
TRIOBP	Caln1	B4GALNT4	BC021891		HABP4	Dhx15
ZNF512	Caly	B4GALT2	BC022687		HAVCR1	Dhx40
ZNF7	Camk1d	B4GALT3	BC026590		HAX1	Dhx8
C3orf18	Camk1g	B4GALT5	BC027072		HDAC11	Dhx9
CDC25C	Camk2d	B4GALT6	BC030867		HDDC2	Dicer1
ITGB7	Camk2n1	B9D1	BC034090		HDHD3	Dio3
PTPRB	Caml	BAALC	BC035947		HDLBP	Dip2c
RUVBL1	Camta1	BABAM1	BC048403		HELT	Diras2
PEMT	Cand1	BACE2	BC049352		HEMK1	Disc1
TPD52L1	Capn10	BACH1	BC051019		HGD	Disp1
GRAMD4	Capn12	BACH2	BC051665		HGFAC	Dkk3
SAMD11	Capn13	BAD	BC052040		HIC2	Dlc1
RPL31	Capn5	BAG3	BC055324		HIPK2	Dld
SESN3	Capn9	BAG5	BC056474		HJURP	Dlec1
C17orf78	Caprin1	BAI1	BC061194		HK2	Dlgap1
MTRNR2L1	Caprin2	BAI2	BC067074		HKDC1	Dlgap2
C20orf27	Caps2	BAI3	BC100451		HMCN2	Dlgap4
CKMT2	Capza2	BAIAP2	BC107364		HMHA1	Dlk1
ABCG5	Car10	BAIAP2L1	Bach2		HNRNPLL	Dlst
ABCG8	Car13	BAIAP2L2	Bag1		HNRNPUL1	Dlx2
CHAF1A	Car15	BAIAP3	Bag2		HNRNPUL2	Dlx4
DENND2A	Car7	BAK1	Bag3		HOMER1	Dmbt1
FBXO8	Card11	BAMBI	Bahcc1		HOOK3	Dmp1
HSPA12B	Carm1	BANF1	Bahd1		HPDL	Dmrta2
CLEC11A	Cartpt	BANF2	Bai1		HPS3	Dmtf1
DSCR8	Casp9	BANK1	Bai2		HRG	Dnaja4
FAM134C	Casr	BANP	Baiap2		HRH1	Dnajb12
GPR116	Casz1	BAP1	Banf2		HRK	Dnajc15
HSD11B2	Cav1	BARD1	Bank1		HRSP12	Dnajc19
LAMB3	Cav2	BARHL1	Banp		HSD11B2	Dnase1l3
MRTO4	Cbfa2t3	BARHL2	Bard1		HSF2	Dnm2
S100A6	Cbfb	BARX1	Barhl1		HSPA9	Dock1
THAP7	Cblb	BARX2	Barhl2		HSPB7	Dock2
TMEM184C	Cblc	BASP1	Barx1		HSPB8	Dock4
TMPPE	Cbll1	BATF	Barx2		HTATIP2	Dock5
ANAPC5	Cbln1	BATF2	Basp1		HTRA3	Dock9
ARPC5	Cbln3	BATF3	Baz2b		HUNK	Dok1
C1orf27	Cbln4	BBC3	Bbc3		IBTK	Dok4
CCL28	Cbx2	BBIP1	Bbs12		IDI2	Dok5
CLN6	Cbx4	BBOX1	Bbs4		IFITM10	Dopey2
CWH43	Cbx7	BBS1	Bbs7		IFNGR2	Dot1l
DDX60	Cbx8	BBS2	Bbs9		IFNL1	Dpf1
DNAJC21	Cby3	BBS9	Bbx		IFT122	Dpf3
ENSG00000254469	Ccdc102a	BBX	Bcan		IFT140	Dpp10
FNTB	Ccdc112	BCAM	Bcar3		IGF1	Dpp7
HEYL	Ccdc113	BCAR3	Bcas1		IGF1R	Dpp9
HIGD2A	Ccdc114	BCAS1	Bcas2		IGF2R	Draxin
HMGCL	Ccdc115	BCAS3	Bcat1		IGFN1	Dscam
ISY1	Ccdc121	BCAS4	Bcat2		IGSF21	Dscaml1
ITIH1	Ccdc122	BCAT1	Bccip		IKBKB	Dspp
MADCAM1	Ccdc13	BCCIP	Bcdin3d		IL10	Dst
MBTD1	Ccdc130	BCDIN3D	Bcl10		IL10RA	Dtl
MICAL1	Ccdc144b	BCL11A	Bcl11a		IL11	Dtx1
MT2A	Ccdc149	BCL11B	Bcl11b		IL21R	Duoxa2
PGAM2	Ccdc167	BCL2	Bcl2		IL23A	Dusp10
PPP1R14B	Ccdc171	BCL2A1	Bcl2l11		IL31	Dusp11
PSMA5	Ccdc172	BCL2L11	Bcl2l14		IL34	Dusp4
PTPDC1	Ccdc177	BCL2L12	Bcl3		ILVBL	Dync1h1
RFESD	Ccdc178	BCL2L14	Bcl6		IMMP2L	Dync1i1
RUVBL2	Ccdc18	BCL3	Bcl6b		INMT-FAM188B	Dync2li1
SCIMP	Ccdc181	BCL6	Bcl7a		INPP5F	Dynlrb2
SMCO2	Ccdc27	BCL7A	Bcl7b		INSIG2	Dyrk1a
SMCR8	Ccdc28a	BCL7C	Bcl9l		INSL6	Dyrk2
SNX21	Ccdc3	BCL9	Bcmo1		INTS1	Dyrk3
SPRR2G	Ccdc41	BCL9L	Bcor		INTS10	Dzip1
SRGN	Ccdc55	BCLAF1	Bcorl1		INTS7	E2f7
SUN2	Ccdc59	BCORL1	Bcs1l		IP6K3	E2f8
SYNJ1	Ccdc6	BCR	Bdh1		IQSEC3	Eapp
TIE1	Ccdc60	BDH1	Bdp1		IRAK2	Ears2
TMEM109	Ccdc64	BDKRB1	Begain		ISX	Ebf1
TMEM30C	Ccdc68	BDKRB2	Bend3		ITGA2B	Ebf2
TXNDC12	Ccdc8	BEAN1	Bend6		ITGAD	Ebf3
UHRF2	Ccdc80	BEGAIN	Best2		ITGB1BP1	Ect2l
ADAM7	Ccdc85c	BEND5	Best3		ITIH1	Edc4
ANKRD34A	Ccdc88c	BET1	Bfar		ITIH3	Edem1
BAZ2B	Ccdc93	BFSP1	Bfsp2		ITPKA	Edem3
BLMH	Cck	BFSP2	Bhlha15		IWS1	Edn1
CENPP	Cckar	BHLHA15	Bhlha9		JAG2	Edn2
CHTF8	Cckbr	BHLHA9	Bhlhe23		JAK2	Edn3
CLEC6A	Ccl1	BHLHE22	Bicc1		JAKMIP3	Ednrb
DMP1	Ccl20	BHLHE23	Birc5		JMY	Eea1
DNTT	Ccl24	BHLHE40	Birc6		KANK2	Eepd1
ENSG00000163075	Ccl25	BICC1	Bmf		KCNA1	Efcab11
ENSG00000258555	Ccl28	BICD1	Bmp1		KCNA5	Efcab4b
INTS2	Ccl5	BID	Bmp2		KCNAB2	Efcab6
KRT4	Ccna1	BIN1	Bmp2k		KCNC4	Efhc1
MED1	Ccnd2	BIRC5	Bmp4		KCNE2	Efhd2
OAS3	Ccne1	BIRC7	Bmp6		KCNG2	Efna2
PRPF3	Ccnf	BLID	Bmp7		KCNJ1	Efna5
RPL7A	Ccng1	BLK	Bmper		KCNJ14	Efnb2
SDHAF2	Ccnk	BLM	Bmpr1a		KCNJ5	Egflam
SEMA3G	Ccnt1	BLOC1S4	Bmpr1b		KCNK16	Egfr
SLC34A3	Ccny	BLOC1S5-TXNDC5	Bnc2		KCNK17	Egln3
SNRPC	Ccnyl1	BMF	Boc		KCNK5	Egr2
STIP1	Ccp110	BMP1	Bod1		KCNK9	Ehhadh
TCTN2	Ccr7	BMP4	Bod1l		KCNN3	Eif1b
TMEM231	Ccr9	BMP6	Boll		KCNT1	Eif2ak1
TMEM40	Ccrl2	BMP7	Bop1		KCNV2	Eif2b4
TPH1	Ccrn4l	BMP8A	Bpgm		KCTD12	Eif2s2
UGT1A3	Ccser2	BMP8B	Bphl		KCTD15	Eif3d
USF1	Cct2	BMPER	Bpi		KCTD19	Eif3h
ZBTB24	Cct5	BMPR1A	Bptf		KDELC2	Eif4a3
AMY2B	Cct6b	BMPR2	Brat1		KDM1A	Eif4b
ANXA10	Cd109	BNC1	Brca1		KDM4A	Eif4g3
AQP3	Cd180	BNC2	Brca2		KDM4E	Eif4h
BPIFB6	Cd1d1	BNIP3	Brd1		KDM5A	Elac2
CARD16	Cd247	BNIP3L	Brd3		KHK	Elavl4
CFH	Cd28	BOC	Brd7		KIAA0020	Elf2
CNGA1	Cd37	BOD1	Bre		KIAA0141	Elfn2
CTSS	Cd38	BOD1L1	Bri3bp		KIAA0195	Elk3
CYP7A1	Cd44	BOK	Brip1		KIAA0226	Ell2
EMR2	Cd74	BOLA3	Brms1l		KIAA1024	Elmod1
ENSG00000236294	Cd82	BOP1	Brwd1		KIAA1024L	Eln
EPPIN	Cd83	BPGM	Bst1		KIAA1279	Elovl4
GBP5	Cd84	BPIFA2	Btbd10		KIAA1462	Elovl5
HIST1H2AJ	Cd97	BPIFA3	Btbd11		KIAA1467	Emc10
HSPA5	Cdc14a	BPIFB1	Btbd17		KIAA1549	Emid1
IL33	Cdc20	BPIFB2	Btbd19		KIAA1549L	Emilin3
IL36RN	Cdc40	BPIFB6	Btbd2		KIF16B	Eml1
KRTAP13-3	Cdc42	BRAP	Btbd3		KIF1A	Eml4
KRTAP13-4	Cdc42bpb	BRAT1	Btbd7		KIF1C	Emp1
LCE1B	Cdc42ep3	BRCA1	Btbd9		KIF3A	Emp3
LCE2A	Cdc42ep4	BRCA2	Btd		KIF5B	Emx1
LCN2	Cdca2	BRD1	Btg2		KIF6	En1
LGALS7B	Cdca5	BRD3	Btg4		KIFC2	Enah
LILRA2	Cdca7	BRD4	Btnl6		KL	Enc1
MRGPRX1	Cdh13	BRD7	Bves		KLC1	Endog
OR1G1	Cdh16	BRD9	Bysl		KLHDC4	Endov
OR5W2	Cdh17	BRE	C030006K11Rik		KLHL1	Engase
OR9K2	Cdh20	BRF1	C030037F17Rik		KLHL42	Eno1
PTBP3	Cdh22	BRF2	C130026L21Rik		KLK1	Enoph1
RNF20	Cdh23	BRI3	C130057N11Rik		KLK15	Enox1
RPP25L	Cdh26	BRI3BP	C130060K24Rik		KLK2	Enpep
SAA1	Cdh3	BRK1	C130074G19Rik		KLK4	Enpp1
SAA4	Cdh4	BRMS1	C1ql1		KLRG2	Enpp6
SCGB1D2	Cdh5	BRMS1L	C1ql4		KMT2C	Enpp7
SCN3A	Cdh6	BROX	C1qtnf1		KMT2D	Epas1
SEMG2	Cdhr2	BRPF1	C1qtnf6		KNDC1	Epha2
SLC22A25	Cdhr3	BRPF3	C230081A13Rik		KRBA2	Epha4
SLCO1B1	Cdk1	BRSK1	C2cd4a		KREMEN1	Ephb1
SPINK5	Cdk14	BRSK2	C330021F23Rik		KRT13	Ephb2
TRIM73	Cdk15	BSG	C730034F03Rik		KRT4	Ephb3
TRMT10B	Cdk17	BSN	C77080		KRT78	Ephx1
TRUB2	Cdk2	BSPH1	C78339		KRT79	Eps8l1
THUMPD2	Cdk2ap1	BSPRY	CK137956		KRT81	Erc2
SLC25A26	Cdk4	BST2	CN725425		KRTAP10-1	Ercc2
SRRM2	Cdk5r2	BSX	Cab39l		KRTAP12-3	Ercc6l2
ABCA2	Cdk5rap1	BTAF1	Cables2		KRTAP12-4	Erf
CEP63	Cdk6	BTBD11	Cabp1		KRTAP19-8	Erg
LYRM4	Cdk8	BTBD17	Cabp7		KRTAP23-1	Eri1
SNPH	Cdkal1	BTBD2	Cacna1a		KSR2	Erlin2
PCED1B	Cdkn1a	BTBD6	Cacna1b		L3MBTL3	Ern1
SNAI1	Cdkn1b	BTBD8	Cacna1c		LACRT	Errfi1
KIF1A	Cdkn2aipnl	BTBD9	Cacna1d		LAMP1	Esd
SORCS2	Cdkn3	BTG1	Cacna1e		LAMTOR5	Espn
APCDD1L	Cdnf	BTG2	Cacna1s		LANCL2	Esr1
ARFGAP1	Cdon	BTG4	Cacna2d2		LASP1	Esrrb
CES1	Cdr2	BTN1A1	Cacna2d3		LBP	Esrrg
MAP3K11	Cdr2l	BTN2A1	Cacna2d4		LCAT	Etfa
MIB2	Cds1	BTN3A2	Cacnb2		LCN2	Etnk1
MPG	Cdv3	BTNL9	Cacnb4		LCT	Ets1
MRPL19	Cdyl2	BTRC	Cacng1		LDHC	Ets2
PDSS1	Cebpb	BUB1	Cacng3		LDHD	Etv3
PYGO1	Cebpg	BUB3	Cacng4		LDLR	Etv6
RBP3	Cela1	BUD13	Cacng5		LEFTY2	Evc
RELA	Cela2a	BUD31	Cadm1		LEMD2	Evc2
TMEM114	Celf4	BYSL	Cadm2		LEPREL1	Evl
TYMS	Celf5	BZRAP1	Cadps		LGALSL	Evx1
E2F7	Celsr1	BZW1	Calb2		LGI1	Exoc3l2
KCNA5	Cenpe	BZW2	Calcoco1		LHFPL3	Exoc4
RASD1	Cenpf	C10orf10	Cald1		LIF	Exog
CABP2	Cenpw	C10orf105	Calm1		LIFR	Exosc2
EXOC3L2	Cep164	C10orf11	Caln1		LIG1	Exph5
GSTP1	Cep170	C10orf112	Calr3		LIMCH1	Extl3
HOMER1	Cep19	C10orf128	Camk1d		LIMK2	Eya1
KRTAP10-1	Cep78	C10orf137	Camk1g		LINGO3	Eya2
LGI3	Cers1	C10orf2	Camk2b		LIPH	Eya4
MAGEL2	Cers3	C10orf54	Camk2n1		LLGL1	F11
MUC1	Cers4	C10orf90	Camk2n2		LMNB2	F3
NCAPH2	Cers5	C11orf24	Camsap2		LMTK2	Fa2h
PCNA	Ces5a	C11orf30	Camta1		LMX1B	Fabp6
PDP2	Cetn1	C11orf34	Cand1		LNPEP	Fahd2a
RHBDD3	Cfl2	C11orf44	Cap1		LOXL4	Faim2
SCN9A	Cgnl1	C11orf45	Cap2		LPAR1	Fam101b
EPHB1	Chac2	C11orf58	Capn12		LPAR6	Fam105b
ASB2	Chadl	C11orf73	Capn2		LPCAT1	Fam109a
CERK	Chaf1a	C11orf82	Capza2		LRCH3	Fam110a
SLC22A1	Chaf1b	C11orf92	Capza3		LRFN1	Fam129b
TMEM204	Chd3	C11orf94	Car12		LRFN4	Fam132a
DOM3Z	Chd4	C12orf23	Car13		LRIG1	Fam134b
SEC61A1	Chd7	C12orf44	Car15		LRIT2	Fam13a
NECAP2	Chd9	C12orf49	Car2		LRPAP1	Fam150a
PRAM1	Chdh	C12orf5	Car5a		LRPPRC	Fam155a
AGXT2	Chga	C12orf52	Car5b		LRRC26	Fam168b
ASL	Chgb	C12orf57	Car7		LRRC3	Fam174b
C7	Chic2	C12orf65	Card11		LRRC3DN	Fam175b
CCL22	Chid1	C14orf1	Cartpt		LRRC52	Fam188a
CPLX3	Chpf	C14orf132	Caskin2		LRRC8A	Fam19a5
CTNNBL1	Chpt1	C14orf144	Casp14		LRSAM1	Fam203a
DNAJC18	Chrac1	C14orf159	Casp16		LRTM2	Fam20b
ENSG00000234857	Chrd	C14orf180	Casq2		LSM4	Fam210b
GCA	Chrdl2	C14orf2	Cast		LTK	Fam220a
GCSH	Chrm3	C14orf37	Casz1		LY6D	Fam49a
HBM	Chrm4	C14orf39	Catsper3		LYRM2	Fam49b
KDM4E	Chst1	C15orf38	Catsperd		LYRM4	Fam53a
KRBA2	Chst11	C15orf61	Cav2		LYZL4	Fam57b
KTI12	Chst15	C15orf62	Cbfa2t3		LZTS1	Fam65a
LAG3	Chst2	C16orf3	Cbln1		MAB21L2	Fam65b
LRRC49	Chst3	C16orf46	Cbln4		MAEA	Fam69a
NLRP9	Chst8	C16orf54	Cbr4		MAFA	Fam69b
PAAF1	Chst9	C16orf62	Cbx2		MAFK	Fam96a
PKD2	Chsy1	C16orf70	Cbx4		MAGEL2	Fanca
PRMT1	Cib1	C16orf80	Cbx5		MALT1	Fancf
S1PR4	Cish	C16orf87	Cbx7		MAML2	Fastkd3
SCYL2	Cit	C16orf92	Cbx8		MAN1C1	Fat1
SF3B3	Ciz1	C17orf67	Ccar1		MANBAL	Fat2
SLC25A44	Ckap2l	C17orf70	Ccbp2		MANEAL	Fat3
SLC44A1	Ckap5	C17orf75	Ccdc102a		MAP3K11	Fbf1
SUCNR1	Ckb	C17orf80	Ccdc105		MAP3K13	Fblim1
SUGP2	Clcnka	C17orf85	Ccdc107		MAP4K3	Fbln1
TAF10	Cldn14	C17orf89	Ccdc110		MAP9	Fbxl14
TCAIM	Cldn22	C18orf25	Ccdc113		MAPK3	Fbxl5
TNFSF10	Cldn23	C19orf10	Ccdc115		MAPK7	Fbxo11
TNNT2	Cldn6	C19orf12	Ccdc12		MAPK9	Fbxo17
TPR	Cldn9	C19orf24	Ccdc121		MAPKAP1	Fbxo2
ZNF766	Clec16a	C19orf26	Ccdc122		MAPKAPK2	Fbxo21
NKD2	Clec4g	C19orf33	Ccdc124		MAPRE2	Fbxo25
COLGALT2	Clic4	C19orf38	Ccdc134		MASP2	Fbxo27
PPP1R3G	Clic6	C19orf40	Ccdc14		MATN1	Fbxo31
ZNF707	Clint1	C19orf57	Ccdc142		MAVS	Fbxw11
C1QL3	Clip2	C19orf60	Ccdc149		MB	Fbxw5
LRRC3	Clip4	C19orf68	Ccdc151		MBNL1	Fbxw7
NLRP5	Clk3	C19orf77	Ccdc167		MBOAT1	Fbxw8
PAIP2	Clmp	C1D	Ccdc169		MC2R	Fchsd2
TYK2	Cln6	C1GALT1	Ccdc171		MCAM	Fdft1
VAPB	Clock	C1QA	Ccdc175		MCF2L	Fem1b
C10orf90	Clrn1	C1QL1	Ccdc177		MCM3AP	Fer1l6
H1FOO	Clstn1	C1QL2	Ccdc181		MCM5	Fez2
INTS10	Clu	C1QL3	Ccdc22		MCTP2	Fezf2
PPAP2A	Clvs1	C1QL4	Ccdc24		MED27	Fgd2
ZNF696	Clybl	C1QTNF1	Ccdc25		MED31	Fgf12
C2CD4B	Cmbl	C1QTNF2	Ccdc28a		MEGF6	Fgf18
ADCK5	Cmtm6	C1QTNF3	Ccdc3		MEP1B	Fgf5
F2RL3	Cmtm7	C1QTNF6	Ccdc33		MESP1	Fgf7
FAM110C	Cmtm8	C1QTNF7	Ccdc36		METTL3	Fgf9
NOSTRIN	Cndp2	C1QTNF8	Ccdc41		MFF	Fgfr1
A1BG	Cngb1	C1QTNF9	Ccdc42		MFGE8	Fgfr2
ABCA7	Cnih	C1QTNF9B	Ccdc6		MFSD2A	Fgl2
ACTR1A	Cnih3	C1R	Ccdc60		MGAT1	Fhl2
AVIL	Cnksr3	C1RL	Ccdc64		MIB2	Fign
BOP1	Cnn3	C1S	Ccdc67		MICAL1	Fis1
COMMD5	Cnot11	C1orf115	Ccdc71		MIER2	Fitm2
CTH	Cnot2	C1orf134	Ccdc8		MIS18A	Fktn
DEFB136	Cnr1	C1orf159	Ccdc88c		MITF	Fli1
DPH5	Cnst	C1orf174	Ccdc91		MIXL1	Flnb
ENSG00000258417	Cntd1	C1orf185	Ccdc93		MKI67	Flrt3
GANC	Cntln	C1orf186	Cckar		MKRN1	Flt1
GTPBP1	Cntn2	C1orf191	Ccl1		MLN	Flt3
INTS7	Cntn5	C1orf61	Ccl17		MMAA	Fmnl2
KLK4	Cntnap4	C1orf86	Ccl24		MME	Fmnl3
PGM1	Cobl	C1orf87	Ccl25		MMEL1	Fmod
PIK3IP1	Cog1	C1orf94	Ccl28		MMS19	Fn3k
PM20D1	Cog4	C1orf95	Ccm2l		MND1	Fnbp1l
TP53I13	Cog6	C20orf24	Ccna1		MNF1	Fndc1
TPPP3	Cog7	C21orf2	Ccnb2		MOB2	Fndc9
TSPO	Col12a1	C21orf62	Ccnd1		MOGAT1	Fos
ABHD3	Col13a1	C21orf67	Ccnd3		MOXD1	Foxa2
C8orf58	Col15a1	C22orf23	Ccne1		MPG	Foxb1
CCT4	Col16a1	C22orf24	Ccne2		MPL	Foxc1
CENPT	Col17a1	C22orf29	Ccng1		MPND	Foxd1
CGA	Col19a1	C2CD2	Ccnjl		MPP3	Foxd2
DAK	Col23a1	C2CD4A	Ccnl1		MPP7	Foxd3
ENSG00000259529	Col25a1	C2CD4B	Ccno		MPRIP	Foxe1
EPHX4	Col27a1	C2CD5	Ccnt1		MRAP	Foxf1
EQTN	Col2a1	C2orf40	Ccnyl1		MRFAP1	Foxf2
FMO4	Col4a3bp	C2orf49	Ccr5		MRPL36	Foxi1
GDF9	Col5a1	C2orf66	Ccrl1		MRPL41	Foxi2
GNAT2	Col6a4	C2orf71	Ccrl2		MRPL43	Foxj1
GPR107	Col6a5	C2orf82	Ccrn4l		MRS2	Foxk1
GSTM5	Col9a1	C2orf83	Ccsap		MS4A10	Foxn2
GSTT2B	Colq	C2orf88	Ccser2		MS4A15	Foxn3
IGFL3	Commd10	C3orf17	Cct2		MSH6	Foxn4
INO80B	Commd3	C3orf18	Cct6b		MST1	Foxo1
JAGN1	Commd7	C3orf20	Cct7		MSX2	Foxo3
KIR3DX1	Commd9	C3orf35	Cct8l1		MT1E	Foxo6
KRT2	Comp	C3orf58	Cd180		MT1HL1	Foxp1
MED7	Comtd1	C3orf80	Cd1d1		MT2A	Foxp4
MRPL41	Copa	C4orf27	Cd1d2		MTA1	Foxq1
MT1E	Coq10a	C4orf32	Cd27		MTMR2	Foxs1
PKD1L2	Coq7	C4orf48	Cd2ap		MTNR1B	Fras1
PRSS53	Corin	C4orf6	Cd302		MTRNR2L8	Frem1
PSME2	Coro1a	C5AR1	Cd37		MTUS2	Frg1
RNF167	Coro1c	C5orf15	Cd40		MUC5AC	Frmd4a
RPS13	Coro2a	C5orf38	Cd40lg		MVB12A	Frmd4b
SCXA	Coro6	C5orf42	Cd44		MVB12B	Frmd5
SERPINA5	Coro7	C5orf45	Cd47		MVK	Frmd6
SLC25A20	Cox16	C5orf50	Cd79a		MXD1	Frmpd1
SLC36A3	Cox18	C5orf55	Cd82		MYADM	Frrs1
STK38	Cox7a2l	C5orf60	Cd84		MYBPC2	Frrs1l
TAF1A	Cpe	C5orf64	Cd97		MYBPH	Fry
TGM5	Cpeb4	C6orf1	Cda		MYCBPAP	Fstl4
WDHD1	Cped1	C6orf120	Cdadc1		MYH6	Fto
ZBTB34	Cplx4	C6orf123	Cdc14a		MYH9	Fuca2
ZNF345	Cpm	C6orf203	Cdc14b		MYL5	Fuom
PTCH1	Cpn2	C6orf70	Cdc16		MYL7	Fut8
PKP3	Cpne2	C7orf10	Cdc20		MYLK2	Fxyd2
SLC8A1	Cpne4	C7orf13	Cdc20b		MYLK3	Fxyd3
SMARCD3	Cpne7	C7orf49	Cdc40		MYO1B	Fyn
ACTL8	Cpsf6	C7orf55-LUC7L2	Cdc42		MYO7B	Fzd10
BTAF1	Cpxm2	C7orf69	Cdc42ep3		MYOF	Fzd3
CHRNA7	Cradd	C7orf72	Cdc42ep4		MZT2A	Fzd5
ARHGEF40	Creb1	C8A	Cdc5l		MZT2B	Fzd7
GCOM1	Creb3l2	C8G	Cdc7		N4BP2L2	G3bp1
GPS1	Creb5	C8orf17	Cdca2		NAA11	Gab1
KDM3B	Creg2	C8orf22	Cdca4		NAA30	Gabbr2
KIFC2	Creld2	C8orf37	Cdca7		NACAD	Gabra5
NARS	Crh	C8orf4	Cdh11		NACC2	Gabrb2
PLA2G7	Crhr1	C8orf48	Cdh13		NANOS1	Gabrr1
SGK3	Crim1	C8orf49	Cdh18		NARF	Gabrr2
ZG16B	Crispld2	C8orf74	Cdh20		NARS	Gadd45g
ZNF679	Crlf1	C8orf82	Cdh26		NAT8	Gadl1
SLC12A7	Crmp1	C9orf114	Cdh3		NBAS	Gal3st2
SCEL	Crnkl1	C9orf156	Cdh4		NBPF14	Galk1
SDHA	Crtac1	C9orf3	Cdh6		NCAN	Galnt12
KCNG2	Crtam	C9orf47	Cdipt		NCAPG2	Galnt15
KDELC2	Crtc1	C9orf57	Cdk1		NCOA1	Galnt16
PTPRF	Crtc3	C9orf69	Cdk12		NDFIP1	Galnt18
ENSG00000272442	Cryab	C9orf72	Cdk13		NDST4	Galnt7
NUBP2	Cryba1	C9orf96	Cdk15		NDUFA13	Galnt9
SLC22A18AS	Cryba4	CA10	Cdk17		NDUFA4	Gamt
TBC1D8	Crybb3	CA11	Cdk18		NDUFB4	Gapvd1
TEKT4	Crybg3	CA12	Cdk19		NDUFV2	Gars
TKT	Cs	CA2	Cdk5r1		NEB	Gas1
ABHD4	Csf1r	CA4	Cdk5r2		NECAP2	Gas2
ANAPC2	Csf3r	CA5A	Cdk6		NEIL2	Gas7
ANKRD40	Csl	CA6	Cdk8		NETO2	Gata2
ARF4	Csnk1d	CA8	Cdkal1		NEURL	Gatm
ARFIP2	Cspg4	CAB39	Cdkn1b		NEUROD4	Gbas
ASNA1	Csrnp2	CAB39L	Cdkn1c		NF2	Gc
B9D2	Csrnp3	CABLES1	Cdkn2a		NFKBID	Gcat
BPIFA2	Csrp1	CABLES2	Cdkn2aip		NFX1	Gch1
C6	Csrp2bp	CABP1	Cdkn2b		NFYB	Gclm
CCDC181	Csrp3	CABP2	Cdon		NIF3L1	Gcm1
DLK2	Cstad	CABP4	Cds1		NIPAL2	Gcn1l1
DR1	Cstf3	CABP7	Cds2		NKD1	Gcnt4
DSTYK	Ctbp2	CABYR	Cdsn		NKD2	Gcsh
G6PC	Ctcfl	CACFD1	Cdv3		NKPD1	Gdf6
GALR3	Ctdp1	CACNA1A	Ceacam15		NKX1-1	Gdf7
GCK	Ctdspl	CACNA1B	Ceacam16		NLK	Gdnf
GEN1	Ctgf	CACNA1C	Ceacam20		NLRP3	Gdpd5
GLO1	Cth	CACNA1D	Ceacam9		NLRP5	Gdpgp1
HARBI1	Ctif	CACNA1E	Cebpb		NLRP9	Gem
HDHD2	Ctla4	CACNA1G	Cebpe		NOC2L	Gfi1b
KCNK4	Ctnnb1	CACNA1H	Cela1		NOL10	Gfpt1
KCNV2	Ctnnbip1	CACNA1I	Celf5		NOL3	Gfra2
KLHL38	Ctnnbl1	CACNA1S	Celsr1		NOL4	Gga1
METAP1	Ctnnd2	CACNA2D1	Celsr2		NOLC1	Ggt7
NDUFB4	Ctsh	CACNA2D2	Celsr3		NOMO2	Gimap8
NKX1-2	Cttnbp2	CACNA2D3	Cenpc1		NOP56	Gins2
NUDT22	Cul7	CACNA2D4	Cenpf		NOS1	Gins4
ORM1	Cul9	CACNB2	Cenpm		NOS1AP	Git2
PARP3	Cux2	CACNB3	Cenpo		NOSTRIN	Gja10
PIK3C2A	Cwc22	CACNB4	Cenpt		NOTCH3	Gjb5
PLA2G4C	Cxcl12	CACNG1	Cep112		NOXA1	Gk2
RAB37	Cxcl14	CACNG2	Cep135		NPAS2	Glce
RNF139	Cxcl16	CACNG3	Cep164		NPEPL1	Gli2
SLC17A5	Cxcl5	CACNG4	Cep170b		NPHP4	Gli3
SSTR2	Cxcr6	CACNG5	Cep250		NPM3	Glis1
ST6GALNAC6	Cxxc4	CACNG6	Cep57		NPPC	Glrx3
STAT5B	Cxxc5	CACUL1	Cercam		NQO2	Glrx5
TMEM177	Cyb561	CACYBP	Cerk		NR2F6	Glt1d1
TMEM221	Cyb561d2	CAD	Cerkl		NR4A3	Gltp
UBXN4	Cyb5d1	CADM1	Cers1		NRBP2	Glyctk
USB1	Cyb5r2	CADM4	Cers4		NRIP1	Gmds
WDR83	Cybrd1	CADPS	Cers5		NSUN4	Gmeb1
ZC3H7A	Cycs	CALB2	Cers6		NT5C2	Gmfb
ZNF146	Cyfip2	CALCB	Cetn4		NT5M	Gmnn
ZNF180	Cyld	CALCOCO1	Cfi		NTRK1	Gmpr
ZNF71	Cyp11a1	CALD1	Cftr		NUBP2	Gna12
KIAA1462	Cyp17a1	CALHM1	Chad		NUP214	Gna13
PTPN14	Cyp1b1	CALHM2	Chaf1a		NWD1	Gnas
SPRED3	Cyp24a1	CALHM3	Chaf1b		NYAP1	Gnat1
TTN	Cyp2ab1	CALM1	Chchd3		OBP2B	Gnb1l
PPP2R3A	Cyp2c37	CALM2	Chchd4		ODF3L2	Gnb2l1
APLNR	Cyp2c69	CALML3	Chchd6		OGDHL	Gng10
CPAMD8	Cyp46a1	CALML5	Chd1		OLFM4	Gng4
DYRK1B	Cypt12	CALN1	Chd2		OLFML2A	Gnpda2
EEF1A1	Cyr61	CALR3	Chd3		OOEP	Gnptg
ENSG00000262660	Cys1	CALY	Chd4		OPLAH	Gns
FOXN1	Cystm1	CAMK1D	Chd5		OPN4	Golga2
HNF4A	Cyth3	CAMK1G	Chd6		OR10H4	Golga3
HPDL	Cyth4	CAMK2B	Chd7		OR2S2	Golga4
HTATIP2	Cytl1	CAMK2D	Chd8		OR4F16	Golga7
KIF16B	D030025P21Rik	CAMK2N1	Chga		OR6S1	Golph3
LRFN1	D10Jhu81e	CAMK2N2	Chic2		OSBPL6	Gosr1
MAP3K13	D10Wsu102e	CAMKK2	Chit1		OSGEP	Gosr2
SNAP91	D130040H23Rik	CAMKMT	Chl1		OSMR	Got1l1
TMEM249	D130043K22Rik	CAMP	Chmp4b		OTOG	Got2
TRMT13	D130058E05Rik	CAMSAP1	Chmp4c		OTOP1	Gpa33
UBL4B	D130062J21Rik	CAMSAP3	Chmp6		OTOR	Gpat2
VPS37C	D19Bwg1357e	CAMTA1	Chn2		OXCT2	Gpatch1
ZNF513	D1Pas1	CAND1	Chodl		OXGR1	Gpatch2
TPSG1	D2hgdh	CAND2	Chpf		P2RX4	Gpc1
APLP1	D3Ertd254e	CANT1	Chrac1		P2RX6	Gpc5
ATP6V0D1	D630003M21Rik	CAP2	Chrna4		PAAF1	Gpcpd1
C8orf44-SGK3	D630037F22Rik	CAPG	Chrnb2		PABPC1	Gphn
CTXN3	D630045J12Rik	CAPN1	Chrnb4		PACS2	Gpr110
FUT4	D6Ertd527e	CAPN10	Chst12		PAFAH1B1	Gpr114
IHH	D830013O20Rik	CAPN11	Chst15		PAK6	Gpr12
MYO7B	D830014E11Rik	CAPN12	Chst3		PALM2-AKAP2	Gpr126
PTPRR	D8Ertd82e	CAPN13	Chst8		PANX3	Gpr132
ZC3H7B	Daam1	CAPN2	Chtf8		PAPOLA	Gpr133
JAG2	Dab1	CAPN5	Ciao1		PAPPA-AS1	Gpr135
LAMB4	Dab2	CAPN8	Cib1		PAPPA2	Gpr146
PML	Dab2ip	CAPNS1	Cib2		PAQR3	Gpr153
PRKG2	Dact1	CAPRIN1	Cic		PAQR5	Gpr155
QSOX1	Dact2	CAPS	Cideb		PAQR8	Gpr156
TPBGL	Dad1	CAPZA3	Ciita		PARP11	Gpr157
CCR4	Dand5	CAPZB	Cir1		PATZ1	Gpr158
SPATC1	Dap	CARD10	Cisd1		PAX8	Gpr160
STK19	Dapk1	CARD11	Cish		PC	Gpr19
CPEB1	Dapl1	CARD14	Cit		PCDH12	Gpr26
NAV3	Dars	CARD8	Cited2		PCDHGA8	Gpr3
NFKBIL1	Dbndd1	CARD9	Cited4		PCIF1	Gpr45
PFKL	Dbp	CARKD	Ciz1		PCNT	Gpr56
KSR2	Dbx2	CARM1	Ckap2l		PCNXL3	Gpr63
TSPAN32	Dcaf12	CARS	Ckap4		PCYT1A	Gpr68
KIAA1549	Dcaf4	CARS2	Cks2		PDCL	Gpr84
GPER	Dcaf5	CARTPT	Clasp1		PDE1C	Gpr88
SERAC1	Dcaf6	CASC4	Clca1		PDE4C	Gpr98
SIGIRR	Dcakd	CASKIN1	Clca3		PDE6B	Gprc5b
HSPB8	Dcdc2a	CASKIN2	Clca6		PDIA3	Gprin2
NPAS2	Dclk1	CASP10	Clcn4-2		PDIA4	Gpsm1
ENSG00000198580	Dclk2	CASP14	Cldn1		PDIA6	Gpx1
ILKAP	Dclre1a	CASP16	Cldn13		PDP2	Gpx3
MKRN1	Dcn	CASP3	Cldn14		PDPR	Gpx4
CNNM2	Dcp1a	CASP6	Cldn18		PDS5B	Gpx8
CUL4A	Dcp1b	CASP8	Cldn20		PDSS1	Gramd1a
CXCL14	Dct	CASQ2	Cldn22		PDXK	Gramd2
DNLZ	Dctd	CASZ1	Cldn23		PEF1	Gramd4
GNA15	Dctn3	CAT	Cldn6		PEMT	Grap2
KRT78	Dctpp1	CATSPER2	Clec14a		PEX10	Grasp
TXNDC15	Dcun1d4	CATSPER4	Clec2i		PEX14	Grb10
ULBP1	Dcxr	CATSPERD	Clec3a		PEX26	Grb14
ZNF385D	Ddah1	CAV3	Clic1		PFDN1	Grb7
ADRA1D	Ddhd1	CBFA2T2	Clic3		PFKL	Greb1
AIP	Ddi1	CBFA2T3	Clic4		PGM1	Grem2
ALKBH2	Ddit4	CBFB	Clic5		PHC1	Grid1
ART5	Ddit4l	CBLC	Clic6		PHF7	Grik3
CYFIP2	Ddo	CBLN1	Clint1		PHYHD1	Grik4
FXN	Ddost	CBLN2	Clip2		PI15	Grik5
IDE	Ddt	CBLN4	Clip4		PIGG	Grin1
MARCH5	Ddx11	CBR3	Clmn		PIGP	Grin2b
MIER2	Ddx20	CBR4	Clmp		PIK3C2G	Grip1
NCBP2	Ddx23	CBS	Cln6		PIK3IP1	Grm4
RASD2	Ddx39	CBX2	Cln8		PIK3R6	Grpel1
SV2C	Ddx47	CBX4	Clpb		PILRB	Gsap
TRA2B	Ddx52	CBX5	Clrn3		PIM1	Gsc
UBIAD1	Ddx56	CBX6	Cluh		PITPNM1	Gse1
ZNF195	Defb23	CBX7	Clvs1		PIWIL1	Gsg1l
ACTR1B	Dennd3	CBX8	Clybl		PKD1L2	Gsk3b
AEBP1	Dennd4a	CBY1	Cmah		PKP3	Gsn
AGTPBP1	Dennd6b	CC2D1A	Cmas		PLA2G1B	Gsr
CENPO	Derl1	CC2D2A	Cmc1		PLA2G2E	Gstm4
CNNM1	Det1	CCAR1	Cmip		PLA2G4F	Gstm5
ENSG00000250424	Dffb	CCBE1	Cmklr1		PLA2G7	Gtdc1
GDE1	Dfna5	CCBL1	Cmss1		PLAUR	Gtdc2
KIF1C	Dgki	CCBL2	Cmtm6		PLCB2	Gtf2a1
NKPD1	Dhcr24	CCDC105	Cmtm7		PLCB3	Gtf2h5
PDS5B	Dhrs7c	CCDC108	Cmya5		PLCH1	Gtf2i
RARG	Dhx15	CCDC109B	Cnbd2		PLCH2	Gtf2ird1
RNF149	Dhx35	CCDC110	Cnep1r1		PLCZ1	Gtf2ird2
SLC24A5	Dhx40	CCDC111	Cnga3		PLEKHA7	Gtf3a
TOPBP1	Diablo	CCDC115	Cnih		PLEKHB2	Gtf3c5
TPH2	Diap1	CCDC12	Cnih3		PLEKHD1	Gtpbp3
WNT6	Diap3	CCDC124	Cnksr3		PLEKHG4B	Gtsf1l
ZNHIT1	Dio3	CCDC130	Cnn2		PLEKHH3	Gulp1
AIF1L	Dip2b	CCDC134	Cnnm3		PLEKHO1	Gxylt1
BPIFA3	Dip2c	CCDC135	Cnnm4		PLIN3	Gys1
CCP110	Diras2	CCDC141	Cnot10		PLK5	H1f0
CD2AP	Dirc2	CCDC154	Cnot2		PLXDC1	H2afy2
CDKL2	Disc1	CCDC167	Cnot8		PLXDC2	H3f3a
CHRM5	Dkk3	CCDC169-SOHLH2	Cnst		PLXNA1	H6pd
CLGN	Dlc1	CCDC180	Cntd1		PLXNA4	Haao
CLPSL2	Dleu7	CCDC19	Cntn1		PLXND1	Habp4
CNDP2	Dlg1	CCDC23	Cntn6		PML	Hand1
CST6	Dlg4	CCDC3	Cntnap4		PNKP	Hapln3
DBF4	Dlg5	CCDC33	Cntnap5b		PNMA2	Has3
DDI2	Dlgap2	CCDC41	Cntrob		PODN	Hbp1
DEPDC4	Dlgap3	CCDC64	Coa4		PODXL	Hcfc2
ENTPD7	Dlgap5	CCDC66	Coa6		POLA2	Hck
FAIM3	Dlk1	CCDC70	Cobl		POLD1	Hdac4
FAM57A	Dll4	CCDC77	Cog1		POLM	Hebp2
GALR2	Dlst	CCDC8	Cog6		POLN	Hectd1
HDAC3	Dlx1	CCDC85C	Cog8		POLR3H	Heg1
HIST1H4B	Dlx2	CCDC86	Col11a1		PON3	Helb
KHK	Dmbx1	CCDC87	Col13a1		POP5	Helz
LARP1B	Dmc1	CCDC88C	Col14a1		POR	Hemk1
LMF2	Dmrt1	CCDC92	Col15a1		POU5F1B	Herc1
LOR	Dmrt3	CCK	Col16a1		PPAP2C	Hes1
MIXL1	Dmrta2	CCKAR	Col18a1		PPAPDC1A	Hey1
MTRNR2L8	Dmrtb1	CCL2	Col19a1		PPAPDC3	Hgfac
NEIL2	Dmxl1	CCL24	Col1a1		PPARG	Hhat
NF2	Dnahc10	CCL25	Col20a1		PPCDC	Hhipl1
OLFML2A	Dnahc14	CCL26	Col22a1		PPDPF	Hhla1
OR12D3	Dnahc2	CCM2	Col23a1		PPIL2	Hibadh
PCDHGA5	Dnahc8	CCM2L	Col24a1		PPL	Hic1
PTPN3	Dnaic2	CCNB2	Col25a1		PPM1M	Hic2
PURB	Dnajb12	CCND1	Col27a1		PPP1R16A	Hip1r
SLC35G2	Dnajb2	CCND2	Col3a1		PPP1R17	Hist1h1a
TBRG1	Dnajc1	CCND3	Col4a1		PPP1R1C	Hivep2
TCF15	Dnajc11	CCNE1	Col4a2		PPP1R37	Hivep3
TNFRSF11A	Dnajc16	CCNF	Col4a3		PPP1R3G	Hk1
TRIM32	Dnajc18	CCNJL	Col4a4		PPP2R2D	Hk2
TUBA1B	Dnajc19	CCNL2	Col6a1		PPP2R3A	Hk3
YARS2	Dnajc2	CCNT1	Col6a4		PPP2R5E	Hkdc1
ZNF408	Dnajc24	CCNY	Col7a1		PPP4R1L	Hlcs
ZNF662	Dnajc5	CCR6	Col9a1		PRCC	Hlx
ZNF76	Dnajc6	CCR7	Col9a3		PRDM12	Hmbox1
ZNF99	Dnase1l3	CCRN4L	Colgalt1		PRDM16	Hmcn2
ACTL6A	Dnase2a	CCSAP	Commd2		PRDX6	Hmga1
C5orf54	Dnase2b	CCSER2	Commd3		PREPL	Hmga2
CCDC47	Dnlz	CCT2	Commd7		PREX2	Hmgb1
CKAP2L	Dnm1	CCT6B	Commd8		PRG2	Hmgb4
CLCNKA	Dnm3	CCZ1	Commd9		PRKAR2A	Hmgxb4
COLQ	Dnmt1	CCZ1B	Comp		PRKCA	Hmox1
CRISP2	Dnmt3a	CD151	Comtd1		PRKCB	Hnf4g
CRYBB1	Dock4	CD160	Cope		PRKRA	Hnrnpa3
DHRS2	Dock5	CD163	Copg2		PRMT10	Hnrnpd
DONSON	Dock7	CD164	Cops2		PRMT3	Hnrnpul1
DRG1	Dock8	CD180	Cops7b		PRMT6	Hopx
DSCR4	Dock9	CD1D	Copz1		PRMT7	Hoxa13
FBLN5	Dok4	CD207	Coq10a		PROC	Hoxc13
FCAMR	Dok5	CD209	Coq2		PRPF40A	Hoxc4
FMO2	Dopey2	CD226	Corin		PRR11	Hoxc9
GDPD3	Dpf3	CD247	Coro1a		PRRC2B	Hoxd13
GLS2	Dpp4	CD248	Coro2b		PRSS27	Hp1bp3
GPR182	Dpp6	CD27	Coro6		PRSS48	Hpn
KPRP	Dpy19l2	CD276	Coro7		PRSS56	Hrc
LRRC55	Dpy19l3	CD2AP	Cotl1		PRTFDC1	Hrh2
LRRC8A	Dpyd	CD2BP2	Cox10		PSAPL1	Hrh3
MOB1B	Draxin	CD300A	Cox14		PSCA	Hs1bp3
MT1HL1	Drc1	CD300E	Cox20		PSD4	Hs3st2
MUSK	Drd1a	CD300LF	Cox7a2l		PSMB7	Hs3st3a1
NMNAT1	Drd3	CD300LG	Cpb2		PSMD2	Hs3st3b1
OTOA	Drosha	CD302	Cpe		PSTPIP1	Hs3st6
P2RX6	Dsc3	CD320	Cpeb4		PSTPIP2	Hs6st1
PAPPA-AS1	Dscam	CD33	Cped1		PTCH1	Hsbp1
PCDHA11	Dscaml1	CD34	Cplx2		PTCH2	Hsd17b3
PIANP	Dst	CD40	Cpm		PTER	Hsd17b7
PLK3	Dtwd2	CD44	Cpn2		PTGR2	Hspa4
POC1B	Dtx1	CD46	Cpne2		PTK2B	Hspa8
POLR2K	Dtx4	CD47	Cpne5		PTP4A3	Hspb8
POLR3H	Dus3l	CD5	Cpne6		PTPLB	Hspg2
PRND	Dusp10	CD53	Cpne7		PTPN14	Hsph1
RAD50	Dusp22	CD58	Cpne9		PTPN23	Htatip2
RNF31	Dusp4	CD59	Cpped1		PTPN3	Htr1b
RTFDC1	Dusp5	CD6	Cpsf6		PTPRB	Htr2b
SFTPC	Dusp6	CD7	Cpt1b		PTPRE	Htra1
SLAMF1	Dut	CD70	Cpt1c		PTPRF	Htra4
SLC2A14	Dync1h1	CD72	Cpvl		PTPRJ	Hunk
SMCO1	Dync1i1	CD74	Cpxm2		PTPRO	Icos
TCTEX1D2	Dync1i2	CD79B	Cr2		PTPRR	Id2
TMEM189-UBE2V1	Dync2h1	CD81	Crabp1		PTPRU	Id3
TMEM19	Dync2li1	CD82	Crbn		PTRH1	Id4
TOMM40	Dynlrb2	CD83	Creb1		PTTG1	Ier2
TREML4	Dyrk1b	CD8A	Creb5		PTTG1IP	Iffo2
UTS2B	Dyrk2	CD9	Crebl2		PURB	Ifngr2
VPS4B	Dyrk3	CD93	Creld2		PWP2	Ifrd1
ZNF33A	Dytn	CD97	Crhbp		PYGO1	Ifrd2
ZNF460	Dzank1	CDADC1	Crhr2		QRFPR	Ift122
ZW10	E030025P04Rik	CDAN1	Crim1		QSOX1	Ift172
ADAM2	E130012A19Rik	CDC123	Crip3		R3HCC1	Ift43
AGRP	E130114P18Rik	CDC14A	Crispld2		R3HCC1L	Ift46
AKNAD1	E130309F12Rik	CDC14B	Crlf3		RAB1A	Igf1r
AKR1B10	E2f1	CDC16	Crmp1		RAB30	Igf2bp1
AKR1C1	E2f2	CDC23	Crocc		RAB33B	Igf2bp2
APCS	E2f3	CDC34	Crtc1		RAB3A	Igfbp5
BPIFB3	E2f7	CDC37	Crtc2		RAB5A	Igll1
C1orf162	E2f8	CDC37L1	Cryba4		RAB6C	Iglon5
C5AR2	ENSMUSG00000097084	CDC40	Crybb3		RAB7L1	Igsf11
C6orf58	ENSMUSG00000097239	CDC42	Crybg3		RABEP2	Igsf21
CAAP1	ENSMUSG00000098022	CDC42BPA	Crygn		RABL5	Igsf3
CCR5	ENSMUSG00000098132	CDC42BPB	Crygs		RAF1	Ikzf2
CD300LD	ENSMUSG00000098133	CDC42EP1	Cryz		RALB	Ikzf3
CEACAM8	Eaf1	CDC42EP2	Cs		RALGAPB	Il10ra
CLEC17A	Ebf1	CDC42EP3	Cse1l		RALY	Il15ra
DEFB134	Ebf2	CDC42EP4	Csf1		RAMP3	Il17c
ENSG00000254979	Ebf3	CDC45	Csf2rb2		RAPGEF3	Il17d
ENSG00000259900	Ece1	CDC5L	Csf3r		RARS	Il17rd
ENSG00000268870	Echdc3	CDC7	Csk		RASD1	Il1b
ERVW-1	Edc3	CDCA2	Csmd1		RASD2	Il1r2
FBXO40	Edem3	CDCA4	Csmd3		RASL11A	Il1rap
FCAR	Edn2	CDCA7	Csnk1d		RASSF6	Il20rb
FCER1A	Ednra	CDCA7L	Csnk1g2		RB1CC1	Il23a
FCGR2B	Ednrb	CDCP2	Csnk2a1		RBFOX1	Il34
FGB	Eea1	CDH10	Csrnp2		RBFOX2	Il6st
GGTLC3	Efcab1	CDH11	Csrnp3		RBM12B	Immp2l
GTF2IRD2	Efcab10	CDH12	Csrp2		RBM22	Imp3
HAVCR2	Efcab11	CDH13	Csrp2bp		RBP3	Impa1
HBE1	Efcab14	CDH15	Cstad		RCE1	Impdh1
IFIT1	Efcab4b	CDH16	Cstb		REEP4	Inadl
IFIT2	Efna1	CDH17	Cstf1		RELA	Inf2
KIAA0368	Efna5	CDH18	Ctbp1		RERG	Inhba
KIR3DL3	Efnb3	CDH2	Ctbp2		REXO1L1	Inhbb
KRT84	Efr3a	CDH20	Ctc1		RFNG	Ino80d
KRTAP22-1	Efr3b	CDH22	Ctcf		RFPL1	Inpp4a
KRTAP24-1	Efs	CDH26	Ctdsp2		RFPL2	Inpp5a
KRTAP6-2	Eftud1	CDH3	Ctdspl		RFPL3	Inpp5d
LACRT	Egfem1	CDH4	Ctgf		RGL4	Inpp5f
LCE1C	Egfr	CDH5	Ctnnal1		RGPD3	Insc
LGALS16	Egln1	CDH6	Ctnnb1		RGPD4	Insig2
MAP3K19	Egln3	CDH8	Ctnnd2		RGS11	Insr
MBOAT4	Egr3	CDH9	Ctrl		RGS7BP	Insrr
NLRP8	Egr4	CDHR1	Ctsb		RHBDD3	Ints7
NRAS	Ehbp1l1	CDHR2	Ctsc		RHBDF1	Intu
OR2AG2	Ehmt1	CDHR3	Ctse		RHBDL1	Ipcef1
OR4N4	Eid2	CDIP1	Ctsh		RHOBTB2	Ipo9
OR5AC2	Eif2ak1	CDIPT	Ctsk		RHPN1	Iqce
ORM2	Eif3d	CDK10	Ctss		RIF1	Iqsec1
OTOR	Eif3g	CDK14	Cttn		RIPK1	Irak2
PANX3	Eif3h	CDK15	Cttnbp2		RIT2	Irf2bpl
PCDHGB6	Eif4e	CDK17	Cttnbp2nl		RNASE12	Irf8
PPP1R16A	Eif4e2	CDK18	Cuedc1		RNASEH2C	Irs2
PPP3R2	Eif4e3	CDK19	Cul4a		RNF126	Irx1
SAMSN1	Eif4ebp1	CDK20	Cul5		RNF149	Irx2
SIGLEC6	Eif4g3	CDK2AP1	Cul9		RNF152	Irx3
SIGMAR1	Eif5b	CDK5R1	Cux1		RNF167	Irx5
SLC23A3	Eif6	CDK5RAP1	Cux2		RNF170	Isca2
SMPD4	Elavl2	CDK5RAP2	Cuzd1		RNF207	Isl2
SPECC1L	Elavl4	CDK5RAP3	Cwc22		RNF214	Itga5
SPINK1	Elfn1	CDK6	Cwh43		RNF32	Itga8
SPRR2D	Elfn2	CDK8	Cx3cl1		RNF40	Itga9
STOML2	Elk3	CDK9	Cxadr		RNFT2	Itgb1bp1
SVOP	Elk4	CDKAL1	Cxcl1		RNH1	Itgb2
TAS2R3	Elmo2	CDKL4	Cxcl12		RNLS	Itgb4
TEK	Elmod3	CDKN1A	Cxcl5		ROR1	Itgb5
TLR1	Elmsan1	CDKN1C	Cxxc4		RPL19	Itgb6
TMED6	Elovl4	CDKN2A	Cyb561d1		RPL27A	Itgbl1
TMEM236	Elovl5	CDKN2AIP	Cyb5r3		RPL29	Itm2b
TRIM64C	Elp2	CDKN2C	Cybrd1		RPL31	Itpr2
TRIM77	Elp4	CDKN2D	Cycs		RPL32	Itsn2
TSHB	Emb	CDKN3	Cyfip2		RPL35	Iyd
UBA7	Emc2	CDNF	Cyld		RPLP0	Jag2
ZNF223	Emilin2	CDON	Cyp11a1		RPLP1	Jam3
ZNF729	Eml4	CDR2	Cyp1b1		RPP25L	Jazf1
ZRSR1	Eml6	CDRT15L2	Cyp24a1		RPS13	Jdp2
FBXW8	Emx1	CDS1	Cyp2d26		RPS15	Jhdm1d
CYTH3	Emx2	CDV3	Cyp2j13		RPS19BP1	Jph2
IGF2R	En1	CDX2	Cyp2r1		RRAS2	Jph3
HDDC2	Enah	CDYL	Cyp2u1		RRP7A	Kat2b
NOTCH3	Engase	CDYL2	Cyp46a1		RSL1D1	Kat6b
PAFAH1B1	Eno3	CEACAM1	Cyp4f13		RSPH1	Kat7
RAET1L	Enoph1	CEACAM21	Cyp4f14		RSPO2	Katnal1
THOP1	Enox1	CEBPA	Cyp4f16		RUVBL2	Kazn
CHCHD3	Enpp1	CEBPB	Cyp51		RWDD1	Kcna1
KIAA0195	Enpp7	CEBPD	Cyp8b1		RWDD3	Kcna10
SMARCA4	Enthd1	CEBPG	Cyr61		RXRA	Kcna2
SPERT	Epb4.1l4a	CECR1	Cys1		RYK	Kcnab2
PRKCA	Epb4.1l4b	CECR2	Cyth3		S100P	Kcnc3
ENSG00000250264	Epcam	CECR5	Cyth4		S1PR4	Kcnd2
EPHB2	Epha2	CELA3B	D030025P21Rik		SALL2	Kcne2
CNST	Epha4	CELF1	D10Jhu81e		SAMD11	Kcne4
CPSF4	Epha8	CELF2	D10Wsu52e		SAP18	Kcnf1
ETNK2	Ephb1	CELF4	D130058E05Rik		SARDH	Kcng1
FAM150A	Ephb2	CELF5	D130062J21Rik		SARS	Kcnh1
FBXW5	Ephb3	CELSR1	D14Abb1e		SART1	Kcnh2
RELL2	Ephb4	CENPA	D16Ertd472e		SBSN	Kcnh3
RWDD3	Ephb6	CENPB	D17Wsu104e		SC5D	Kcnh8
SDF2L1	Epor	CENPF	D17Wsu92e		SCAF1	Kcnip1
SERINC1	Eps8	CENPJ	D1Pas1		SCAP	Kcnip3
SP6	Eps8l2	CENPM	D2hgdh		SCCPDH	Kcnj1
ST6GALNAC2	Erbb2ip	CENPT	D3Ertd751e		SCFD2	Kcnj12
STEAP3	Erc2	CENPV	D430019H16Rik		SCIMP	Kcnj15
TBKBP1	Ercc2	CEP104	D430042O09Rik		SCN1B	Kcnj3
TSPAN33	Ercc3	CEP112	D630037F22Rik		SCN4A	Kcnj5
FAM168B	Ercc6l2	CEP120	D630045J12Rik		SCN5A	Kcnj6
LY6G6C	Ereg	CEP164	D830013O20Rik		SCN8A	Kcnk1
NOS1AP	Erg	CEP170	D830046C22Rik		SCNN1B	Kcnk12
ASNS	Ergic1	CEP170B	D8Ertd82e		SCXA	Kcnk2
ATG13	Erlin2	CEP19	D930020B18Rik		SCYL2	Kcnk9
C11orf82	Ern1	CEP192	Daam1		SDC1	Kcnmb1
C1QB	Ero1lb	CEP250	Dab2ip		SDCBP	Kcnmb4
CAV3	Errfi1	CEP68	Dach1		SDCBP2	Kcnn3
LRRC8B	Esm1	CEP70	Dact1		SDHA	Kcnq1
MAP7D1	Espn	CEP72	Daglb		SDPR	Kcnq3
MAPKAPK5	Esr2	CEP78	Dand5		SEC13	Kctd15
MTPAP	Esrrb	CEP85	Dao		SEC14L1	Kctd17
PAFAH1B3	Esrrg	CEP85L	Dap		SEC23IP	Kctd18
PPP1R1C	Etl4	CEP95	Dapk1		SEC61A1	Kctd7
PSTPIP1	Etnk1	CER1	Dapl1		SEC61B	Kdelc2
RFNG	Ets2	CERCAM	Dapp1		SECISBP2	Kdm2b
SLC6A15	Etv6	CERK	Dazap1		SELPLG	Keap1
SRP68	Evc	CERS2	Dazl		SEMA3G	Khdrbs3
SRRD	Evc2	CERS3	Dbi		SEMA4D	Kif13b
SUSD2	Evpl	CERS4	Dbn1		SEMA6D	Kif16b
THYN1	Evx1	CERS6	Dbndd1		SENP6	Kif1b
URB2	Exo5	CES1	Dbp		SEPN1	Kif26a
ZNF57	Exoc3	CES4A	Dbx1		SEPT10	Kif26b
ZSWIM8	Exog	CETN3	Dbx2		SERAC1	Kif5c
CAMSAP1	Exosc2	CETP	Dcaf17		SERPINB12	Kirrel
IBTK	Exosc9	CFD	Dcaf4		SERPINB13	Kiss1
IL21R	Ext1	CFHR1	Dcaf7		SERPINB6	Kl
PPAP2C	Ext2	CFHR4	Dcakd		SESN3	Klc1
PROC	Extl3	CFL2	Dcbld2		SETD4	Klc3
SH2D1B	Eya2	CFLAR	Dcdc2c		SETD8	Klf12
USP4	Eya3	CGNL1	Dclk1		SF3B1	Klf3
CACNG5	Eya4	CGREF1	Dclk2		SFTPD	Klf4
LAMP1	Ezr	CHAC1	Dclk3		SFXN3	Klf5
SFXN5	F2	CHAD	Dcp1b		SFXN5	Klf7
BRCA1	F2rl2	CHAF1B	Dcpp3		SGPL1	Klhdc4
CUZD1	F3	CHAMP1	Dcps		SGPP1	Klhdc7a
NPY	F930017D23Rik	CHAT	Dcstamp		SGTA	Klhl25
UFSP1	Faah	CHCHD5	Dctd		SH2D1B	Klhl8
ABHD15	Fabp3-ps1	CHCHD6	Dctn2		SH3BGRL2	Kpna2
ADAMTS4	Fabp5	CHD1	Dctn6		SH3GL1	Krr1
BCL2L1	Fads1	CHD2	Dcun1d1		SH3RF1	Krt15
C7orf72	Fads2	CHD3	Dda1		SH3RF3	Krt18
CTAGE6	Faim2	CHD5	Ddah1		SH3YL1	Krtap11-1
ERLEC1	Fam101a	CHD6	Ddhd1		SHC2	Ksr1
FGF6	Fam101b	CHD7	Ddi2		SHISA5	Ksr2
GJB4	Fam104a	CHD9	Ddit4		SHISA6	Ktn1
GTF2F2	Fam105b	CHDH	Ddn		SHPRH	L3mbtl3
HNRNPUL2	Fam107b	CHERP	Ddo		SIAH3	L3mbtl4
MALT1	Fam109a	CHFR	Ddx11		SIGIRR	Lad1
MMACHC	Fam114a1	CHGB	Ddx19b		SIGLEC15	Lama1
MPDU1	Fam114a2	CHI3L1	Ddx3x		SIPA1	Lama5
NDUFA6	Fam120a	CHIC2	Ddx47		SIPA1L1	Lamc1
NTRK1	Fam124a	CHID1	Ddx49		SIRPA	Lamc2
NUMA1	Fam129a	CHIT1	Ddx56		SIRPG	Lamc3
OOEP	Fam131c	CHL1	Ddx58		SIRT5	Lamp5
OXSM	Fam134b	CHML	Ddx59		SIRT6	Lamtor5
POLK	Fam136a	CHMP1A	Ddx60		SIT1	Lap3
POP5	Fam13c	CHMP1B	Def6		SIVA1	Laptm4a
PTOV1	Fam154a	CHMP3	Defb19		SKOR2	Laptm4b
RAPGEF3	Fam155a	CHMP4B	Defb23		SLC10A2	Larp1
RASSF6	Fam160b1	CHMP6	Defb41		SLC12A2	Larp4b
SLC35F5	Fam160b2	CHMP7	Defb45		SLC12A7	Larp6
SP100	Fam163a	CHN2	Defb48		SLC15A3	Larp7
STAG1	Fam171a1	CHRAC1	Degs2		SLC16A14	Lat
TLR10	Fam171a2	CHRD	Dennd2a		SLC16A8	Lats2
TLX2	Fam178a	CHRDL2	Dennd2d		SLC17A6	Lbp
TMEM116	Fam186b	CHRM2	Dennd4a		SLC1A1	Lcp1
TMEM230	Fam189a2	CHRM3	Dennd4b		SLC1A4	Lctl
TSPAN1	Fam196b	CHRM4	Dennd6b		SLC1A7	Ldlrad2
UBE2M	Fam19a5	CHRM5	Dera		SLC22A1	Ldlrad3
USO1	Fam210a	CHRNA1	Dexi		SLC22A31	Lect2
ZFYVE20	Fam211a	CHRNA10	Dfnb59		SLC22A4	Lef1
ZNF37A	Fam212a	CHRNA2	Dgat1		SLC22A7	Lemd2
ZNF469	Fam216b	CHRNA4	Dgkb		SLC24A5	Lep
GALNT11	Fam219b	CHRNA6	Dgkd		SLC25A37	Leprel1
FAM174B	Fam222a	CHRNA9	Dgke		SLC25A45	Lfng
ITPRIP	Fam229a	CHRNB3	Dguok		SLC25A48	Lgals3
AGBL1	Fam26f	CHRNB4	Dhrs11		SLC26A10	Lgals9
ATF5	Fam3c	CHRND	Dhx15		SLC27A6	Lgalsl
EMC1	Fam43a	CHRNG	Dhx36		SLC28A1	Lgr6
GTF2H5	Fam46a	CHST1	Dhx40		SLC2A1	Lhfp
IDH3B	Fam49b	CHST10	Dhx8		SLC2A14	Lhx2
PLEKHO1	Fam53a	CHST11	Dhx9		SLC2A2	Lhx4
SQSTM1	Fam58b	CHST12	Diap3		SLC2A7	Lhx5
SUFU	Fam5b	CHST13	Dicer1		SLC30A1	Lifr
TRPM2	Fam69b	CHST14	Dio3		SLC30A8	Lig4
CLU	Fam73a	CHST15	Dip2b		SLC34A1	Limch1
GLI4	Fam83a	CHST2	Dip2c		SLC35A4	Lingo1
NQO2	Fam83d	CHST3	Diras2		SLC35B4	Lipc
SLC22A7	Fam83f	CHST5	Dis3l		SLC35E1	Lman1l
TBC1D9B	Fam83h	CHST6	Disc1		SLC35E2	Lmbrd1
RHPN1	Fam86	CHST8	Disp1		SLC35F5	Lmf1
ST8SIA2	Fam89a	CHST9	Dkk2		SLC35G2	Lmln
IQGAP2	Fam92a	CHSY1	Dkk3		SLC35G5	Lmo2
OSBPL6	Fam92b	CHSY3	Dlc1		SLC36A1	Lmo4
PLEKHB2	Fam98a	CHURC1	Dld		SLC36A2	Lmx1a
PNMA2	Fam98c	CIB4	Dlec1		SLC36A4	Lmx1b
ZNF565	Fancc	CIC	Dlg3		SLC40A1	Lnpep
ARHGAP1	Fance	CIDEA	Dlg4		SLC41A1	Lnx1
ASAP3	Fanci	CIITA	Dlgap1		SLC41A2	Lonrf2
BCKDHB	Fank1	CILP2	Dlgap2		SLC44A1	Loxl3
C17orf49	Fat1	CINP	Dlgap4		SLC44A3	Lpar3
C17orf80	Fat4	CIRBP	Dlk1		SLC45A4	Lpgat1
CHURC1	Faxc	CIRH1A	Dlst		SLC46A2	Lphn1
CYB561D1	Fbf1	CISD2	Dlx2		SLC46A3	Lphn2
EEF1A2	Fblim1	CISH	Dlx3		SLC4A4	Lpin2
EMC10	Fbln1	CIT	Dlx4		SLC51A	Lpin3
ENSG00000267545	Fbn2	CITED2	Dlx5		SLC52A1	Lpp
ERGIC3	Fbp1	CITED4	Dmbt1		SLC52A2	Lrfn2
HEMK1	Fbxl17	CIZ1	Dmp1		SLC5A1	Lrfn3
KCNK13	Fbxl4	CKAP4	Dmrta1		SLC5A4	Lrguk
MTX1	Fbxl5	CKAP5	Dmrta2		SLC6A1	Lrig1
NAP1L1	Fbxo11	CKB	Dmrtc2		SLC6A12	Lrig2
POP1	Fbxo16	CKM	Dmtf1		SLC6A18	Lrig3
SMC6	Fbxo17	CKMT1A	Dmxl2		SLC6A19	Lrp3
TEX19	Fbxo21	CKS1B	Dna2		SLC6A2	Lrpprc
TMEM14A	Fbxo34	CLASP1	Dnahc10		SLC7A1	Lrrc10
TMEM183A	Fbxo39	CLASRP	Dnahc17		SLC7A2	Lrrc25
TNFRSF14	Fbxo42	CLCC1	Dnahc7a		SLC7A5	Lrrc26
ZNF70	Fbxo45	CLCN6	Dnahc9		SLC8A1	Lrrc4
APTX	Fbxo48	CLCN7	Dnaja3		SLC9A3	Lrrc47
ARHGDIG	Fbxo7	CLCNKA	Dnaja4		SLC9A3R2	Lrrc48
CCBE1	Fbxw11	CLCNKB	Dnajb12		SLC9A8	Lrrc4b
CHKB	Fbxw7	CLDN1	Dnajb3		SLIT2	Lrrc8c
COA4	Fbxw8	CLDN10	Dnajb5		SLMO2	Lrrc8d
COG8	Fcer2a	CLDN11	Dnajc1		SMAD2	Lrrn2
COL4A3BP	Fcgr1	CLDN14	Dnajc15		SMAP2	Lrsam1
CORO1B	Fchsd2	CLDN19	Dnajc19		SMARCD1	Lrtm1
COX6B1	Fdx1l	CLDN20	Dnajc2		SMARCD3	Lrtm2
CST8	Fdxacb1	CLDN23	Dnajc22		SMC3	Lsg1
CX3CR1	Fem1a	CLDN24	Dnajc6		SMC6	Lsm14a
E2F4	Fem1c	CLDN3	Dnali1		SMCHD1	Lsm14b
EID2	Fen1	CLDN4	Dnase1l3		SMCO2	Lsm5
EXOSC7	Fer	CLDN5	Dnase2a		SMCO4	Ltbp4
FAM206A	Fermt3	CLDN9	Dnm2		SMCR8	Ly6e
FMO1	Fes	CLEC14A	Dnph1		SMG1	Ly6h
GRAMD1C	Fez2	CLEC18A	Dnttip2		SMG8	Lypd1
IKBKAP	Fezf1	CLEC18B	Doc2b		SMIM17	Lypd6
IL17RC	Fgf14	CLEC19A	Dock1		SMIM18	Lypd6b
IL36G	Fgf20	CLEC2L	Dock2		SMIM19	Lyrm4
KRT13	Fgf5	CLEC4A	Dock4		SMIM21	Lysmd4
LEPROT	Fgf9	CLEC4G	Dock5		SMYD1	Lzts1
LHB	Fgfr1	CLEC6A	Dock9		SMYD2	Mab21l1
MANBAL	Fgfr2	CLGN	Dok1		SNAI1	Mab21l2
MFF	Fgfr3	CLIC3	Dok4		SNPH	Macrod2
MOGAT1	Fhit	CLIC4	Dok5		SNRK	Mad2l1
MYL12A	Fhl2	CLIC5	Dopey2		SNRPA1	Madd
MYL6	Fign	CLIC6	Dot1l		SNURF	Mael
NME1	Filip1	CLINT1	Dpf1		SNX19	Maf
NRIP1	Fip1l1	CLIP1	Dpf3		SNX31	Mafa
NUP205	Fkbp2	CLIP2	Dpp10		SNX32	Magel2
OCSTAMP	Fkbp5	CLK1	Dpp7		SOCS6	Magi1
P2RY13	Fkbp7	CLK3	Dpp9		SOD1	Magoh
PDXP	Fktn	CLK4	Dpy19l2		SORCS2	Maml3
PIGP	Fli1	CLLU1	Dpy30		SORCS3	Mamstr
PLBD2	Flnb	CLMN	Dpyd		SOX11	Man1a2
PPWD1	Flot1	CLMP	Dpys		SOX13	Man1b1
RERG	Flrt1	CLNK	Dpysl2		SP100	Man2b1
RPL12	Flt1	CLPB	Draxin		SPA17	Manba
RPS5	Fmnl1	CLPS	Drd1a		SPAG5	Map1b
SERPINC1	Fmnl3	CLPSL1	Drd3		SPAG9	Map1lc3a
SLAIN2	Fnbp1	CLRN1	Drosha		SPATA31E1	Map1lc3b
SLC46A2	Fnbp1l	CLRN2	Dscam		SPATA33	Map2k3
SLC51B	Fndc1	CLRN3	Dscaml1		SPATC1	Map2k6
SLC52A1	Fndc3a	CLSPN	Dscc1		SPATS2	Map3k1
SMARCB1	Fndc3b	CLSTN1	Dse		SPEN	Map3k13
SMCHD1	Fndc4	CLSTN2	Dspp		SPERT	Map3k6
TMEM42	Fndc9	CLTB	Dst		SPG21	Map3k7
TMEM89	Fnip2	CLTCL1	Dtl		SPINK2	Map3k9
TMX4	Focad	CLU	Dtwd1		SPIRE2	Map4k3
TNFSF4	Fos	CLUAP1	Dtx1		SPOCK3	Map4k4
TOM1	Foxb2	CLUH	Duox1		SPRED3	Map6
TTL	Foxc1	CLVS1	Duoxa1		SPTBN1	Map7
UBAP1	Foxd1	CLYBL	Duoxa2		SQSTM1	Mapk3
UHRF1BP1	Foxd3	CMAS	Dusp10		SRD5A3	Mapk8
ZBTB3	Foxf1	CMC1	Dusp11		SRGN	Mapk8ip3
ZNF302	Foxf2	CMC2	Dusp13		SRM	Mapkap1
ZNF426	Foxi1	CMIP	Dusp14		SSTR2	Mapkapk2
ZNF451	Foxi3	CMKLR1	Dusp16		ST5	March4
ZNF782	Foxj2	CMPK2	Dusp18		ST6GAL1	Mark1
ZNF808	Foxk1	CMTM3	Dusp23		ST6GAL2	Mark4
PLXNA4	Foxn2	CMTM4	Dusp4		ST6GALNAC2	Masp1
CAMK1G	Foxn3	CMTM6	Dydc1		ST6GALNAC6	Mast4
TMEM240	Foxn4	CMTM7	Dydc2		ST8SIA2	Matn1
DDX18	Foxo1	CMTM8	Dync1h1		STAM	Matn2
AGK	Foxo3	CMYA5	Dync1i1		STEAP3	Mau2
CACNA2D2	Foxp1	CNBP	Dync1i2		STK11IP	Mavs
CPEB3	Foxp4	CNDP2	Dync2li1		STK32B	Max
GTF3C1	Foxred2	CNEP1R1	Dynll2		STK38	Mb
OGDHL	Fpr-rs4	CNFN	Dynlrb2		STOML1	Mbip
ADPRHL1	Fpr2	CNGA3	Dynlt1a		STOX2	Mbnl2
MAPK15	Fra10ac1	CNGB1	Dynlt1b		STRN3	Mboat1
ALG6	Frmd4a	CNIH	Dyrk1a		STYXL1	Mboat2
ANKDD1A	Frmd4b	CNIH3	Dyrk1b		SUCNR1	Mc3r
CC2D2A	Frmpd1	CNIH4	Dyrk2		SUDS3	Mccc2
ICAM2	Frs2	CNKSR3	Dyrk3		SUFU	Mcf2l
LGALSL	Frs3	CNN1	Dzip1		SULT1A2	Mcfd2
PRKCB	Fry	CNN3	Dzip1l		SUMO1	Mcidas
RNASE12	Fryl	CNNM1	E030010N08Rik		SUN2	Mcoln3
SHISA6	Fsd1l	CNNM2	E030011O05Rik		SUPT3H	Mctp2
SLC16A12	Fsip1	CNNM3	E030018B13Rik		SURF6	Mcur1
TMC8	Fstl4	CNNM4	E030025P04Rik		SVEP1	Mdfi
ZNF362	Fto	CNOT2	E130012A19Rik		SVOP	Mdga1
CDK17	Fuca2	CNOT6	E130114P18Rik		SYCE1L	Mdm4
LDLR	Furin	CNOT6L	E130309D02Rik		SYCP2L	Med10
PTK2B	Fut8	CNOT7	E130309D14Rik		SYNJ2	Med13l
PCNT	Fuz	CNR1	E130309F12Rik		SYT13	Med28
TOP1MT	Fxyd2	CNST	E130311K13Rik		SYT8	Medag
GPR132	Fxyd3	CNTFR	E230019M04Rik		SYTL3	Mef2a
PRIMA1	Fxyd4	CNTN2	E2f1		TAF8	Mef2c
UBBP4	Fyn	CNTN3	E2f7		TBC1D8	Mef2d
COL20A1	Fzd1	CNTN4	E2f8		TBC1D9B	Megf8
MTNR1B	Fzd2	CNTN5	E330009J07Rik		TBCB	Mei1
AKAP8	Fzd3	CNTN6	E330021D16Rik		TBKBP1	Meis1
ELK3	Fzd4	CNTNAP2	E430025E21Rik		TBPL1	Meis2
RXFP4	Fzd5	CNTNAP3	ENSMUSG00000097084		TBPL2	Melk
SOX13	Fzd7	CNTNAP3B	ENSMUSG00000097437		TBRG1	Meox1
TNPO3	G2e3	CNTNAP4	ENSMUSG00000098022		TCAIM	Mepe
AQP11	G630090E17Rik	CNTNAP5	ENSMUSG00000098132		TCEA3	Metap2
C1QTNF9B	G6pc	CNTRL	ENSMUSG00000098133		TCF15	Mettl24
CABIN1	G930045G22Rik	COA5	ENSMUSG00000098134		TCF20	Mettl3
CAT	Gabbr2	COA6	Eapp		TCF7	Mettl4
CCL5	Gabrg2	COBL	Ear1		TCTN2	Mettl8
CENPC	Gad2	COG1	Ears2		TECPR2	Mex3d
CNTN5	Gadd45b	COG2	Ebf1		TECTA	Mfap2
CTSA	Gadd45g	COG3	Ebf2		TEF	Mfap3l
DFFA	Gadd45gip1	COG6	Ebf3		TEKT4	Mfsd4
DNAAF3	Gadl1	COG7	Ece2		TERT	Mfsd6l
ENSG00000267001	Gal	COL12A1	Echdc1		TESC	Mga
EXTL2	Gal3st2	COL13A1	Ect2l		TET3	Mgat1
FABP2	Galc	COL14A1	Edc4		TFF2	Mgat3
GALNT6	Galm	COL15A1	Edem1		TGIF1	Mgat4a
GAS2L3	Galnt14	COL16A1	Edem3		TGM3	Mgat5
GHRH	Galnt15	COL18A1	Edn1		TGM5	Mgat5b
GUK1	Galnt2	COL19A1	Edn2		TH	Mgme1
H3F3B	Galnt3	COL1A2	Edn3		THAP1	Mgmt
HTRA2	Galnt5	COL20A1	Ednra		THAP4	Mgrn1
IL17A	Galnt9	COL21A1	Ednrb		THAP7	Mgst2
ITIH3	Galntl5	COL22A1	Eea1		THOP1	Micall2
KAT8	Galr1	COL23A1	Eef1a1		THTPA	Mier3
KLHL31	Gap43	COL28A1	Eef1b2		THUMPD2	Minos1
KRTAP19-8	Gapdh	COL2A1	Eef1e1		TIAM1	Mipep
MBD4	Gar1	COL4A1	Eepd1		TIE1	Mitf
MCM5	Garem	COL4A2	Efcab11		TKT	Mki67
METTL5	Garnl3	COL4A4	Efcab4b		TLE3	Mkl1
MIS18A	Gas1	COL5A1	Efcab6		TLN2	Mkl2
NIT2	Gas2l2	COL5A3	Efhb		TLR10	Mkln1
PCDHB16	Gas6	COL6A1	Efhc1		TM9SF2	Mkrn1
PDYN	Gata3	COL6A2	Efhd2		TMC2	Mkrn3
PRKACA	Gatad2b	COL6A3	Efna2		TMC8	Mlec
PRSS35	Gatsl2	COL6A5	Efna5		TMCO3	Mlkl
PTCH2	Gbp7	COL6A6	Efnb1		TMED6	Mlxip
PTGER3	Gbx2	COL8A2	Efnb2		TMEM107	Mlycd
RAB7L1	Gc	COL9A1	Efnb3		TMEM11	Mmaa
RFPL2	Gcat	COL9A3	Efr3b		TMEM114	Mmd2
SEC61B	Gcfc2	COLEC10	Efs		TMEM115	Mmp15
SLC16A13	Gck	COLEC11	Egf		TMEM121	Mmp17
SLC27A6	Gckr	COLEC12	Egfl6		TMEM132A	Mn1
SLC30A8	Gcm1	COLGALT1	Egflam		TMEM14A	Mnd1
SLC40A1	Gcn1l1	COLGALT2	Egfr		TMEM170B	Mnt
SLC45A2	Gcnt2	COMMD1	Egln1		TMEM177	Morc1
SOCS7	Gcnt4	COMMD10	Egln3		TMEM178B	Morc3
SPATA24	Gdf1	COMMD7	Egr2		TMEM19	Mospd3
SRD5A3	Gdf6	COMP	Ehhadh		TMEM196	Moxd1
STXBP2	Gdf7	COMT	Eid2		TMEM204	Mpg
SUPT4H1	Gem	COMTD1	Eif1b		TMEM210	Mphosph6
TP53INP2	Gfi1b	COPB2	Eif2ak1		TMEM220	Mpl
KCNAB2	Gfm1	COPG1	Eif2ak2		TMEM221	Mpp6
COL22A1	Gfra1	COPRS	Eif2b4		TMEM230	Mpped1
TMEM121	Gga1	COPS5	Eif2d		TMEM231	Mpped2
RPL27A	Ggnbp1	COPS6	Eif2s2		TMEM236	Mprip
ADI1	Ggta1	COPS7A	Eif3c		TMEM240	Mpzl1
AHNAK2	Ghitm	COPS7B	Eif3d		TMEM249	Mrpl14
GJB2	Ghsr	COPS8	Eif3h		TMEM37	Mrpl20
RASA2	Gins1	COPZ1	Eif4a1		TMEM38B	Mrpl37
RYK	Gins2	COPZ2	Eif4a3		TMEM40	Mrpl38
USP29	Gins3	COQ2	Eif4b		TMEM63B	Mrpl39
CALCA	Gja1	CORO1C	Eif4e		TMEM75	Mrps10
KMT2C	Gja10	CORO2A	Eif4ebp2		TMEM89	Mrps23
TBX21	Gjb1	CORO2B	Eif4g2		TMEM9	Mrps28
ADAMTSL3	Gjb5	CORO6	Eif4g3		TMEM97	Mrps6
ATP5A1	Gjd3	COTL1	Eif4h		TMPRSS12	Mrps7
BARD1	Gkap1	COX10	Eif5a2		TMTC2	Mrps9
CLEC19A	Gkn2	COX18	Elac2		TMTC4	Msc
DUOXA2	Gkn3	COX20	Elane		TNFAIP8	Msh2
ELF5	Glcci1	COX4I1	Elavl4		TNFRSF11A	Msi2
ENSG00000113811	Glce	COX4I2	Elf2		TNFRSF13B	Msto1
FBXO6	Gli1	COX5A	Elfn2		TNFRSF8	Msx1
FOXJ3	Gli2	COX6A1P2	Elk3		TNFSF10	Msx2
KIF6	Gli3	COX6A2	Ell2		TNFSF14	Mtap
MED31	Glipr1	COX6B2	Elmo2		TNFSF4	Mterfd3
METTL22	Glipr1l2	COX7A2L	Elmod1		TNIP1	Mthfd1l
MYB	Glis1	COX7B2	Eln		TNIP3	Mthfd2
NIPAL2	Glis3	COX7C	Elof1		TNN	Mtmr2
OPN4	Glp1r	CP	Elovl4		TNNT2	Mtmr7
PNPO	Glra3	CPA1	Elovl5		TNP1	Mtnr1a
PRCC	Glrx	CPA2	Elovl6		TNPO1	Mtrr
PUF60	Glrx3	CPA3	Emb		TNPO3	Mtss1
RAMP3	Gls	CPA4	Emc10		TNR	Mtss1l
SAYSD1	Glt1d1	CPAMD8	Emc2		TNS1	Mtus2
ZNF728	Glt8d2	CPB1	Emd		TOE1	Mtx2
CACNA1H	Gltscr1l	CPE	Emg1		TOM1	Muc13
CDK10	Gm10032	CPEB1	Emid1		TOMM40	Muc5b
AKT1S1	Gm10036	CPEB2	Emilin3		TOMM6	Mustn1
C1D	Gm10073	CPEB3	Eml1		TOP1	Mvb12b
EPS8L2	Gm10113	CPEB4	Eml4		TP53BP2	Mvk
HJURP	Gm10118	CPLX1	Emp1		TPGS2	Mybl2
KREMEN1	Gm10132	CPLX2	Emp2		TPH2	Mybpc2
SLC10A2	Gm10181	CPLX3	Emp3		TPPP3	Mybpc3
SLCO2A1	Gm10197	CPM	Emx1		TPRA1	Myc
SPOPL	Gm10217	CPN1	En1		TPRG1L	Mycn
MTUS2	Gm10250	CPN2	Enah		TPRKB	Myh13
PLCB3	Gm10258	CPNE3	Enc1		TPSG1	Myh14
TRMT44	Gm10259	CPNE5	Endog		TRA2B	Myh2
ABHD17C	Gm10260	CPNE6	Endov		TRAF7	Myl12b
CDCA4	Gm10275	CPNE7	Engase		TRAPPC12	Myl9
LIFR	Gm10295	CPO	Eno1		TRAPPC2L	Mylip
SEC13	Gm10305	CPPED1	Enoph1		TREML4	Mylk
KDM4A	Gm10309	CPQ	Enox1		TRIM32	Mylk2
PSAPL1	Gm10311	CPS1	Enpep		TRIM42	Mylk4
MUC2	Gm10335	CPSF2	Enpp1		TRIM45	Myo10
SLC6A19	Gm10419	CPSF6	Enpp6		TRIM50	Myo16
TMEM75	Gm10428	CPT1A	Enpp7		TRIM73	Myo18b
BANP	Gm1043	CPT1B	Enthd1		TRIM8	Myo1d
ACOX3	Gm10530	CPXM1	Entpd3		TRIM9	Myo3b
RPLP1	Gm10549	CPXM2	Eogt		TRIOBP	Myo7a
EEFSEC	Gm10564	CPZ	Epas1		TRMT10B	Myom1
FAT3	Gm10610	CR1L	Epb4.1l1		TRMT44	Myom2
ARNT2	Gm10655	CRADD	Epb4.1l2		TROAP	Myoz2
CEP44	Gm10657	CRAMP1L	Epb4.1l4b		TRPC7	Myrfl
COMMD7	Gm10711	CRAT	Epha2		TRPM2	Myrip
DUS1L	Gm10729	CRB1	Epha4		TRPV2	Myt1l
GALNS	Gm10742	CRB2	Epha7		TSEN2	N4bp1
CPSF1	Gm10764	CRBN	Ephb1		TSHZ1	N6amt2
OR4F16	Gm10778	CRCP	Ephb2		TSNARE1	Nacc2
SLC30A10	Gm10803	CREB1	Ephb3		TSPAN15	Nampt
ATAD3A	Gm10874	CREB3	Ephx1		TSPAN3	Nars2
GPSM1	Gm10972	CREB3L1	Epor		TSPAN32	Nav1
KLK1	Gm11011	CREB5	Eprs		TSPAN8	Nav2
SCN4A	Gm11060	CREBBP	Eps8		TSPEAR	Nbea
SH3YL1	Gm11077	CREBL2	Eps8l1		TSPO	Ncald
XAB2	Gm11084	CREBRF	Eps8l3		TSSK3	Ncapd3
ADNP2	Gm11096	CREG1	Erap1		TTBK2	Nccrp1
CERS6	Gm11114	CREG2	Eras		TTC30A	Nceh1
CSRNP1	Gm11273	CRELD2	Erbb2ip		TTF2	Nck2
GLYATL1	Gm11435	CREM	Erc2		TTLL11	Nckap5
LDB1	Gm11492	CRH	Ercc1		TTLL12	Ncl
MAK16	Gm11678	CRHR2	Ercc2		TTN	Ncoa2
MINA	Gm11733	CRIM1	Ercc4		TTYH2	Ncoa5
OSMR	Gm12216	CRIPAK	Ercc5		TUBA3D	Ncor2
RPS28	Gm12353	CRISPLD1	Ercc6		TUBA8	Ncs1
SDCBP2	Gm12689	CRISPLD2	Ercc6l		TUBAL3	Ndfip2
SYT17	Gm129	CRK	Ercc6l2		TUBB3	Ndn
TAX1BP3	Gm12942	CRLF1	Ereg		TUBGCP6	Ndufa10
TOMM7	Gm1305	CRLF3	Erf		TVP23A	Ndufa4
UTP18	Gm13090	CRMP1	Erg		TXNDC11	Ndufaf6
ANXA6	Gm13769	CRNKL1	Eri1		TXNDC2	Ndufb9
COG3	Gm14137	CROCC	Erich2		TXNRD3	Ndufs7
ECD	Gm14221	CRTAC1	Erlin2		TYK2	Ndufv3
EZH1	Gm14226	CRTAM	Ern1		TYW5	Neb
FAM111B	Gm15319	CRTC1	Ero1lb		UBAC1	Nek2
FANCA	Gm1564	CRTC3	Errfi1		UBBP4	Nek6
GUCY2D	Gm15800	CRY1	Erv3		UBE2C	Nell1
HYAL2	Gm16181	CRYAA	Esd		UBE2U	Nenf
INO80	Gm1631	CRYBA1	Espn		UBE2V1	Net1
NSF	Gm16432	CRYBA2	Espnl		UBE3A	Neu2
PEF1	Gm16477	CRYBA4	Esr1		UBIAD1	Neurod6
PLK5	Gm16490	CRYBB3	Esrrb		UBN1	Neurog2
PTER	Gm16499	CRYGD	Esrrg		UBTD2	Neurog3
PTGR2	Gm16515	CRYGS	Etfa		UBXN2B	Nfatc2
RGL3	Gm17296	CRYL1	Etl4		UCKL1	Nfatc4
RTDR1	Gm17541	CSAD	Etnk1		UGGT1	Nfe2l3
SELPLG	Gm19402	CSDC2	Etos1		UGT1A1	Nfia
SLC16A8	Gm20091	CSE1L	Ets1		UIMC1	Nfic
SLC39A14	Gm20388	CSF2	Ets2		UNC93A	Nfil3
SMLR1	Gm20459	CSF2RB	Etv1		UNG	Nfix
TNFRSF13B	Gm20696	CSF3R	Etv3		UNK	Nfkbia
UNG	Gm20939	CSGALNACT1	Etv6		UQCRH	Nfkbid
ZNF683	Gm216	CSK	Eva1c		URB2	Nfrkb
ABCG2	Gm21811	CSMD1	Evc		UROC1	Nfyb
ACTC1	Gm21893	CSMD2	Evc2		USH2A	Ngrn
ADORA3	Gm21915	CSNK1D	Evi2a		USP1	Nhlh2
AQP5	Gm21957	CSNK1E	Evi2b		USP25	Nhlrc3
C1QL4	Gm21981	CSNK1G2	Evl		USP29	Nhp2
C4orf48	Gm22	CSNK1G3	Evx1		USP36	Nhp2l1
C6orf106	Gm2310	CSNK2A3	Ewsr1		USP41	Nkain1
C8A	Gm2399	CSPG4	Exo5		USP42	Nkd1
CBX1	Gm2840	CSPG5	Exoc1		UTF1	Nkx1-1
CREG2	Gm2a	CSPP1	Exoc3l2		UTP18	Nkx2-4
CUEDC2	Gm3054	CSRNP1	Exoc4		UVSSA	Nkx2-5
DCAF4	Gm3424	CSRNP2	Exog		VAMP3	Nkx3-1
FANCE	Gm3453	CSRP1	Exosc2		VANGL1	Nkx3-2
FUOM	Gm355	CSRP2	Exosc7		VAPB	Nkx6-1
HABP4	Gm3646	CSRP2BP	Exph5		VAV2	Nkx6-2
HPS6	Gm3993	CST7	Extl1		VDAC3	Nkx6-3
JAK2	Gm4345	CSTB	Extl2		VEGFA	Nlrc5
MAGOHB	Gm4791	CSTF2T	Extl3		VHL	Nmnat2
MICU2	Gm4868	CSTF3	Eya1		VOPP1	Nmnat3
MRS2	Gm4889	CTAGE1	Eya2		VPS37C	Nnmt
MXD1	Gm4952	CTBP1	Eya4		VPS9D1	Noc4l
NDC1	Gm4968	CTBP2	F11		VSIG10	Nod2
NEB	Gm5069	CTC1	F13b		VSTM2L	Nog
NPHS1	Gm5070	CTCF	F2rl2		VTCN1	Nol11
OR2F2	Gm5082	CTCFL	F3		WBSCR17	Nol3
OTUD6B	Gm5105	CTDP1	F5		WDR34	Nop56
P4HTM	Gm5148	CTDSP2	F830045P16Rik		WDR5	Nos1
PAQR9	Gm5160	CTDSPL	F930017D23Rik		WFDC5	Nos1ap
PCDHB10	Gm525	CTGF	Fa2h		WIPF1	Nos2
PIGT	Gm5294	CTHRC1	Fabp6		WIZ	Nos3
POLDIP2	Gm5334	CTIF	Fahd2a		WWC1	Nostrin
POLR2I	Gm5356	CTNNA2	Faim2		XIRP1	Notch1
PRMT3	Gm5420	CTNNA3	Fam101a		XPNPEP1	Notch3
QRFPR	Gm5424	CTNNB1	Fam101b		XRCC3	Nova1
RPRD2	Gm5428	CTNNBIP1	Fam102b		YARS2	Nova2
SARS	Gm5449	CTNND2	Fam104a		YKT6	Noxa1
SCO1	Gm5475	CTPS1	Fam105a		YRDC	Npas3
SIGLEC15	Gm5480	CTRB2	Fam105b		YWHAQ	Npat
SMIM17	Gm5506	CTRC	Fam109a		ZBED4	Npc1l1
SNRPE	Gm5577	CTRL	Fam110a		ZBTB2	Npepl1
SPC25	Gm5641	CTSB	Fam114a2		ZBTB24	Npffr2
STRN3	Gm5784	CTSD	Fam115a		ZBTB34	Nphp3
TBC1D15	Gm581	CTSF	Fam115c		ZBTB8B	Nphp4
TMEM87A	Gm5862	CTSH	Fam129a		ZC3H3	Npl
TSPAN15	Gm5878	CTSL	Fam129b		ZC3H4	Npm1
AADACL3	Gm608	CTSO	Fam132a		ZC3H7A	Nppb
ABCA5	Gm6086	CTTN	Fam133b		ZC3H7B	Npr2
ACO2	Gm6133	CTU2	Fam134b		ZC3HAV1	Npr3
APEX1	Gm6327	CTXN3	Fam136a		ZCCHC2	Nprl3
APOBR	Gm6408	CUBN	Fam13a		ZDHHC23	Nptx1
C1orf123	Gm6658	CUL1	Fam13c		ZDHHC7	Nptx2
CCBL2	Gm6793	CUL2	Fam150a		ZFAND2A	Npy5r
CENPK	Gm6878	CUL3	Fam155a		ZFP41	Nqo2
CILP	Gm6899	CUL4A	Fam161a		ZFP64	Nr2f2
CLPX	Gm694	CUL7	Fam167a		ZFP90	Nr3c2
CP	Gm7168	CUL9	Fam168a		ZFPM1	Nr4a1
CPNE3	Gm7276	CUX1	Fam168b		ZMYM4	Nr4a2
CPSF7	Gm7589	CUX2	Fam171b		ZMYM6NB	Nr5a2
CTDSPL2	Gm765	CUZD1	Fam172a		ZNF133	Nrarp
DDX58	Gm7873	CWC27	Fam174a		ZNF195	Nrbf2
DOK5	Gm839	CXCL1	Fam174b		ZNF219	Nrg1
DPH1	Gm8444	CXCL12	Fam175a		ZNF223	Nrn1l
EIF4E1B	Gm9047	CXCL13	Fam175b		ZNF251	Nrp2
ENSG00000251357	Gm9376	CXCL14	Fam186a		ZNF254	Nsmaf
ENSG00000258790	Gm9493	CXCL17	Fam188a		ZNF276	Nsun6
ENSG00000259066	Gm973	CXCL9	Fam189a1		ZNF277	Nsun7
ENSG00000260170	Gm9747	CXCR4	Fam194a		ZNF329	Nt5dc2
FAM136A	Gm9754	CXCR5	Fam196a		ZNF335	Ntf3
FBXL5	Gm9797	CXXC5	Fam196b		ZNF362	Ntm
FOSL1	Gm9799	CYB561D1	Fam19a4		ZNF366	Ntn1
GJB5	Gm9833	CYB5A	Fam19a5		ZNF37A	Ntn4
GLB1L	Gm9843	CYB5D2	Fam203a		ZNF385D	Ntng2
GPX7	Gm9845	CYB5R2	Fam207a		ZNF428	Ntpcr
GRAMD1A	Gm9846	CYB5R4	Fam20b		ZNF444	Ntrk1
IFT57	Gm9867	CYBA	Fam210b		ZNF469	Ntrk2
KRT27	Gm9869	CYC1	Fam216b		ZNF480	Ntsr2
KRT31	Gm9874	CYCS	Fam220a		ZNF488	Nuak1
KYNU	Gm9881	CYFIP1	Fam221b		ZNF518B	Nub1
LACE1	Gm9885	CYFIP2	Fam222a		ZNF519	Nubp1
LACTB2	Gm9897	CYGB	Fam227b		ZNF521	Nudt16l1
LETMD1	Gm9912	CYHR1	Fam26f		ZNF556	Nudt3
MCHR1	Gm9913	CYLD	Fam3c		ZNF565	Nudt4
MIDN	Gm9930	CYP11A1	Fam43a		ZNF568	Nudt7
MYL3	Gm9932	CYP11B2	Fam46b		ZNF57	Numbl
NAA50	Gm9949	CYP17A1	Fam46c		ZNF589	Nup188
NME2	Gm9956	CYP19A1	Fam49a		ZNF592	Nup214
OCIAD2	Gm9967	CYP1A1	Fam49b		ZNF594	Nup85
OR51E1	Gm9992	CYP1A2	Fam53a		ZNF596	Nupl2
PABPC1L	Gmds	CYP1B1	Fam57b		ZNF662	Nxpe2
PDCD2	Gmfg	CYP24A1	Fam65a		ZNF679	Nxph1
PGC	Gmnc	CYP26A1	Fam65b		ZNF680	Nxph4
PIK3C2G	Gmnn	CYP26B1	Fam65c		ZNF683	Nxt1
POLI	Gmpr	CYP27C1	Fam69a		ZNF684	Nyap1
PRELID1	Gmpr2	CYP2A13	Fam69b		ZNF699	Nynrin
PSME4	Gna12	CYP2A6	Fam71a		ZNF7	Oat
S100A2	Gnal	CYP2E1	Fam71e1		ZNF71	Oaz2
S100A9	Gnao1	CYP2F1	Fam73a		ZNF724P	Obscn
SLC25A12	Gnaq	CYP2J2	Fam76b		ZNF726	Ofcc1
SPA17	Gnb4	CYP2W1	Fam78b		ZNF727	Ola1
SPEM1	Gng13	CYP46A1	Fam81a		ZNF737	Olfm1
STX3	Gng2	CYP4F22	Fam83a		ZNF750	Olfm4
TAF5	Gng5	CYP4F3	Fam83f		ZNF766	Olfml1
TBCB	Gng7	CYP7A1	Fam86		ZNF784	Olig3
TCAP	Gnptg	CYP7B1	Fam89a		ZNF831	Omg
TCTE3	Gnrh1	CYS1	Fam92b		ZNF837	Onecut1
TM4SF18	Gns	CYSLTR2	Fam96a		ZNF853	Opa1
TMED4	Golga2	CYSTM1	Fam98a		ZNF865	Oplah
TMEM165	Golga4	CYTH1	Fanca		ZNF879	Oprd1
TMEM212	Golga5	CYTH2	Fancf		ZNF92	Orai1
TRAPPC2L	Golga7	CYTH3	Farp1		ZNRF1	Orai2
TSPO2	Golga7b	CYTH4	Fastk		ZNRF3	Oraov1
TUBA8	Golph3	D2HGDH	Fastkd2		ZPLD1	Osbp2
TUBB3	Got1	DAAM1	Fastkd3		ZSWIM5	Osbpl10
TYSND1	Gp1bb	DAAM2	Fat1			Osbpl3
UFL1	Gpa33	DAB1	Fat2			Osmr
UTP6	Gpam	DAB2	Fat3			Otud1
ZDHHC1	Gpat2	DAB2IP	Fbf1			Otx1
ZDHHC12	Gpatch2	DACT2	Fblim1			Otx2
ZIM3	Gpatch2l	DACT3	Fbll1			Oxgr1
ZNF160	Gpc1	DAD1	Fbln1			Oxr1
ZNF347	Gpc5	DAG1	Fbln5			P2ry2
ZNF480	Gpc6	DAGLA	Fbp1			P4ha3
ZNF571	Gpd2	DAGLB	Fbp2			Pabpc1
ZNF620	Gphb5	DAND5	Fbrsl1			Pabpn1l
AADAC	Gphn	DAO	Fbxl14			Padi1
ACMSD	Gpr107	DAOA	Fbxl17			Pak4
ADAMTSL2	Gpr110	DAP	Fbxl2			Pak7
ANKRD36C	Gpr114	DAPK1	Fbxl22			Pald1
ARSG	Gpr123	DAPK2	Fbxl5			Palld
BCL2A1	Gpr125	DAPK3	Fbxo11			Pan3
BPIFA1	Gpr133	DAPP1	Fbxo16			Pank2
C2	Gpr135	DBC1	Fbxo17			Pank3
CD1E	Gpr142	DBH	Fbxo2			Papd5
CEACAM4	Gpr153	DBI	Fbxo21			Papd7
CENPB	Gpr161	DBN1	Fbxo22			Papola
CLEC4A	Gpr26	DBX1	Fbxo25			Pappa
DAO	Gpr27	DCAF12	Fbxo27			Pappa2
ENSG00000255339	Gpr56	DCAF15	Fbxo3			Paqr3
ENSG00000269533	Gpr6	DCAF16	Fbxo31			Paqr5
FBXO9	Gpr62	DCAF6	Fbxo41			Paqr8
FHL5	Gpr68	DCAKD	Fbxo43			Pard3
FKBP15	Gpr84	DCC	Fbxo48			Pard3b
FSBP	Gpr88	DCD	Fbxo5			Pard6b
GPD1	Gpr98	DCDC1	Fbxw10			Park2
GSTT1	Gprc5a	DCDC2	Fbxw11			Park7
GTF3C2	Gprc5b	DCDC2C	Fbxw21			Parn
HLA-DRB1	Gprc5c	DCHS2	Fbxw26			Parp1
HTR3D	Gprin1	DCLK1	Fbxw5			Parp10
KRT28	Gpsm1	DCN	Fbxw7			Parp11
KRT34	Gpx6	DCP1A	Fbxw8			Parva
KRTAP12-3	Gramd1b	DCP1B	Fcf1			Parvb
KRTAP5-9	Gramd2	DCP2	Fcgr1			Parvg
LRRD1	Gramd3	DCPS	Fchsd2			Pask
MANSC4	Grap2	DCSTAMP	Fdft1			Pax1
OR10G2	Grasp	DCT	Fdps			Pax5
OR10H5	Grb10	DCTD	Fem1b			Pax6
OR2B2	Grb14	DCUN1D4	Fer1l6			Pax7
PCDHGA7	Grhl2	DDB1	Fev			Pax8
PDPR	Grhl3	DDB2	Fez2			Pax9
PLA2G10	Gria1	DDC	Fezf2			Pbx1
SCGB2A2	Grid1	DDHD1	Fgd1			Pbx3
SERPINB13	Grik3	DDHD2	Fgd2			Pcbp3
SIT1	Grik4	DDIT4	Fgf12			Pcdh20
SLC22A14	Grin2a	DDIT4L	Fgf18			Pcid2
SLC25A35	Grin3b	DDO	Fgf2			Pcmtd1
SYNJ2BP	Grip1	DDOST	Fgf20			Pcnx
TARM1	Grm4	DDR2	Fgf21			Pcnxl2
TBC1D13	Grn	DDX1	Fgf23			Pcp4
TLR6	Grp	DDX11	Fgf5			Pcyt2
TMEFF1	Gsdmc	DDX18	Fgf6			Pde10a
TMEM219	Gsdmc4	DDX19A	Fgf7			Pde11a
TMEM38B	Gsdmd	DDX23	Fgf9			Pde1c
ZMYND19	Gse1	DDX25	Fgfr1			Pde3a
ZUFSP	Gsg1	DDX27	Fgfr2			Pde4c
EXOC3	Gsg2	DDX31	Fgl2			Pde4d
USP42	Gsta4	DDX39A	Fgr			Pde6d
PLXNA1	Gsto2	DDX41	Fhad1			Pde7b
ADRA2C	Gsx2	DDX43	Fhdc1			Pde8b
ANTXR1	Gtdc1	DDX47	Fhl2			Pde9a
H1FX	Gtf2a1	DDX50	Fhl3			Pdk1
PAK6	Gtf2h5	DDX51	Fhl4			Pdlim3
KCNK9	Gtf2ird1	DDX54	Figla			Pdlim4
AARS2	Gtf3c5	DDX56	Fign			Pdlim7
CLIC3	Gtl3	DDX58	Fignl2			Pdp2
NGF	Gtpbp10	DDX6	Filip1			Pdpn
PTPLB	Gtsf1l	DDX60	Filip1l			Pds5b
ADTRP	Gucy1a2	DDX60L	Fis1			Pdxk
ANAPC13	Gucy1b2	DEAF1	Fitm2			Pdzd2
CASKIN1	Gyltl1b	DEC1	Fkbp10			Pdzrn4
PLXDC2	Gypc	DEDD2	Fkbp11			Pear1
RAB6C	Gys1	DEFA6	Fkbp7			Pebp1
SIRPA	H1f0	DEFB1	Fktn			Pebp4
USP35	H2-D1	DEFB108B	Fli1			Pef1
LRIG1	H2-K1	DEFB112	Flnb			Peli1
RBFOX1	H2-Q1	DEFB115	Flrt3			Peli2
SLC6A18	H2afb1	DEFB130	Flt1			Pet112
LASP1	H2afy	DEFB131	Flt3			Pex10
BAI3	H2afy2	DEFB134	Flywch2			Pex14
BPHL	H2afz	DEFB136	Fmn1			Pex5l
C7orf49	H3f3a	DEGS2	Fmnl2			Pfas
EIF4A3	Haao	DENND1A	Fmnl3			Pfkfb3
HS3ST5	Habp2	DENND1B	Fmo1			Pgpep1l
PRKACB	Hao1	DENND2A	Fmo4			Pgrmc2
PRPF40A	Hapln4	DENND3	Fmo9			Pgs1
RIPK1	Haus1	DENND4B	Fmod			Phactr1
SCFD2	Haus4	DENND5B	Fn1			Phactr2
SKOR2	Haus8	DENND6B	Fn3k			Phactr3
USH2A	Hcn3	DEPDC1B	Fnbp1l			Phactr4
CD81	Hdac7	DEPDC5	Fndc1			Phb2
TAP2	Hdgfl1	DEPDC7	Fndc3a			Phc1
ABHD16A	Hdgfrp3	DEPTOR	Fndc3b			Phf15
MCTP2	Hdhd2	DERA	Fndc9			Phf17
FAM53A	Hebp1	DERL1	Folr4			Phf2
HRH1	Heg1	DESI1	Fos			Phf20
TAF3	Helb	DESI2	Fosb			Phf21b
TMEM97	Hemk1	DET1	Foxa1			Phgdh
TRPM1	Herc3	DFFB	Foxa2			Phlda1
ANO9	Hes1	DFNA5	Foxa3			Phlpp1
AP2A1	Hes2	DFNB31	Foxb1			Phox2a
B3GALTL	Hes3	DGCR14	Foxc1			Phox2b
C3orf33	Hes7	DGCR2	Foxd1			Phyhd1
COL14A1	Hey1	DGCR8	Foxd2			Phyhipl
ENSG00000248993	Hhatl	DGKB	Foxd3			Pick1
ENTPD8	Hhipl1	DGKD	Foxe1			Pigh
FREM3	Hhla1	DGKG	Foxf1			Pigu
H2AFX	Hibadh	DGKH	Foxf2			Pigv
MCMBP	Hif1a	DGKI	Foxi1			Pik3c2b
MMS19	Hif1an	DGKQ	Foxi2			Pik3c2g
NARF	Higd1a	DGKZ	Foxj1			Pik3cd
OSGEP	Hilpda	DGUOK	Foxj2			Pik3cg
PCOLCE2	Hinfp	DHCR24	Foxk1			Pim1
PIWIL4	Hip1	DHCR7	Foxl2			Pim3
TCEA3	Hipk3	DHDDS	Foxn2			Pip4k2a
THEMIS	Hist1h2ah	DHDH	Foxn3			Pirt
TJAP1	Hist2h2ab	DHH	Foxn4			Pitpnb
TUBG1	Hist2h2bb	DHRS12	Foxo1			Pitpnc1
TXLNB	Hist2h2be	DHRS3	Foxo3			Pitx1
ZNF394	Hivep2	DHRS4L2	Foxo6			Piwil1
NKX1-1	Hivep3	DHRS7B	Foxp1			Pkd1l2
KCTD15	Hk2	DHRS9	Foxp2			Pkdcc
NOS1	Hlcs	DHX15	Foxp3			Pkig
PODN	Hlf	DHX30	Foxp4			Pkp2
WIPF1	Hlx	DHX32	Foxq1			Pkp4
ANK2	Hmbox1	DHX34	Foxred2			Pla2g1b
ERCC6L2	Hmcn2	DHX35	Foxs1			Pla2g2c
MITF	Hmg20a	DHX37	Fpgt			Pla2g6
ZNF251	Hmga2	DHX40	Fpr-rs4			Plb1
CACNG6	Hmgb1	DHX57	Fpr-rs6			Plcb4
FAM189A1	Hmgcr	DHX58	Fpr-rs7			Plcg2
GAB2	Hmgcs1	DHX8	Fpr2			Plcl1
PLEKHA7	Hmgxb3	DHX9	Fras1			Plcl2
SIAH3	Hnrnpa3	DIABLO	Frem1			Plec
TMEM107	Hnrnph1	DIAPH3	Frem2			Plek2
TUBA3C	Homer2	DICER1	Frg1			Plekha2
ABHD10	Hook2	DIDO1	Frmd4a			Plekha4
ACTR5	Hopx	DIEXF	Frmd4b			Plekha5
ADORA1	Hormad2	DIO2	Frmd5			Plekha7
AGR3	Hoxc11	DIO3	Frmd6			Plekhb2
AKIRIN1	Hoxc12	DIP2A	Frmpd1			Plekhf2
ANPEP	Hoxc5	DIP2C	Frmpd3			Plekhg1
ARL5B	Hpn	DIRAS1	Frrs1			Plekhg2
ATG9A	Hr	DIRAS2	Frrs1l			Plekhg3
CCDC109B	Hrasls	DIRAS3	Fry			Plekhg4
CHMP1A	Hrh1	DIRC2	Fryl			Plekhg5
COG1	Hs1bp3	DIS3L2	Fsip1			Plekhg6
CTSF	Hs2st1	DISC1	Fstl3			Plekhh2
CYP2U1	Hs3st3b1	DISP1	Fstl4			Plekho1
CYP4F3	Hsbp1	DISP2	Ftl1			Plg
DCAF8	Hsd17b3	DKK1	Fto			Plin2
DCK	Hsd17b6	DKK3	Ftsjd2			Plin3
EIF2B4	Hsf1	DLC1	Fuca2			Plk2
ELP5	Hsf2bp	DLD	Fundc1			Plk5
ERVFRD-1	Hspa8	DLEC1	Fuom			Pltp
FKBP7	Hspb2	DLEU1	Fut10			Plvap
FLVCR2	Hspb7	DLG1	Fut11			Plxna4
FNDC9	Hspb8	DLG2	Fut8			Plxnb1
[truncated: 6,595 more rows]
