# Supplementary material for: Snord116-dependent diurnal rhythm of DNA methylation in mouse cortex
Source: Nat Commun. 2018 Apr 24;9:1616. doi: 10.1038/s41467-018-03676-0 (PMC5915486; doi:10.1038/s41467-018-03676-0)
Supplement: Supplementary file 7 — Supplementary Data 4(XLSX 2057 kb) [file 41467_2018_3676_MOESM7_ESM.xlsx]

## Sheet: Cyclic methylation CpGs
Supplementary Data 4. Diurnally rhythmic methylation CpGs
WT ZT6 Zenith CpGs				WT ZT6 Nadir CpGs				WT ZT16 Zenith CpGs				WT ZT16 Nadir CpGs				PWS ZT6 Zenith CpGs				PWS ZT6 Nadir CpGs				PWS ZT16 Zenith CpGs				PWS ZT16 Nadir CpGs				ZT6 Zenith Maintained				ZT6 Zenith Gained				ZT6 Zenith Lost				ZT6 Nadir Maintained				ZT6 Nadir Gained
chr1	23061612	23061613		chr1	9628044	9628045		chr1	64616339	64616340		chr1	5021385	5021386		chr1	13425485	13425486		chr1	4856095	4856096		chr1	13245100	13245101		chr1	5021017	5021018		chr1	120357489	120357490		chr1	13425485	13425486		chr1	23061612	23061613		chr1	134360752	134360753		chr1	4856095
chr1	23061694	23061695		chr1	9628057	9628058		chr1	64616356	64616357		chr1	5021486	5021487		chr1	13425535	13425536		chr1	4856161	4856162		chr1	13245480	13245481		chr1	5021022	5021023		chr1	120357521	120357522		chr1	13425535	13425536		chr1	23061694	23061695		chr1	134360883	134360884		chr1	4856161
chr1	23061772	23061773		chr1	9629199	9629200		chr1	64616390	64616391		chr1	8123316	8123317		chr1	13588485	13588486		chr1	4856182	4856183		chr1	13245487	13245488		chr1	5021077	5021078		chr1	120357532	120357533		chr1	13588485	13588486		chr1	23061772	23061773		chr1	134360899	134360900		chr1	4856182
chr1	23061842	23061843		chr1	9629217	9629218		chr1	72182672	72182673		chr1	15892144	15892145		chr1	13588512	13588513		chr1	4856219	4856220		chr1	13245620	13245621		chr1	5021103	5021104		chr1	120357720	120357721		chr1	13588512	13588513		chr1	23061842	23061843		chr1	167349412	167349413		chr1	4856219
chr1	23062052	23062053		chr1	9629225	9629226		chr1	72182940	72182941		chr1	16655764	16655765		chr1	13588710	13588711		chr1	10009797	10009798		chr1	13245797	13245798		chr1	5021129	5021130		chr1	120357729	120357730		chr1	13588710	13588711		chr1	23062052	23062053		chr1	167349437	167349438		chr1	10009797
chr1	34848940	34848941		chr1	9849155	9849156		chr1	72183003	72183004		chr1	20952511	20952512		chr1	23764824	23764825		chr1	10009801	10009802		chr1	19112908	19112909		chr1	5021385	5021386		chr1	120357797	120357798		chr1	23764824	23764825		chr1	34848940	34848941		chr1	167349476	167349477		chr1	10009801
chr1	34848955	34848956		chr1	9849157	9849158		chr1	72183107	72183108		chr1	20952693	20952694		chr1	23764826	23764827		chr1	10009863	10009864		chr1	19112955	19112956		chr1	5021486	5021487		chr1	120357818	120357819		chr1	23764826	23764827		chr1	34848955	34848956		chr1	172327729	172327730		chr1	10009863
chr1	37030379	37030380		chr1	9849220	9849221		chr1	72183128	72183129		chr1	22804535	22804536		chr1	23764937	23764938		chr1	12720338	12720339		chr1	19112996	19112997		chr1	13255420	13255421		chr1	166380634	166380635		chr1	23764937	23764938		chr1	37030379	37030380		chr1	172327741	172327742		chr1	12720338
chr1	37030628	37030629		chr1	10994521	10994522		chr1	72183142	72183143		chr1	22804541	22804542		chr1	23764942	23764943		chr1	12720566	12720567		chr1	19113181	19113182		chr1	13255541	13255542		chr1	166380653	166380654		chr1	23764942	23764943		chr1	37030628	37030629		chr1	172327857	172327858		chr1	12720566
chr1	37030657	37030658		chr1	10994689	10994690		chr1	72183628	72183629		chr1	22804689	22804690		chr1	24452390	24452391		chr1	12720616	12720617		chr1	19113215	19113216		chr1	13255554	13255555		chr2	59312961	59312962		chr1	24452390	24452391		chr1	37030657	37030658		chr1	172327878	172327879		chr1	12720616
chr1	38128382	38128383		chr1	10994744	10994745		chr1	75235915	75235916		chr1	24729881	24729882		chr1	24452395	24452396		chr1	15893282	15893283		chr1	19113421	19113422		chr1	13255603	13255604		chr2	59313001	59313002		chr1	24452395	24452396		chr1	38128382	38128383		chr1	172328344	172328345		chr1	15893282
chr1	39007905	39007906		chr1	13128899	13128900		chr1	75235919	75235920		chr1	24729982	24729983		chr1	24452434	24452435		chr1	15893329	15893330		chr1	19113437	19113438		chr1	13255613	13255614		chr2	59313004	59313005		chr1	24452434	24452435		chr1	39007905	39007906		chr1	185316190	185316191		chr1	15893329
chr1	39007983	39007984		chr1	13128902	13128903		chr1	89456268	89456269		chr1	24729998	24729999		chr1	24452474	24452475		chr1	15893353	15893354		chr1	19113448	19113449		chr1	13255826	13255827		chr2	59313008	59313009		chr1	24452474	24452475		chr1	39007983	39007984		chr1	185316243	185316244		chr1	15893353
chr1	39008018	39008019		chr1	13128917	13128918		chr1	89456422	89456423		chr1	24730033	24730034		chr1	24452538	24452539		chr1	15893355	15893356		chr1	34602706	34602707		chr1	13255895	13255896		chr2	165769330	165769331		chr1	24452538	24452539		chr1	39008018	39008019		chr1	185316249	185316250		chr1	15893355
chr1	39008022	39008023		chr1	13129104	13129105		chr1	93826174	93826175		chr1	33883637	33883638		chr1	24452672	24452673		chr1	15893390	15893391		chr1	34602708	34602709		chr1	13255902	13255903		chr2	165769348	165769349		chr1	24452672	24452673		chr1	39008022	39008023		chr1	185316284	185316285		chr1	15893390
chr1	39534922	39534923		chr1	13129594	13129595		chr1	93826245	93826246		chr1	33883704	33883705		chr1	24452772	24452773		chr1	15893417	15893418		chr1	34602710	34602711		chr1	13255953	13255954		chr2	165769558	165769559		chr1	24452772	24452773		chr1	39534922	39534923		chr1	185316311	185316312		chr1	15893417
chr1	39534935	39534936		chr1	13129925	13129926		chr1	93826250	93826251		chr1	33883713	33883714		chr1	34602706	34602707		chr1	15893440	15893441		chr1	34602911	34602912		chr1	13256011	13256012		chr2	165769635	165769636		chr1	34602706	34602707		chr1	39534935	39534936		chr1	185316323	185316324		chr1	15893440
chr1	41264250	41264251		chr1	14757503	14757504		chr1	119647837	119647838		chr1	33883769	33883770		chr1	34602708	34602709		chr1	15893451	15893452		chr1	34602954	34602955		chr1	13531042	13531043		chr2	165769641	165769642		chr1	34602708	34602709		chr1	41264250	41264251		chr2	31140434	31140435		chr1	15893451
chr1	41264253	41264254		chr1	14757955	14757956		chr1	134747489	134747490		chr1	33883886	33883887		chr1	34602911	34602912		chr1	22804689	22804690		chr1	38291774	38291775		chr1	13531114	13531115		chr2	165769647	165769648		chr1	34602911	34602912		chr1	41264253	41264254		chr2	31140524	31140525		chr1	22804689
chr1	41264257	41264258		chr1	14757966	14757967		chr1	134747495	134747496		chr1	33883929	33883930		chr1	36770591	36770592		chr1	22804892	22804893		chr1	38291979	38291980		chr1	13531150	13531151		chr3	51041903	51041904		chr1	36770591	36770592		chr1	41264257	41264258		chr2	31140573	31140574		chr1	22804892
chr1	41264265	41264266		chr1	14758014	14758015		chr1	134747507	134747508		chr1	33883932	33883933		chr1	36770751	36770752		chr1	24585883	24585884		chr1	38291990	38291991		chr1	13531376	13531377		chr3	51041923	51041924		chr1	36770751	36770752		chr1	41264265	41264266		chr2	31140606	31140607		chr1	24585883
chr1	41264296	41264297		chr1	14758233	14758234		chr1	134747534	134747535		chr1	33980580	33980581		chr1	36770785	36770786		chr1	24585886	24585887		chr1	38292052	38292053		chr1	15893353	15893354		chr3	51041971	51041972		chr1	36770785	36770786		chr1	41264296	41264297		chr2	33966673	33966674		chr1	24585886
chr1	43341240	43341241		chr1	14758268	14758269		chr1	134747558	134747559		chr1	33980590	33980591		chr1	36770809	36770810		chr1	24585894	24585895		chr1	38292167	38292168		chr1	15893355	15893356		chr3	51041983	51041984		chr1	36770809	36770810		chr1	43341240	43341241		chr2	33966679	33966680		chr1	24585894
chr1	43341278	43341279		chr1	16635659	16635660		chr1	134747570	134747571		chr1	33980598	33980599		chr1	36770816	36770817		chr1	24585912	24585913		chr1	39417683	39417684		chr1	15893390	15893391		chr3	51042026	51042027		chr1	36770816	36770817		chr1	43341278	43341279		chr2	33966689	33966690		chr1	24585912
chr1	43341334	43341335		chr1	16635680	16635681		chr1	134747577	134747578		chr1	36606444	36606445		chr1	36770822	36770823		chr1	24585994	24585995		chr1	39417692	39417693		chr1	15893417	15893418		chr3	51042039	51042040		chr1	36770822	36770823		chr1	43341334	43341335		chr2	33966711	33966712		chr1	24585994
chr1	43341372	43341373		chr1	16635684	16635685		chr1	134747588	134747589		chr1	36606588	36606589		chr1	36770824	36770825		chr1	33758444	33758445		chr1	39417738	39417739		chr1	15893440	15893441		chr3	51042114	51042115		chr1	36770824	36770825		chr1	43341372	43341373		chr2	33966729	33966730		chr1	33758444
chr1	43341393	43341394		chr1	16635815	16635816		chr1	134747607	134747608		chr1	36606633	36606634		chr1	36770827	36770828		chr1	33758537	33758538		chr1	39417831	39417832		chr1	15893451	15893452		chr3	51042117	51042118		chr1	36770827	36770828		chr1	43341393	43341394		chr2	33966733	33966734		chr1	33758537
chr1	43341469	43341470		chr1	16635933	16635934		chr1	134747701	134747702		chr1	36681233	36681234		chr1	36770857	36770858		chr1	33883704	33883705		chr1	39417863	39417864		chr1	15893549	15893550		chr3	51042121	51042122		chr1	36770857	36770858		chr1	43341469	43341470		chr2	33966766	33966767		chr1	33883704
chr1	43364478	43364479		chr1	16636583	16636584		chr1	134747752	134747753		chr1	36681812	36681813		chr1	36770859	36770860		chr1	33883713	33883714		chr1	39417948	39417949		chr1	15893557	15893558		chr3	51042529	51042530		chr1	36770859	36770860		chr1	43364478	43364479		chr2	33966805	33966806		chr1	33883713
chr1	43364509	43364510		chr1	16636905	16636906		chr1	134747782	134747783		chr1	36681876	36681877		chr1	36770870	36770871		chr1	33883769	33883770		chr1	39417962	39417963		chr1	16091888	16091889		chr3	51042536	51042537		chr1	36770870	36770871		chr1	43364509	43364510		chr2	33966833	33966834		chr1	33883769
chr1	43364730	43364731		chr1	16636959	16636960		chr1	134747784	134747785		chr1	39714400	39714401		chr1	36770900	36770901		chr1	34178192	34178193		chr1	39417974	39417975		chr1	16091906	16091907		chr3	103651743	103651744		chr1	36770900	36770901		chr1	43364730	43364731		chr2	33966850	33966851		chr1	34178192
chr1	43364890	43364891		chr1	16655764	16655765		chr1	156674892	156674893		chr1	39714517	39714518		chr1	36770903	36770904		chr1	34178229	34178230		chr1	39417982	39417983		chr1	16091908	16091909		chr3	103651746	103651747		chr1	36770903	36770904		chr1	43364890	43364891		chr2	33966856	33966857		chr1	34178229
chr1	59394664	59394665		chr1	22803281	22803282		chr1	156674903	156674904		chr1	39714569	39714570		chr1	36770919	36770920		chr1	34178246	34178247		chr1	39418039	39418040		chr1	17121420	17121421		chr3	103651748	103651749		chr1	36770919	36770920		chr1	59394664	59394665		chr2	33966881	33966882		chr1	34178246
chr1	59394694	59394695		chr1	22803302	22803303		chr1	156674963	156674964		chr1	42352541	42352542		chr1	46854727	46854728		chr1	34178259	34178260		chr1	39418051	39418052		chr1	17121460	17121461		chr3	103651946	103651947		chr1	46854727	46854728		chr1	59394694	59394695		chr2	33966897	33966898		chr1	34178259
chr1	59394732	59394733		chr1	22803364	22803365		chr1	181987700	181987701		chr1	42352564	42352565		chr1	46854926	46854927		chr1	34178288	34178289		chr1	39418073	39418074		chr1	20905952	20905953		chr3	103652340	103652341		chr1	46854926	46854927		chr1	59394732	59394733		chr2	33966934	33966935		chr1	34178288
chr1	59394734	59394735		chr1	22803517	22803518		chr1	181987744	181987745		chr1	42352590	42352591		chr1	46854938	46854939		chr1	34178312	34178313		chr1	39418084	39418085		chr1	20906163	20906164		chr3	103652368	103652369		chr1	46854938	46854939		chr1	59394734	59394735		chr2	33966937	33966938		chr1	34178312
chr1	59394808	59394809		chr1	24362493	24362494		chr1	183299396	183299397		chr1	42352659	42352660		chr1	69242142	69242143		chr1	34178318	34178319		chr1	39534888	39534889		chr1	20906171	20906172		chr3	103652512	103652513		chr1	69242142	69242143		chr1	59394808	59394809		chr2	33966953	33966954		chr1	34178318
chr1	59394903	59394904		chr1	24362556	24362557		chr1	183299418	183299419		chr1	52120335	52120336		chr1	69242154	69242155		chr1	34178326	34178327		chr1	39534922	39534923		chr1	20906229	20906230		chr3	103652536	103652537		chr1	69242154	69242155		chr1	59394903	59394904		chr2	33966981	33966982		chr1	34178326
chr1	59395019	59395020		chr1	24362588	24362589		chr1	183299426	183299427		chr1	52120344	52120345		chr1	69242223	69242224		chr1	34178342	34178343		chr1	39534935	39534936		chr1	20906247	20906248		chr3	131108991	131108992		chr1	69242223	69242224		chr1	59395019	59395020		chr2	33966983	33966984		chr1	34178342
chr1	61528316	61528317		chr1	24362590	24362591		chr1	183299452	183299453		chr1	52120379	52120380		chr1	69242258	69242259		chr1	34178363	34178364		chr1	39978795	39978796		chr1	20906326	20906327		chr3	131109017	131109018		chr1	69242258	69242259		chr1	61528316	61528317		chr2	33967027	33967028		chr1	34178363
chr1	61528329	61528330		chr1	24362617	24362618		chr1	185454369	185454370		chr1	52120382	52120383		chr1	75265207	75265208		chr1	34178392	34178393		chr1	39978804	39978805		chr1	20906405	20906406		chr3	131109022	131109023		chr1	75265207	75265208		chr1	61528329	61528330		chr2	33967104	33967105		chr1	34178392
chr1	61528417	61528418		chr1	33714696	33714697		chr1	185454402	185454403		chr1	52120401	52120402		chr1	75265347	75265348		chr1	34178422	34178423		chr1	39978827	39978828		chr1	20906440	20906441		chr4	57821916	57821917		chr1	75265347	75265348		chr1	61528417	61528418		chr2	33967112	33967113		chr1	34178422
chr1	62734388	62734389		chr1	33751322	33751323		chr1	185454433	185454434		chr1	52120439	52120440		chr1	75265422	75265423		chr1	34178449	34178450		chr1	39978869	39978870		chr1	20906442	20906443		chr4	57822082	57822083		chr1	75265422	75265423		chr1	62734388	62734389		chr2	33967124	33967125		chr1	34178449
chr1	62734390	62734391		chr1	33751359	33751360		chr1	185454496	185454497		chr1	52120474	52120475		chr1	82359042	82359043		chr1	34178476	34178477		chr1	39978886	39978887		chr1	20906507	20906508		chr4	57822166	57822167		chr1	82359042	82359043		chr1	62734390	62734391		chr2	51145956	51145957		chr1	34178476
chr1	62734467	62734468		chr1	33751389	33751390		chr1	185454592	185454593		chr1	52120484	52120485		chr1	82359062	82359063		chr1	34178481	34178482		chr1	39978904	39978905		chr1	20906546	20906547		chr4	129933752	129933753		chr1	82359062	82359063		chr1	62734467	62734468		chr2	51145993	51145994		chr1	34178481
chr1	62734553	62734554		chr1	33751415	33751416		chr1	185454604	185454605		chr1	52120566	52120567		chr1	82359066	82359067		chr1	34178495	34178496		chr1	39978937	39978938		chr1	21067765	21067766		chr5	149583741	149583742		chr1	82359066	82359067		chr1	62734553	62734554		chr2	51146243	51146244		chr1	34178495
chr1	62734627	62734628		chr1	33751489	33751490		chr1	189890758	189890759		chr1	52120610	52120611		chr1	82359076	82359077		chr1	34768804	34768805		chr1	42888594	42888595		chr1	21067835	21067836		chr5	149583749	149583750		chr1	82359076	82359077		chr1	62734627	62734628		chr2	61802751	61802752		chr1	34768804
chr1	62734710	62734711		chr1	33751532	33751533		chr1	189890768	189890769		chr1	52120620	52120621		chr1	82359114	82359115		chr1	34768942	34768943		chr1	42888603	42888604		chr1	21067919	21067920		chr5	149583811	149583812		chr1	82359114	82359115		chr1	62734710	62734711		chr2	61802828	61802829		chr1	34768942
chr1	64924295	64924296		chr1	33751588	33751589		chr1	189890911	189890912		chr1	55089868	55089869		chr1	82359121	82359122		chr1	34768989	34768990		chr1	42888613	42888614		chr1	21067928	21067929		chr5	149583914	149583915		chr1	82359121	82359122		chr1	64924295	64924296		chr2	61802839	61802840		chr1	34768989
chr1	64924311	64924312		chr1	33751610	33751611		chr1	189890968	189890969		chr1	55089888	55089889		chr1	82359173	82359174		chr1	35995683	35995684		chr1	42888615	42888616		chr1	21068086	21068087		chr5	149583991	149583992		chr1	82359173	82359174		chr1	64924311	64924312		chr2	61802872	61802873		chr1	35995683
chr1	64924374	64924375		chr1	33751638	33751639		chr1	189891041	189891042		chr1	55089986	55089987		chr1	82359189	82359190		chr1	35995724	35995725		chr1	42888624	42888625		chr1	21068093	21068094		chr5	149583995	149583996		chr1	82359189	82359190		chr1	64924374	64924375		chr2	61802964	61802965		chr1	35995724
chr1	64924389	64924390		chr1	33751651	33751652		chr1	189891072	189891073		chr1	55090179	55090180		chr1	82359210	82359211		chr1	35995764	35995765		chr1	42888626	42888627		chr1	21068179	21068180		chr5	149584137	149584138		chr1	82359210	82359211		chr1	64924389	64924390		chr2	61803065	61803066		chr1	35995764
chr1	64924414	64924415		chr1	33776435	33776436		chr1	189891081	189891082		chr1	55090181	55090182		chr1	82359213	82359214		chr1	35995806	35995807		chr1	42888634	42888635		chr1	22804535	22804536		chr5	149584153	149584154		chr1	82359213	82359214		chr1	64924414	64924415		chr2	61803085	61803086		chr1	35995806
chr1	64924451	64924452		chr1	33776437	33776438		chr1	189891096	189891097		chr1	55957923	55957924		chr1	82359226	82359227		chr1	35995897	35995898		chr1	42888684	42888685		chr1	22804541	22804542		chr5	149584265	149584266		chr1	82359226	82359227		chr1	64924451	64924452		chr2	61803130	61803131		chr1	35995897
chr1	64924471	64924472		chr1	33776464	33776465		chr1	189891156	189891157		chr1	55957980	55957981		chr1	82359372	82359373		chr1	35996009	35996010		chr1	42888687	42888688		chr1	22804689	22804690		chr6	128020830	128020831		chr1	82359372	82359373		chr1	64924471	64924472		chr2	61803146	61803147		chr1	35996009
chr1	64924596	64924597		chr1	33776471	33776472		chr1	189891187	189891188		chr1	55957988	55957989		chr1	82359427	82359428		chr1	35996054	35996055		chr1	42888767	42888768		chr1	22804892	22804893		chr7	28733343	28733344		chr1	82359427	82359428		chr1	64924596	64924597		chr2	61803246	61803247		chr1	35996054
chr1	64924797	64924798		chr1	33776560	33776561		chr1	189891198	189891199		chr1	55958038	55958039		chr1	82359463	82359464		chr1	38280660	38280661		chr1	42888783	42888784		chr1	23776718	23776719		chr7	28733371	28733372		chr1	82359463	82359464		chr1	64924797	64924798		chr2	61803252	61803253		chr1	38280660
chr1	64924832	64924833		chr1	33776603	33776604		chr1	189891204	189891205		chr1	57904851	57904852		chr1	82359572	82359573		chr1	38280680	38280681		chr1	42888814	42888815		chr1	23776871	23776872		chr7	28733393	28733394		chr1	82359572	82359573		chr1	64924832	64924833		chr2	61803263	61803264		chr1	38280680
chr1	64924890	64924891		chr1	33776613	33776614		chr1	189891225	189891226		chr1	57904857	57904858		chr1	88745378	88745379		chr1	38280868	38280869		chr1	42888816	42888817		chr1	23776905	23776906		chr8	35725455	35725456		chr1	88745378	88745379		chr1	64924890	64924891		chr2	72619259	72619260		chr1	38280868
chr1	64924921	64924922		chr1	33776916	33776917		chr1	191172612	191172613		chr1	57904886	57904887		chr1	88745428	88745429		chr1	38280875	38280876		chr1	42888828	42888829		chr1	23776941	23776942		chr8	35725457	35725458		chr1	88745428	88745429		chr1	64924921	64924922		chr2	72619261	72619262		chr1	38280875
chr1	72641369	72641370		chr1	33776979	33776980		chr1	191172704	191172705		chr1	57904908	57904909		chr1	88745508	88745509		chr1	38280917	38280918		chr1	43511119	43511120		chr1	23776961	23776962		chr8	35726216	35726217		chr1	88745508	88745509		chr1	72641369	72641370		chr2	72619298	72619299		chr1	38280917
chr1	72641379	72641380		chr1	33979760	33979761		chr2	9632880	9632881		chr1	58110457	58110458		chr1	88745575	88745576		chr1	38280936	38280937		chr1	43511319	43511320		chr1	23776998	23776999		chr8	35726235	35726236		chr1	88745575	88745576		chr1	72641379	72641380		chr2	72619300	72619301		chr1	38280936
chr1	75235915	75235916		chr1	33980021	33980022		chr2	30265889	30265890		chr1	58110508	58110509		chr1	88745601	88745602		chr1	38629525	38629526		chr1	59574992	59574993		chr1	23777011	23777012		chr8	35726262	35726263		chr1	88745601	88745602		chr1	75235915	75235916		chr2	72619361	72619362		chr1	38629525
chr1	75235919	75235920		chr1	34120642	34120643		chr2	30266193	30266194		chr1	58110514	58110515		chr1	120357489	120357490		chr1	38629536	38629537		chr1	59574996	59574997		chr1	24558202	24558203		chr8	35726297	35726298		chr1	131139352	131139353		chr1	75235919	75235920		chr2	72619438	72619439		chr1	38629536
chr1	81321461	81321462		chr1	34120660	34120661		chr2	30266469	30266470		chr1	58110520	58110521		chr1	120357521	120357522		chr1	38629548	38629549		chr1	59575004	59575005		chr1	24558235	24558236		chr11	55097402	55097403		chr1	131139400	131139401		chr1	81321461	81321462		chr2	72619452	72619453		chr1	38629548
chr1	81321467	81321468		chr1	34120777	34120778		chr2	30266500	30266501		chr1	58110872	58110873		chr1	120357532	120357533		chr1	38629552	38629553		chr1	59575018	59575019		chr1	24558242	24558243		chr11	55097447	55097448		chr1	131139435	131139436		chr1	81321467	81321468		chr2	72619469	72619470		chr1	38629552
chr1	81321470	81321471		chr1	34460447	34460448		chr2	30266568	30266569		chr1	58110881	58110882		chr1	120357720	120357721		chr1	38629565	38629566		chr1	59575037	59575038		chr1	24558249	24558250		chr11	55097458	55097459		chr1	151852159	151852160		chr1	81321470	81321471		chr2	72619647	72619648		chr1	38629565
chr1	84286503	84286504		chr1	34460487	34460488		chr2	31899281	31899282		chr1	58110897	58110898		chr1	120357729	120357730		chr1	38629725	38629726		chr1	59575041	59575042		chr1	24558725	24558726		chr11	55097465	55097466		chr1	151852278	151852279		chr1	84286503	84286504		chr2	102134095	102134096		chr1	38629725
chr1	84286641	84286642		chr1	34460489	34460490		chr2	31899656	31899657		chr1	58111136	58111137		chr1	120357797	120357798		chr1	38629847	38629848		chr1	59575045	59575046		chr1	24558742	24558743		chr11	55097501	55097502		chr1	151852287	151852288		chr1	84286641	84286642		chr2	102134223	102134224		chr1	38629847
chr1	84286670	84286671		chr1	36548265	36548266		chr2	31899670	31899671		chr1	58391968	58391969		chr1	120357818	120357819		chr1	38629853	38629854		chr1	59575055	59575056		chr1	24558750	24558751		chr11	55097507	55097508		chr1	154150235	154150236		chr1	84286670	84286671		chr2	102134233	102134234		chr1	38629853
chr1	87098162	87098163		chr1	36548290	36548291		chr2	31899743	31899744		chr1	62708416	62708417		chr1	131139352	131139353		chr1	40379677	40379678		chr1	59575058	59575059		chr1	28800949	28800950		chr11	75946106	75946107		chr1	154150256	154150257		chr1	87098162	87098163		chr2	102134383	102134384		chr1	40379677
chr1	87098266	87098267		chr1	36548422	36548423		chr2	31899785	31899786		chr1	63249363	63249364		chr1	131139400	131139401		chr1	40379684	40379685		chr1	59575069	59575070		chr1	28800981	28800982		chr11	75946159	75946160		chr1	154150398	154150399		chr1	87098266	87098267		chr2	158058669	158058670		chr1	40379684
chr1	87098269	87098270		chr1	36548426	36548427		chr2	31899803	31899804		chr1	63249391	63249392		chr1	131139435	131139436		chr1	40379786	40379787		chr1	59575321	59575322		chr1	28801000	28801001		chr11	75946296	75946297		chr1	154150414	154150415		chr1	87098269	87098270		chr2	158058709	158058710		chr1	40379786
chr1	89627197	89627198		chr1	37628921	37628922		chr2	31899809	31899810		chr1	63249419	63249420		chr1	151852159	151852160		chr1	40379832	40379833		chr1	64924295	64924296		chr1	28801003	28801004		chr11	75946317	75946318		chr1	154150418	154150419		chr1	89627197	89627198		chr2	158058927	158058928		chr1	40379832
chr1	89627220	89627221		chr1	37628955	37628956		chr2	31899831	31899832		chr1	63249691	63249692		chr1	151852278	151852279		chr1	40379835	40379836		chr1	64924311	64924312		chr1	28801008	28801009		chr11	75946339	75946340		chr1	154150470	154150471		chr1	89627220	89627221		chr2	158058970	158058971		chr1	40379835
chr1	89627246	89627247		chr1	37629043	37629044		chr2	31899853	31899854		chr1	72492674	72492675		chr1	151852287	151852288		chr1	40380025	40380026		chr1	64924374	64924375		chr1	33610026	33610027		chr11	98983480	98983481		chr1	155482395	155482396		chr1	89627246	89627247		chr2	170468618	170468619		chr1	40380025
chr1	89627262	89627263		chr1	37717659	37717660		chr2	31899878	31899879		chr1	72492706	72492707		chr1	154150235	154150236		chr1	40380067	40380068		chr1	64924389	64924390		chr1	33610101	33610102		chr11	98983536	98983537		chr1	155482514	155482515		chr1	89627262	89627263		chr2	170468722	170468723		chr1	40380067
chr1	89627275	89627276		chr1	37717683	37717684		chr2	31899880	31899881		chr1	72492779	72492780		chr1	154150256	154150257		chr1	40380163	40380164		chr1	64924533	64924534		chr1	33610235	33610236		chr11	98983540	98983541		chr1	155482560	155482561		chr1	89627275	89627276		chr2	170468903	170468904		chr1	40380163
chr1	89627308	89627309		chr1	37717760	37717761		chr2	31899888	31899889		chr1	72492785	72492786		chr1	154150398	154150399		chr1	40380166	40380167		chr1	64924596	64924597		chr1	33610346	33610347		chr11	98983598	98983599		chr1	155482616	155482617		chr1	89627308	89627309		chr3	9520132	9520133		chr1	40380166
chr1	89627311	89627312		chr1	37717971	37717972		chr2	31899899	31899900		chr1	74331588	74331589		chr1	154150414	154150415		chr1	40380263	40380264		chr1	64924617	64924618		chr1	33610356	33610357		chr11	102998757	102998758		chr1	155482639	155482640		chr1	89627311	89627312		chr3	9520147	9520148		chr1	40380263
chr1	89627314	89627315		chr1	37717978	37717979		chr2	31899910	31899911		chr1	74331662	74331663		chr1	154150418	154150419		chr1	42712221	42712222		chr1	64924671	64924672		chr1	33610361	33610362		chr11	102998834	102998835		chr1	172499665	172499666		chr1	89627314	89627315		chr3	9520198	9520199		chr1	42712221
chr1	89627328	89627329		chr1	37718003	37718004		chr2	31900062	31900063		chr1	74331692	74331693		chr1	154150470	154150471		chr1	42712235	42712236		chr1	64924675	64924676		chr1	33610396	33610397		chr11	102998844	102998845		chr1	186312882	186312883		chr1	89627328	89627329		chr3	9520249	9520250		chr1	42712235
chr1	89627348	89627349		chr1	37718055	37718056		chr2	34370252	34370253		chr1	74331780	74331781		chr1	155482395	155482396		chr1	42712244	42712245		chr1	64924797	64924798		chr1	33610429	33610430		chr11	102998925	102998926		chr1	186312925	186312926		chr1	89627348	89627349		chr3	9520489	9520490		chr1	42712244
chr1	89627387	89627388		chr1	38357858	38357859		chr2	34370381	34370382		chr1	74331792	74331793		chr1	155482514	155482515		chr1	42712413	42712414		chr1	64924832	64924833		chr1	33610467	33610468		chr11	102998960	102998961		chr1	186312957	186312958		chr1	89627387	89627388		chr3	9520492	9520493		chr1	42712413
chr1	89627400	89627401		chr1	38357971	38357972		chr2	34370406	34370407		chr1	74331810	74331811		chr1	155482560	155482561		chr1	42712533	42712534		chr1	64924890	64924891		chr1	33714194	33714195		chr12	88724312	88724313		chr1	186313236	186313237		chr1	89627400	89627401		chr3	9520494	9520495		chr1	42712533
chr1	89627460	89627461		chr1	38358033	38358034		chr2	61807629	61807630		chr1	74816047	74816048		chr1	155482616	155482617		chr1	44122212	44122213		chr1	64924921	64924922		chr1	33714451	33714452		chr12	88724503	88724504		chr1	189008101	189008102		chr1	89627460	89627461		chr3	9520515	9520516		chr1	44122212
chr1	89627537	89627538		chr1	38358535	38358536		chr2	61807634	61807635		chr1	74816124	74816125		chr1	155482639	155482640		chr1	44122243	44122244		chr1	75547949	75547950		chr1	33714581	33714582		chr12	88724579	88724580		chr1	190076556	190076557		chr1	89627537	89627538		chr3	9520578	9520579		chr1	44122243
chr1	89627611	89627612		chr1	38358852	38358853		chr2	61807714	61807715		chr1	74816189	74816190		chr1	166380634	166380635		chr1	44122338	44122339		chr1	75547977	75547978		chr1	33714606	33714607		chr12	88724619	88724620		chr1	190076564	190076565		chr1	89627611	89627612		chr3	9520581	9520582		chr1	44122338
chr1	89627687	89627688		chr1	38358854	38358855		chr2	61807722	61807723		chr1	74816232	74816233		chr1	166380653	166380654		chr1	45926370	45926371		chr1	75547988	75547989		chr1	33714611	33714612		chr12	88724825	88724826		chr1	190076615	190076616		chr1	89627687	89627688		chr3	9520611	9520612		chr1	45926370
chr1	89627700	89627701		chr1	38358867	38358868		chr2	61813015	61813016		chr1	75123784	75123785		chr1	172499665	172499666		chr1	45926588	45926589		chr1	75548012	75548013		chr1	33714628	33714629		chr12	88724989	88724990		chr1	190076652	190076653		chr1	89627700	89627701		chr3	9520614	9520615		chr1	45926588
chr1	89928124	89928125		chr1	38358873	38358874		chr2	61813185	61813186		chr1	75123954	75123955		chr1	186312882	186312883		chr1	45926592	45926593		chr1	75548015	75548016		chr1	33714634	33714635		chr12	88725005	88725006		chr1	190076671	190076672		chr1	89928124	89928125		chr3	9520616	9520617		chr1	45926592
chr1	89928161	89928162		chr1	38358889	38358890		chr2	77449225	77449226		chr1	75124168	75124169		chr1	186312925	186312926		chr1	45926609	45926610		chr1	75548019	75548020		chr1	33714696	33714697		chr12	88725008	88725009		chr1	190076719	190076720		chr1	89928161	89928162		chr3	9520747	9520748		chr1	45926609
chr1	89928235	89928236		chr1	38358893	38358894		chr2	77449277	77449278		chr1	75124189	75124190		chr1	186312957	186312958		chr1	45926632	45926633		chr1	75548036	75548037		chr1	33721261	33721262		chr12	88725073	88725074		chr1	192835744	192835745		chr1	89928235	89928236		chr3	36203049	36203050		chr1	45926632
chr1	92911899	92911900		chr1	38358919	38358920		chr2	77449306	77449307		chr1	75459561	75459562		chr1	186313236	186313237		chr1	45926657	45926658		chr1	75601850	75601851		chr1	33721299	33721300		chr12	88725078	88725079		chr1	192835757	192835758		chr1	92911899	92911900		chr3	36203169	36203170		chr1	45926657
chr1	92911923	92911924		chr1	38358925	38358926		chr2	77449331	77449332		chr1	75459672	75459673		chr1	189008101	189008102		chr1	45926702	45926703		chr1	75601865	75601866		chr1	33721302	33721303		chr12	88725153	88725154		chr1	192835761	192835762		chr1	92911923	92911924		chr3	36203229	36203230		chr1	45926702
chr1	92911966	92911967		chr1	38358965	38358966		chr2	77449341	77449342		chr1	75459822	75459823		chr1	190076556	190076557		chr1	53351539	53351540		chr1	75601934	75601935		chr1	33721304	33721305		chr12	88725162	88725163		chr1	192854045	192854046		chr1	92911966	92911967		chr3	36203246	36203247		chr1	53351539
chr1	92912058	92912059		chr1	38449818	38449819		chr2	77449390	77449391		chr1	75459897	75459898		chr1	190076564	190076565		chr1	53351728	53351729		chr1	75601941	75601942		chr1	33721321	33721322		chr13	9149406	9149407		chr1	192854082	192854083		chr1	92912058	92912059		chr3	36203294	36203295		chr1	53351728
chr1	93826141	93826142		chr1	38449820	38449821		chr2	84296288	84296289		chr1	75459910	75459911		chr1	190076615	190076616		chr1	53351829	53351830		chr1	75601987	75601988		chr1	33721325	33721326		chr13	9149476	9149477		chr1	192854195	192854196		chr1	93826141	93826142		chr3	51400801	51400802		chr1	53351829
chr1	93826143	93826144		chr1	38450075	38450076		chr2	84296572	84296573		chr1	82320709	82320710		chr1	190076652	190076653		chr1	57430511	57430512		chr1	75602005	75602006		chr1	33758607	33758608		chr13	91421630	91421631		chr1	192854255	192854256		chr1	93826143	93826144		chr3	51400822	51400823		chr1	57430511
chr1	93826165	93826166		chr1	38450088	38450089		chr2	84296602	84296603		chr1	82320765	82320766		chr1	190076671	190076672		chr1	57430515	57430516		chr1	75602007	75602008		chr1	33758744	33758745		chr13	91421655	91421656		chr2	3769428	3769429		chr1	93826165	93826166		chr3	51400930	51400931		chr1	57430515
chr1	93826174	93826175		chr1	38450098	38450099		chr2	91077905	91077906		chr1	82320794	82320795		chr1	190076719	190076720		chr1	57430523	57430524		chr1	75602028	75602029		chr1	33883637	33883638		chr13	91421671	91421672		chr2	3769467	3769468		chr1	93826174	93826175		chr3	51400955	51400956		chr1	57430523
chr1	93826245	93826246		chr1	38450118	38450119		chr2	91932297	91932298		chr1	82320888	82320889		chr1	192835744	192835745		chr1	59423080	59423081		chr1	75602045	75602046		chr1	33883704	33883705		chr13	91421712	91421713		chr2	3769488	3769489		chr1	93826245	93826246		chr3	86775030	86775031		chr1	59423080
chr1	93826250	93826251		chr1	38450728	38450729		chr2	91932312	91932313		chr1	82320911	82320912		chr1	192835757	192835758		chr1	59423082	59423083		chr1	75602210	75602211		chr1	33883713	33883714		chr13	91421753	91421754		chr2	3769644	3769645		chr1	93826250	93826251		chr3	86775032	86775033		chr1	59423082
chr1	106170814	106170815		chr1	38450735	38450736		chr2	109722793	109722794		chr1	82320919	82320920		chr1	192835761	192835762		chr1	59423142	59423143		chr1	75602237	75602238		chr1	33883769	33883770		chr13	91421761	91421762		chr2	3769653	3769654		chr1	106170814	106170815		chr3	86775075	86775076		chr1	59423142
chr1	106170871	106170872		chr1	38450756	38450757		chr2	109722857	109722858		chr1	82320928	82320929		chr1	192854045	192854046		chr1	59423151	59423152		chr1	75602262	75602263		chr1	33883886	33883887		chr13	91421786	91421787		chr2	26092789	26092790		chr1	106170871	106170872		chr3	86775077	86775078		chr1	59423151
chr1	106170877	106170878		chr1	38450952	38450953		chr2	109722926	109722927		chr1	82320948	82320949		chr1	192854082	192854083		chr1	59423323	59423324		chr1	75602284	75602285		chr1	33883929	33883930		chr13	91421822	91421823		chr2	26092806	26092807		chr1	106170877	106170878		chr3	86775437	86775438		chr1	59423323
chr1	106170883	106170884		chr1	38729655	38729656		chr2	109723038	109723039		chr1	82320950	82320951		chr1	192854195	192854196		chr1	59423325	59423326		chr1	75602468	75602469		chr1	33883932	33883933		chr16	96235821	96235822		chr2	26201839	26201840		chr1	106170883	106170884		chr3	86775571	86775572		chr1	59423325
chr1	106170966	106170967		chr1	38729791	38729792		chr2	110361832	110361833		chr1	87098827	87098828		chr1	192854255	192854256		chr1	59423331	59423332		chr1	84889397	84889398		chr1	33980580	33980581		chr16	96235823	96235824		chr2	26201888	26201889		chr1	106170966	106170967		chr3	86775663	86775664		chr1	59423331
chr1	120357489	120357490		chr1	38729812	38729813		chr2	110361839	110361840		chr1	87098831	87098832		chr2	3769428	3769429		chr1	59423439	59423440		chr1	84889492	84889493		chr1	33980590	33980591		chr16	96235885	96235886		chr2	26201891	26201892		chr1	132562270	132562271		chr3	86775691	86775692		chr1	59423439
chr1	120357521	120357522		chr1	38729909	38729910		chr2	110361846	110361847		chr1	87098833	87098834		chr2	3769467	3769468		chr1	59423651	59423652		chr1	84889508	84889509		chr1	33980598	33980599		chr17	39012825	39012826		chr2	27473852	27473853		chr1	132562305	132562306		chr3	126364668	126364669		chr1	59423651
chr1	120357532	120357533		chr1	38730015	38730016		chr2	110362073	110362074		chr1	87098857	87098858		chr2	3769488	3769489		chr1	59423660	59423661		chr1	84889946	84889947		chr1	34583629	34583630		chr17	39013041	39013042		chr2	27473918	27473919		chr1	132562389	132562390		chr3	126364699	126364700		chr1	59423660
chr1	120357720	120357721		chr1	38730039	38730040		chr2	110362090	110362091		chr1	87098881	87098882		chr2	3769644	3769645		chr1	61638180	61638181		chr1	84889974	84889975		chr1	34583820	34583821		chr17	39013086	39013087		chr2	27473941	27473942		chr1	132562397	132562398		chr3	133540069	133540070		chr1	61638180
chr1	120357729	120357730		chr1	38730057	38730058		chr2	110362177	110362178		chr1	87098883	87098884		chr2	3769653	3769654		chr1	63246985	63246986		chr1	84890110	84890111		chr1	34583865	34583866		chr19	6426525	6426526		chr2	27473979	27473980		chr1	132562483	132562484		chr3	146995179	146995180		chr1	63246985
chr1	120357797	120357798		chr1	38730259	38730260		chr2	110362197	110362198		chr1	87098885	87098886		chr2	26092789	26092790		chr1	64957485	64957486		chr1	84890123	84890124		chr1	34583876	34583877		chr19	6426565	6426566		chr2	31295168	31295169		chr1	133329892	133329893		chr3	146995189	146995190		chr1	64957485
chr1	120357818	120357819		chr1	38730271	38730272		chr2	115857360	115857361		chr1	87098899	87098900		chr2	26092806	26092807		chr1	64957675	64957676		chr1	84890481	84890482		chr1	34583918	34583919		chr19	6426582	6426583		chr2	31295189	31295190		chr1	133329947	133329948		chr4	32387979	32387980		chr1	64957675
chr1	132562270	132562271		chr1	38730387	38730388		chr2	115857405	115857406		chr1	87098908	87098909		chr2	26201839	26201840		chr1	64957677	64957678		chr1	84890656	84890657		chr1	36030911	36030912		chr19	47578753	47578754		chr2	31295201	31295202		chr1	134647608	134647609		chr4	32388092	32388093		chr1	64957677
chr1	132562305	132562306		chr1	38730567	38730568		chr2	115857659	115857660		chr1	87098911	87098912		chr2	26201888	26201889		chr1	66678190	66678191		chr1	84890667	84890668		chr1	36030939	36030940						chr2	34017013	34017014		chr1	134647639	134647640		chr4	32388115	32388116		chr1	66678190
chr1	132562389	132562390		chr1	38730779	38730780		chr2	129948098	129948099		chr1	87098924	87098925		chr2	26201891	26201892		chr1	66678228	66678229		chr1	86155327	86155328		chr1	36030980	36030981						chr2	34017110	34017111		chr1	134647699	134647700		chr4	32388118	32388119		chr1	66678228
chr1	132562397	132562398		chr1	38730837	38730838		chr2	129948157	129948158		chr1	87098939	87098940		chr2	27473852	27473853		chr1	66678240	66678241		chr1	86155333	86155334		chr1	36031019	36031020						chr2	34017187	34017188		chr1	134647716	134647717		chr4	32388616	32388617		chr1	66678240
chr1	132562483	132562484		chr1	38730848	38730849		chr2	129948240	129948241		chr1	87098994	87098995		chr2	27473918	27473919		chr1	66678300	66678301		chr1	88773998	88773999		chr1	36031232	36031233						chr2	34017262	34017263		chr1	135688653	135688654		chr4	32388621	32388622		chr1	66678300
chr1	133329892	133329893		chr1	39248153	39248154		chr2	129948259	129948260		chr1	87099064	87099065		chr2	27473941	27473942		chr1	66678371	66678372		chr1	88774147	88774148		chr1	36031234	36031235						chr2	34017276	34017277		chr1	135688666	135688667		chr4	32388679	32388680		chr1	66678371
chr1	133329947	133329948		chr1	39248211	39248212		chr2	129948348	129948349		chr1	87099078	87099079		chr2	27473979	27473980		chr1	72165605	72165606		chr1	88774303	88774304		chr1	36031243	36031244						chr2	34017319	34017320		chr1	135688682	135688683		chr4	55513922	55513923		chr1	72165605
chr1	134647608	134647609		chr1	39248217	39248218		chr2	129948378	129948379		chr1	87099250	87099251		chr2	31295168	31295169		chr1	72165898	72165899		chr1	88774315	88774316		chr1	36031344	36031345						chr2	34017394	34017395		chr1	135688739	135688740		chr4	55514000	55514001		chr1	72165898
chr1	134647639	134647640		chr1	39248424	39248425		chr2	129948415	129948416		chr1	87186177	87186178		chr2	31295189	31295190		chr1	72165900	72165901		chr1	88774330	88774331		chr1	36304870	36304871						chr2	34563066	34563067		chr1	135688803	135688804		chr4	55514099	55514100		chr1	72165900
chr1	134647699	134647700		chr1	39446954	39446955		chr2	135997367	135997368		chr1	87186225	87186226		chr2	31295201	31295202		chr1	72165905	72165906		chr1	88774336	88774337		chr1	36304905	36304906						chr2	34563095	34563096		chr1	135688805	135688806		chr4	101450496	101450497		chr1	72165905
chr1	134647716	134647717		chr1	39714087	39714088		chr2	136057760	136057761		chr1	87186229	87186230		chr2	34017013	34017014		chr1	72165963	72165964		chr1	88774376	88774377		chr1	36304911	36304912						chr2	34563115	34563116		chr1	135819365	135819366		chr4	101450550	101450551		chr1	72165963
chr1	135688653	135688654		chr1	39714116	39714117		chr2	136057867	136057868		chr1	87186279	87186280		chr2	34017110	34017111		chr1	72166020	72166021		chr1	88774380	88774381		chr1	36304917	36304918						chr2	34563131	34563132		chr1	135819382	135819383		chr4	101450552	101450553		chr1	72166020
chr1	135688666	135688667		chr1	39714122	39714123		chr2	152415629	152415630		chr1	87186300	87186301		chr2	34017187	34017188		chr1	72166088	72166089		chr1	89511274	89511275		chr1	36305020	36305021						chr2	34563153	34563154		chr1	135819454	135819455		chr4	101450561	101450562		chr1	72166088
chr1	135688682	135688683		chr1	39714150	39714151		chr2	152415684	152415685		chr1	87621282	87621283		chr2	34017262	34017263		chr1	72235685	72235686		chr1	89511320	89511321		chr1	36305178	36305179						chr2	34563155	34563156		chr1	144005218	144005219		chr4	101450639	101450640		chr1	72235685
chr1	135688739	135688740		chr1	39714177	39714178		chr2	152415690	152415691		chr1	87621386	87621387		chr2	34017276	34017277		chr1	72235687	72235688		chr1	89511377	89511378		chr1	36305228	36305229						chr2	34563166	34563167		chr1	144005221	144005222		chr4	101450644	101450645		chr1	72235687
chr1	135688803	135688804		chr1	39714184	39714185		chr2	152415693	152415694		chr1	87621390	87621391		chr2	34017319	34017320		chr1	74303586	74303587		chr1	89511435	89511436		chr1	36305470	36305471						chr2	38336626	38336627		chr1	144005274	144005275		chr4	101450679	101450680		chr1	74303586
chr1	135688805	135688806		chr1	39714211	39714212		chr2	152415699	152415700		chr1	87621397	87621398		chr2	34017394	34017395		chr1	74303658	74303659		chr1	89750969	89750970		chr1	36305487	36305488						chr2	38336700	38336701		chr1	156205310	156205311		chr4	101450706	101450707		chr1	74303658
chr1	135819365	135819366		chr1	39714214	39714215		chr2	152415702	152415703		chr1	87621414	87621415		chr2	34563066	34563067		chr1	74303671	74303672		chr1	89750979	89750980		chr1	36308660	36308661						chr2	38336792	38336793		chr1	156205359	156205360		chr4	101450727	101450728		chr1	74303671
chr1	135819382	135819383		chr1	39714400	39714401		chr2	157069713	157069714		chr1	88007436	88007437		chr2	34563095	34563096		chr1	74303685	74303686		chr1	89750991	89750992		chr1	36308667	36308668						chr2	38336801	38336802		chr1	156205381	156205382		chr4	101450751	101450752		chr1	74303685
chr1	135819454	135819455		chr1	39714517	39714518		chr2	157069715	157069716		chr1	88007517	88007518		chr2	34563115	34563116		chr1	74303695	74303696		chr1	89751017	89751018		chr1	36308768	36308769						chr2	38336810	38336811		chr1	156205397	156205398		chr4	101450760	101450761		chr1	74303695
chr1	144005218	144005219		chr1	39714569	39714570		chr2	158091896	158091897		chr1	88007521	88007522		chr2	34563131	34563132		chr1	74712154	74712155		chr1	89751019	89751020		chr1	36308773	36308774						chr2	38336895	38336896		chr1	156205407	156205408		chr4	101450895	101450896		chr1	74712154
chr1	144005221	144005222		chr1	39736267	39736268		chr2	158091901	158091902		chr1	89878500	89878501		chr2	34563153	34563154		chr1	74712222	74712223		chr1	89751021	89751022		chr1	36308775	36308776						chr2	38336967	38336968		chr1	156205494	156205495		chr4	101450907	101450908		chr1	74712222
chr1	144005274	144005275		chr1	39736269	39736270		chr2	158091925	158091926		chr1	89878552	89878553		chr2	34563155	34563156		chr1	74712426	74712427		chr1	89751050	89751051		chr1	36441525	36441526						chr2	38337057	38337058		chr1	156205522	156205523		chr4	101450912	101450913		chr1	74712426
chr1	156205310	156205311		chr1	39736275	39736276		chr2	168326561	168326562		chr1	89878620	89878621		chr2	34563166	34563167		chr1	79824510	79824511		chr1	89751062	89751063		chr1	36473132	36473133						chr2	43723195	43723196		chr1	156674892	156674893		chr4	124511404	124511405		chr1	79824510
chr1	156205359	156205360		chr1	39736399	39736400		chr2	168326608	168326609		chr1	89878641	89878642		chr2	38336626	38336627		chr1	79824512	79824513		chr1	89751071	89751072		chr1	36473192	36473193						chr2	43723244	43723245		chr1	156674903	156674904		chr4	124511442	124511443		chr1	79824512
chr1	156205381	156205382		chr1	39736417	39736418		chr2	168326668	168326669		chr1	89878661	89878662		chr2	38336700	38336701		chr1	79824592	79824593		chr1	89751074	89751075		chr1	36473253	36473254						chr2	43723250	43723251		chr1	156674963	156674964		chr4	124511531	124511532		chr1	79824592
chr1	156205397	156205398		chr1	40600828	40600829		chr2	174906455	174906456		chr1	89878688	89878689		chr2	38336792	38336793		chr1	82724434	82724435		chr1	89751082	89751083		chr1	36473264	36473265						chr2	59271457	59271458		chr1	159552321	159552322		chr4	124511867	124511868		chr1	82724434
chr1	156205407	156205408		chr1	40600859	40600860		chr2	174906468	174906469		chr1	89878869	89878870		chr2	38336801	38336802		chr1	82724437	82724438		chr1	89751085	89751086		chr1	37301153	37301154						chr2	59271712	59271713		chr1	159552381	159552382		chr4	124511889	124511890		chr1	82724437
chr1	156205494	156205495		chr1	40600865	40600866		chr2	178193056	178193057		chr1	89878915	89878916		chr2	38336810	38336811		chr1	82724459	82724460		chr1	89751191	89751192		chr1	37301235	37301236						chr2	61454432	61454433		chr1	159552396	159552397		chr4	124511927	124511928		chr1	82724459
chr1	156205522	156205523		chr1	40600874	40600875		chr2	178193064	178193065		chr1	89878950	89878951		chr2	38336895	38336896		chr1	84935806	84935807		chr1	89751232	89751233		chr1	37301302	37301303						chr2	61454633	61454634		chr1	159552431	159552432		chr4	124511936	124511937		chr1	84935806
chr1	156674892	156674893		chr1	40600889	40600890		chr2	178193070	178193071		chr1	89878954	89878955		chr2	38336967	38336968		chr1	84935808	84935809		chr1	89751256	89751257		chr1	38280680	38280681						chr2	61454692	61454693		chr1	160291570	160291571		chr4	124511955	124511956		chr1	84935808
chr1	156674903	156674904		chr1	40600913	40600914		chr2	178193134	178193135		chr1	91457390	91457391		chr2	38337057	38337058		chr1	84935880	84935881		chr1	92397423	92397424		chr1	38280868	38280869						chr2	61454847	61454848		chr1	160291580	160291581		chr4	124511960	124511961		chr1	84935880
chr1	156674963	156674964		chr1	40600926	40600927		chr2	178193219	178193220		chr1	91457409	91457410		chr2	43723195	43723196		chr1	84935892	84935893		chr1	92397440	92397441		chr1	38280875	38280876						chr2	70319410	70319411		chr1	160291624	160291625		chr4	124511970	124511971		chr1	84935892
chr1	159552321	159552322		chr1	40600948	40600949		chr2	178193271	178193272		chr1	93307010	93307011		chr2	43723244	43723245		chr1	86529672	86529673		chr1	105843014	105843015		chr1	38280917	38280918						chr2	70319420	70319421		chr1	167448178	167448179		chr4	124511994	124511995		chr1	86529672
chr1	159552381	159552382		chr1	40600964	40600965		chr2	178193287	178193288		chr1	93307057	93307058		chr2	43723250	43723251		chr1	86529776	86529777		chr1	105843021	105843022		chr1	38280936	38280937						chr2	70319455	70319456		chr1	167448187	167448188		chr4	124512000	124512001		chr1	86529776
chr1	159552396	159552397		chr1	40601219	40601220		chr2	178193845	178193846		chr1	105781736	105781737		chr2	59271457	59271458		chr1	86529784	86529785		chr1	105843127	105843128		chr1	38280960	38280961						chr2	70620109	70620110		chr1	167448375	167448376		chr4	124512011	124512012		chr1	86529784
chr1	159552431	159552432		chr1	40601260	40601261		chr2	178193911	178193912		chr1	105781738	105781739		chr2	59271712	59271713		chr1	90072015	90072016		chr1	105843410	105843411		chr1	39063755	39063756						chr2	71025760	71025761		chr1	167448436	167448437		chr4	124512020	124512021		chr1	90072015
chr1	160291570	160291571		chr1	41429122	41429123		chr2	178194049	178194050		chr1	105781758	105781759		chr2	59312961	59312962		chr1	90072027	90072028		chr1	105843655	105843656		chr1	39063851	39063852						chr2	71025848	71025849		chr1	167448577	167448578		chr4	124512031	124512032		chr1	90072027
chr1	160291580	160291581		chr1	41429133	41429134		chr3	9252185	9252186		chr1	105781824	105781825		chr2	59313001	59313002		chr1	90072057	90072058		chr1	105843674	105843675		chr1	39063863	39063864						chr2	71635843	71635844		chr1	167448594	167448595		chr4	124512052	124512053		chr1	90072057
chr1	160291624	160291625		chr1	41429140	41429141		chr3	9252202	9252203		chr1	105781831	105781832		chr2	59313004	59313005		chr1	90072063	90072064		chr1	132139905	132139906		chr1	39063890	39063891						chr2	71636128	71636129		chr1	167448663	167448664		chr4	124512105	124512106		chr1	90072063
chr1	166380634	166380635		chr1	41429152	41429153		chr3	9252207	9252208		chr1	105781852	105781853		chr2	59313008	59313009		chr1	90072083	90072084		chr1	132139948	132139949		chr1	39063898	39063899						chr2	71636135	71636136		chr1	167448701	167448702		chr4	124512110	124512111		chr1	90072083
chr1	166380653	166380654		chr1	41429171	41429172		chr3	9252211	9252212		chr1	105781975	105781976		chr2	61454432	61454433		chr1	91052301	91052302		chr1	132139978	132139979		chr1	39064986	39064987						chr2	73038104	73038105		chr1	167448740	167448741		chr4	124512143	124512144		chr1	91052301
chr1	167448178	167448179		chr1	41429176	41429177		chr3	9252222	9252223		chr1	105781994	105781995		chr2	61454633	61454634		chr1	91052361	91052362		chr1	132140003	132140004		chr1	39065027	39065028						chr2	73038320	73038321		chr1	167448940	167448941		chr4	124512207	124512208		chr1	91052361
chr1	167448187	167448188		chr1	41429221	41429222		chr3	9252224	9252225		chr1	105945511	105945512		chr2	61454692	61454693		chr1	91052390	91052391		chr1	132140024	132140025		chr1	39065132	39065133						chr2	73038323	73038324		chr1	167448984	167448985		chr4	124512243	124512244		chr1	91052390
chr1	167448375	167448376		chr1	41429247	41429248		chr3	9252236	9252237		chr1	105945582	105945583		chr2	61454847	61454848		chr1	91052491	91052492		chr1	132678801	132678802		chr1	39065290	39065291						chr2	73038374	73038375		chr1	167449005	167449006		chr4	124692268	124692269		chr1	91052491
chr1	167448436	167448437		chr1	41429292	41429293		chr3	10350701	10350702		chr1	105945590	105945591		chr2	70319410	70319411		chr1	91365823	91365824		chr1	132921272	132921273		chr1	40106471	40106472						chr2	74729174	74729175		chr1	167449113	167449114		chr4	130518997	130518998		chr1	91365823
chr1	167448577	167448578		chr1	41429316	41429317		chr3	10350936	10350937		chr1	105945632	105945633		chr2	70319420	70319421		chr1	91365871	91365872		chr1	132921274	132921275		chr1	40106536	40106537						chr2	74729221	74729222		chr1	167449125	167449126		chr4	130519001	130519002		chr1	91365871
chr1	167448594	167448595		chr1	41429352	41429353		chr3	10350955	10350956		chr1	105946218	105946219		chr2	70319455	70319456		chr1	91365933	91365934		chr1	132921339	132921340		chr1	40106598	40106599						chr2	74729246	74729247		chr1	167449146	167449147		chr4	130519027	130519028		chr1	91365933
chr1	167448663	167448664		chr1	41429633	41429634		chr3	28780905	28780906		chr1	105946290	105946291		chr2	70620109	70620110		chr1	91365985	91365986		chr1	132921342	132921343		chr1	40106825	40106826						chr2	74729255	74729256		chr1	167449198	167449199		chr4	134994635	134994636		chr1	91365985
chr1	167448701	167448702		chr1	41429644	41429645		chr3	52210526	52210527		chr1	105946402	105946403		chr2	71025760	71025761		chr1	97977766	97977767		chr1	132921345	132921346		chr1	40106962	40106963						chr2	74729340	74729341		chr1	167449257	167449258		chr4	134994653	134994654		chr1	97977766
chr1	167448740	167448741		chr1	41429719	41429720		chr3	52210538	52210539		chr1	105946412	105946413		chr2	71025848	71025849		chr1	97977773	97977774		chr1	132921404	132921405		chr1	40107164	40107165						chr2	76688191	76688192		chr1	167449270	167449271		chr4	134994659	134994660		chr1	97977773
chr1	167448940	167448941		chr1	41429824	41429825		chr3	52210544	52210545		chr1	105946541	105946542		chr2	71635843	71635844		chr1	97977818	97977819		chr1	132921542	132921543		chr1	40107193	40107194						chr2	76688254	76688255		chr1	167449273	167449274		chr4	134995054	134995055		chr1	97977818
chr1	167448984	167448985		chr1	41429889	41429890		chr3	52210550	52210551		chr1	105946551	105946552		chr2	71636128	71636129		chr1	97977941	97977942		chr1	132921580	132921581		chr1	40107215	40107216						chr2	76688329	76688330		chr1	167449294	167449295		chr4	134995063	134995064		chr1	97977941
chr1	167449005	167449006		chr1	42152430	42152431		chr3	52210556	52210557		chr1	105946580	105946581		chr2	71636135	71636136		chr1	97977943	97977944		chr1	132921598	132921599		chr1	40600828	40600829						chr2	76688370	76688371		chr1	172418409	172418410		chr4	134995066	134995067		chr1	97977943
chr1	167449113	167449114		chr1	42152591	42152592		chr3	52210562	52210563		chr1	119082522	119082523		chr2	73038104	73038105		chr1	104770245	104770246		chr1	136613461	136613462		chr1	40600859	40600860						chr2	78048560	78048561		chr1	172418444	172418445		chr4	134995076	134995077		chr1	104770245
chr1	167449125	167449126		chr1	42152620	42152621		chr3	52210568	52210569		chr1	119082548	119082549		chr2	73038320	73038321		chr1	104770466	104770467		chr1	136613599	136613600		chr1	40600865	40600866						chr2	78048866	78048867		chr1	172418474	172418475		chr4	134995094	134995095		chr1	104770466
chr1	167449146	167449147		chr1	42152672	42152673		chr3	52210635	52210636		chr1	119763144	119763145		chr2	73038323	73038324		chr1	105908009	105908010		chr1	138845693	138845694		chr1	40600874	40600875						chr2	78048901	78048902		chr1	172418763	172418764		chr4	134995143	134995144		chr1	105908009
chr1	167449198	167449199		chr1	42152719	42152720		chr3	52984210	52984211		chr1	119763194	119763195		chr2	73038374	73038375		chr1	105908071	105908072		chr1	138845793	138845794		chr1	40600889	40600890						chr2	78048914	78048915		chr1	172418837	172418838		chr4	134995167	134995168		chr1	105908071
chr1	167449257	167449258		chr1	42152721	42152722		chr3	52984469	52984470		chr1	121478439	121478440		chr2	74729174	74729175		chr1	105908123	105908124		chr1	151943175	151943176		chr1	40600913	40600914						chr2	78048971	78048972		chr1	172418855	172418856		chr4	134995180	134995181		chr1	105908123
chr1	167449270	167449271		chr1	42152740	42152741		chr3	52984606	52984607		chr1	121478524	121478525		chr2	74729221	74729222		chr1	105908136	105908137		chr1	151943200	151943201		chr1	40600926	40600927						chr2	78049101	78049102		chr1	176353963	176353964		chr4	137294240	137294241		chr1	105908136
chr1	167449273	167449274		chr1	51875707	51875708		chr3	52984640	52984641		chr1	121478609	121478610		chr2	74729246	74729247		chr1	105908159	105908160		chr1	151943299	151943300		chr1	40600948	40600949						chr2	78049141	78049142		chr1	176354035	176354036		chr4	137294258	137294259		chr1	105908159
chr1	167449294	167449295		chr1	51876046	51876047		chr3	52984653	52984654		chr1	121478699	121478700		chr2	74729255	74729256		chr1	105908571	105908572		chr1	151943460	151943461		chr1	40601045	40601046						chr2	78049186	78049187		chr1	176354042	176354043		chr4	137294290	137294291		chr1	105908571
chr1	172418409	172418410		chr1	51876054	51876055		chr3	52984734	52984735		chr1	121478768	121478769		chr2	74729340	74729341		chr1	105908797	105908798		chr1	151943719	151943720		chr1	40601057	40601058						chr2	78049246	78049247		chr1	176354201	176354202		chr4	137294339	137294340		chr1	105908797
chr1	172418444	172418445		chr1	51876079	51876080		chr3	54811369	54811370		chr1	121478917	121478918		chr2	76688191	76688192		chr1	105908818	105908819		chr1	152287975	152287976		chr1	40601118	40601119						chr2	78049289	78049290		chr1	176354295	176354296		chr4	137294353	137294354		chr1	105908818
chr1	172418474	172418475		chr1	51876126	51876127		chr3	54811374	54811375		chr1	121478928	121478929		chr2	76688254	76688255		chr1	105909114	105909115		chr1	152288076	152288077		chr1	40601219	40601220						chr2	78049311	78049312		chr1	176355430	176355431		chr4	152282664	152282665		chr1	105909114
chr1	172418763	172418764		chr1	52120335	52120336		chr3	54811379	54811380		chr1	121478950	121478951		chr2	76688329	76688330		chr1	105909164	105909165		chr1	152288239	152288240		chr1	40601260	40601261						chr2	92600766	92600767		chr1	176355436	176355437		chr4	152282682	152282683		chr1	105909164
chr1	172418837	172418838		chr1	52120344	52120345		chr3	54811384	54811385		chr1	121478968	121478969		chr2	76688370	76688371		chr1	105909167	105909168		chr1	152288281	152288282		chr1	41429140	41429141						chr2	92600831	92600832		chr1	176355460	176355461		chr4	152282740	152282741		chr1	105909167
chr1	172418855	172418856		chr1	52120379	52120380		chr3	54811390	54811391		chr1	121479026	121479027		chr2	78048560	78048561		chr1	105909427	105909428		chr1	154150235	154150236		chr1	41429152	41429153						chr2	92600970	92600971		chr1	176355485	176355486		chr5	22345904	22345905		chr1	105909427
chr1	176353963	176353964		chr1	52120382	52120383		chr3	54811395	54811396		chr1	121479055	121479056		chr2	78048866	78048867		chr1	105909509	105909510		chr1	154150256	154150257		chr1	41429171	41429172						chr2	102449777	102449778		chr1	176355512	176355513		chr5	22345906	22345907		chr1	105909509
chr1	176354035	176354036		chr1	52120474	52120475		chr3	54811404	54811405		chr1	121479123	121479124		chr2	78048901	78048902		chr1	119424295	119424296		chr1	154150398	154150399		chr1	41429176	41429177						chr2	102449779	102449780		chr1	176355530	176355531		chr5	22345991	22345992		chr1	119424295
chr1	176354042	176354043		chr1	52120484	52120485		chr3	59261329	59261330		chr1	121479348	121479349		chr2	78048914	78048915		chr1	119424350	119424351		chr1	154150414	154150415		chr1	41429221	41429222						chr2	102449781	102449782		chr1	176355565	176355566		chr5	22346055	22346056		chr1	119424350
chr1	176354201	176354202		chr1	52120566	52120567		chr3	59261467	59261468		chr1	127869879	127869880		chr2	78048971	78048972		chr1	119424628	119424629		chr1	154150418	154150419		chr1	42352541	42352542						chr2	102449784	102449785		chr1	176355579	176355580		chr5	22346100	22346101		chr1	119424628
chr1	176354295	176354296		chr1	52120620	52120621		chr3	59261522	59261523		chr1	127870012	127870013		chr2	78049101	78049102		chr1	125561764	125561765		chr1	154150470	154150471		chr1	42352564	42352565						chr2	118487175	118487176		chr1	176355583	176355584		chr5	22346106	22346107		chr1	125561764
chr1	176355430	176355431		chr1	52150019	52150020		chr3	67373179	67373180		chr1	131095981	131095982		chr2	78049141	78049142		chr1	125561866	125561867		chr1	154150593	154150594		chr1	42352590	42352591						chr2	118487182	118487183		chr1	176355674	176355675		chr5	22346112	22346113		chr1	125561866
chr1	176355436	176355437		chr1	52150112	52150113		chr3	87382232	87382233		chr1	131095996	131095997		chr2	78049186	78049187		chr1	125561884	125561885		chr1	154150733	154150734		chr1	42352659	42352660						chr2	118487218	118487219		chr1	176355720	176355721		chr5	22346128	22346129		chr1	125561884
chr1	176355460	176355461		chr1	52150205	52150206		chr3	87382530	87382531		chr1	131096341	131096342		chr2	78049246	78049247		chr1	125561890	125561891		chr1	156271825	156271826		chr1	52846152	52846153						chr2	118487298	118487299		chr1	176355990	176355991		chr5	22346132	22346133		chr1	125561890
chr1	176355485	176355486		chr1	52150218	52150219		chr3	87383403	87383404		chr1	131096347	131096348		chr2	78049289	78049290		chr1	127204050	127204051		chr1	156271897	156271898		chr1	52846154	52846155						chr2	118487314	118487315		chr1	176356059	176356060		chr5	22346195	22346196		chr1	127204050
chr1	176355512	176355513		chr1	52150289	52150290		chr3	87383414	87383415		chr1	131096354	131096355		chr2	78049311	78049312		chr1	127204065	127204066		chr1	156271944	156271945		chr1	54004294	54004295						chr2	118487559	118487560		chr1	185454402	185454403		chr5	64969372	64969373		chr1	127204065
chr1	176355530	176355531		chr1	52150311	52150312		chr3	87383429	87383430		chr1	132009274	132009275		chr2	92600766	92600767		chr1	127204088	127204089		chr1	163406068	163406069		chr1	54004314	54004315						chr2	118487597	118487598		chr1	185454433	185454434		chr5	91073648	91073649		chr1	127204088
chr1	176355565	176355566		chr1	52150365	52150366		chr3	95427905	95427906		chr1	132009420	132009421		chr2	92600831	92600832		chr1	127380935	127380936		chr1	163406145	163406146		chr1	54004612	54004613						chr2	120627808	120627809		chr1	185454496	185454497		chr5	91073728	91073729		chr1	127380935
chr1	176355579	176355580		chr1	54927050	54927051		chr3	95427912	95427913		chr1	132759822	132759823		chr2	92600970	92600971		chr1	127380948	127380949		chr1	163406211	163406212		chr1	54004693	54004694						chr2	120627941	120627942		chr1	186546533	186546534		chr5	91073735	91073736		chr1	127380948
chr1	176355583	176355584		chr1	54927134	54927135		chr3	95427916	95427917		chr1	132759867	132759868		chr2	102449777	102449778		chr1	127380969	127380970		chr1	166843582	166843583		chr1	55201763	55201764						chr2	120627986	120627987		chr1	186546535	186546536		chr5	91073744	91073745		chr1	127380969
chr1	176355674	176355675		chr1	54927214	54927215		chr3	95427932	95427933		chr1	132759947	132759948		chr2	102449779	102449780		chr1	127381012	127381013		chr1	166843614	166843615		chr1	55201795	55201796						chr2	127009466	127009467		chr1	186546567	186546568		chr5	91073761	91073762		chr1	127381012
chr1	176355720	176355721		chr1	57824396	57824397		chr3	95427934	95427935		chr1	132759983	132759984		chr2	102449781	102449782		chr1	127381037	127381038		chr1	166843643	166843644		chr1	55201942	55201943						chr2	127009468	127009469		chr1	189890758	189890759		chr5	91073828	91073829		chr1	127381037
chr1	176355990	176355991		chr1	57824448	57824449		chr3	95427942	95427943		chr1	133048382	133048383		chr2	102449784	102449785		chr1	127381061	127381062		chr1	166843710	166843711		chr1	55201982	55201983						chr2	127009512	127009513		chr1	189890768	189890769		chr5	91073880	91073881		chr1	127381061
chr1	176356059	176356060		chr1	59602920	59602921		chr3	95427963	95427964		chr1	133048421	133048422		chr2	118487175	118487176		chr1	127381074	127381075		chr1	166843726	166843727		chr1	55202028	55202029						chr2	129594532	129594533		chr1	189890911	189890912		chr5	91073897	91073898		chr1	127381074
chr1	185454402	185454403		chr1	59602948	59602949		chr3	95427993	95427994		chr1	133048602	133048603		chr2	118487182	118487183		chr1	127381313	127381314		chr1	166843767	166843768		chr1	55202031	55202032						chr2	129594609	129594610		chr1	189890968	189890969		chr5	91074026	91074027		chr1	127381313
chr1	185454433	185454434		chr1	59602986	59602987		chr3	95428005	95428006		chr1	135779078	135779079		chr2	118487218	118487219		chr1	127869879	127869880		chr1	167219864	167219865		chr1	55202063	55202064						chr2	129594614	129594615		chr1	189891041	189891042		chr5	108133446	108133447		chr1	127869879
chr1	185454496	185454497		chr1	60825787	60825788		chr3	95428041	95428042		chr1	135779121	135779122		chr2	118487298	118487299		chr1	127869970	127869971		chr1	167219957	167219958		chr1	55202186	55202187						chr2	129594617	129594618		chr1	189891072	189891073		chr5	108133470	108133471		chr1	127869970
chr1	186546533	186546534		chr1	60825884	60825885		chr3	95428066	95428067		chr1	135779202	135779203		chr2	118487314	118487315		chr1	131524858	131524859		chr1	167220005	167220006		chr1	55202328	55202329						chr2	130451565	130451566		chr1	189891081	189891082		chr5	113862828	113862829		chr1	131524858
chr1	186546535	186546536		chr1	60825924	60825925		chr3	100702846	100702847		chr1	135779238	135779239		chr2	118487559	118487560		chr1	131524881	131524882		chr1	176355365	176355366		chr1	55202361	55202362						chr2	130451587	130451588		chr1	189891096	189891097		chr5	113862842	113862843		chr1	131524881
chr1	186546567	186546568		chr1	61111813	61111814		chr3	100703044	100703045		chr1	135779280	135779281		chr2	118487597	118487598		chr1	131524898	131524899		chr1	176355430	176355431		chr1	55407793	55407794						chr2	130451592	130451593		chr1	189891156	189891157		chr5	113862855	113862856		chr1	131524898
chr1	189890758	189890759		chr1	61111840	61111841		chr3	100703106	100703107		chr1	135779300	135779301		chr2	120627808	120627809		chr1	131602269	131602270		chr1	176355436	176355437		chr1	55407795	55407796						chr2	130451738	130451739		chr1	189891187	189891188		chr5	113862858	113862859		chr1	131602269
chr1	189890768	189890769		chr1	61111890	61111891		chr3	100703178	100703179		chr1	135779309	135779310		chr2	120627941	120627942		chr1	131602347	131602348		chr1	176355460	176355461		chr1	57265871	57265872						chr2	150788024	150788025		chr1	189891198	189891199		chr5	113862934	113862935		chr1	131602347
chr1	189890911	189890912		chr1	61111921	61111922		chr3	100703243	100703244		chr1	135779376	135779377		chr2	120627986	120627987		chr1	131868058	131868059		chr1	176355485	176355486		chr1	57265942	57265943						chr2	150788070	150788071		chr1	189891204	189891205		chr5	113862966	113862967		chr1	131868058
chr1	189890968	189890969		chr1	61111945	61111946		chr3	103652512	103652513		chr1	135779388	135779389		chr2	127009466	127009467		chr1	131868061	131868062		chr1	176355530	176355531		chr1	60581151	60581152						chr2	150788201	150788202		chr1	189891225	189891226		chr5	118319058	118319059		chr1	131868061
chr1	189891041	189891042		chr1	61112106	61112107		chr3	103652536	103652537		chr1	135779392	135779393		chr2	127009468	127009469		chr1	131868082	131868083		chr1	176355565	176355566		chr1	60581195	60581196						chr2	152177737	152177738		chr1	189891509	189891510		chr5	118319065	118319066		chr1	131868082
chr1	189891072	189891073		chr1	61112171	61112172		chr3	104639748	104639749		chr1	135779398	135779399		chr2	127009512	127009513		chr1	131868150	131868151		chr1	176355579	176355580		chr1	60581198	60581199						chr2	152177876	152177877		chr1	190173438	190173439		chr5	118319078	118319079		chr1	131868150
chr1	189891081	189891082		chr1	61112193	61112194		chr3	104639756	104639757		chr1	139423954	139423955		chr2	129594532	129594533		chr1	131868213	131868214		chr1	176355583	176355584		chr1	60902572	60902573						chr2	152177915	152177916		chr1	190173457	190173458		chr5	129007370	129007371		chr1	131868213
chr1	189891096	189891097		chr1	61179818	61179819		chr3	104639766	104639767		chr1	139423957	139423958		chr2	129594609	129594610		chr1	131868234	131868235		chr1	176355674	176355675		chr1	60902582	60902583						chr2	156460351	156460352		chr1	190173598	190173599		chr5	129007579	129007580		chr1	131868234
chr1	189891156	189891157		chr1	61179867	61179868		chr3	104639907	104639908		chr1	139424112	139424113		chr2	129594614	129594615		chr1	131868246	131868247		chr1	176355720	176355721		chr1	60902603	60902604						chr2	156460434	156460435		chr1	190173618	190173619		chr5	129007661	129007662		chr1	131868246
chr1	189891187	189891188		chr1	61391841	61391842		chr3	104817148	104817149		chr1	139424161	139424162		chr2	129594617	129594618		chr1	131868356	131868357		chr1	176355990	176355991		chr1	63431139	63431140						chr2	156460500	156460501		chr1	190173640	190173641		chr5	129007673	129007674		chr1	131868356
chr1	189891198	189891199		chr1	61391897	61391898		chr3	104817159	104817160		chr1	139424170	139424171		chr2	130451565	130451566		chr1	131964051	131964052		chr1	176356059	176356060		chr1	63431162	63431163						chr2	156460506	156460507		chr1	190173646	190173647		chr5	132029176	132029177		chr1	131964051
chr1	189891204	189891205		chr1	61392075	61392076		chr3	104817171	104817172		chr1	139424197	139424198		chr2	130451587	130451588		chr1	131964057	131964058		chr1	176356128	176356129		chr1	63431167	63431168						chr2	156460607	156460608		chr2	3683728	3683729		chr5	132029227	132029228		chr1	131964057
chr1	189891225	189891226		chr1	61392082	61392083		chr3	104817310	104817311		chr1	143339342	143339343		chr2	130451592	130451593		chr1	131964149	131964150		chr1	176356238	176356239		chr1	63431197	63431198						chr2	156460664	156460665		chr2	3683766	3683767		chr5	149144624	149144625		chr1	131964149
chr1	189891509	189891510		chr1	61392209	61392210		chr3	115737899	115737900		chr1	143778362	143778363		chr2	130451738	130451739		chr1	131964151	131964152		chr1	182054916	182054917		chr1	63431222	63431223						chr2	156460666	156460667		chr2	3683992	3683993		chr5	149144668	149144669		chr1	131964151
chr1	190173438	190173439		chr1	61392213	61392214		chr3	115737909	115737910		chr1	143778371	143778372		chr2	150788024	150788025		chr1	132475714	132475715		chr1	182054998	182054999		chr1	63431256	63431257						chr2	156460684	156460685		chr2	3684052	3684053		chr5	149144672	149144673		chr1	132475714
chr1	190173457	190173458		chr1	61392236	61392237		chr3	115737936	115737937		chr1	150751851	150751852		chr2	150788070	150788071		chr1	133210943	133210944		chr1	182055018	182055019		chr1	63431258	63431259						chr2	156460721	156460722		chr2	3684054	3684055		chr5	149144706	149144707		chr1	133210943
chr1	190173598	190173599		chr1	61392307	61392308		chr3	115737987	115737988		chr1	150751861	150751862		chr2	150788201	150788202		chr1	133210994	133210995		chr1	182986542	182986543		chr1	68305916	68305917						chr2	156460744	156460745		chr2	11602129	11602130		chr5	149144732	149144733		chr1	133210994
chr1	190173618	190173619		chr1	61402312	61402313		chr3	115738208	115738209		chr1	150751892	150751893		chr2	152177737	152177738		chr1	133211018	133211019		chr1	182986581	182986582		chr1	68305930	68305931						chr2	156460811	156460812		chr2	11602355	11602356		chr5	149144746	149144747		chr1	133211018
chr1	190173640	190173641		chr1	61402324	61402325		chr3	115738245	115738246		chr1	151287435	151287436		chr2	152177876	152177877		chr1	133211063	133211064		chr1	182986621	182986622		chr1	68306042	68306043						chr2	156460836	156460837		chr2	14907200	14907201		chr5	149144749	149144750		chr1	133211063
chr1	190173646	190173647		chr1	61402483	61402484		chr3	121686584	121686585		chr1	151287471	151287472		chr2	152177915	152177916		chr1	133211129	133211130		chr1	182986623	182986624		chr1	71897571	71897572						chr2	156460856	156460857		chr2	14907338	14907339		chr6	17282043	17282044		chr1	133211129
chr2	3683728	3683729		chr1	61402538	61402539		chr3	121686633	121686634		chr1	152727693	152727694		chr2	156460351	156460352		chr1	133211174	133211175		chr1	182986643	182986644		chr1	71897583	71897584						chr2	156460917	156460918		chr2	14907498	14907499		chr6	17282180	17282181		chr1	133211174
chr2	3683766	3683767		chr1	61402558	61402559		chr3	121686655	121686656		chr1	152727716	152727717		chr2	156460434	156460435		chr1	133211176	133211177		chr1	183221753	183221754		chr1	71898178	71898179						chr2	156460958	156460959		chr2	25256234	25256235		chr6	17282257	17282258		chr1	133211176
chr2	3683992	3683993		chr1	61402563	61402564		chr3	121686922	121686923		chr1	152727755	152727756		chr2	156460500	156460501		chr1	134360752	134360753		chr1	183221755	183221756		chr1	71898295	71898296						chr2	158091783	158091784		chr2	25256242	25256243		chr6	17282484	17282485		chr1	135892245
chr2	3684052	3684053		chr1	61402575	61402576		chr3	122111343	122111344		chr1	154205518	154205519		chr2	156460506	156460507		chr1	134360883	134360884		chr1	183299344	183299345		chr1	71898314	71898315						chr2	158091896	158091897		chr2	27414335	27414336		chr6	17282505	17282506		chr1	135892428
chr2	3684054	3684055		chr1	61402616	61402617		chr3	122111563	122111564		chr1	154205526	154205527		chr2	156460607	156460608		chr1	134360899	134360900		chr1	183299396	183299397		chr1	72166020	72166021						chr2	158091901	158091902		chr2	27414397	27414398		chr6	88043768	88043769		chr1	135892447
chr2	11602129	11602130		chr1	61402644	61402645		chr3	122111606	122111607		chr1	154205537	154205538		chr2	156460664	156460665		chr1	135892245	135892246		chr1	183299418	183299419		chr1	72166088	72166089						chr2	158091925	158091926		chr2	29195299	29195300		chr6	88043808	88043809		chr1	136138676
chr2	11602355	11602356		chr1	63110625	63110626		chr3	131108991	131108992		chr1	154205578	154205579		chr2	156460666	156460667		chr1	135892428	135892429		chr1	183299426	183299427		chr1	72166396	72166397						chr2	158626294	158626295		chr2	29195321	29195322		chr6	88043815	88043816		chr1	136138857
chr2	14907200	14907201		chr1	63110773	63110774		chr3	131109017	131109018		chr1	154205594	154205595		chr2	156460684	156460685		chr1	135892447	135892448		chr1	187652729	187652730		chr1	72593656	72593657						chr2	158626332	158626333		chr2	29195328	29195329		chr6	88043853	88043854		chr1	136138959
chr2	14907338	14907339		chr1	63110791	63110792		chr3	131109022	131109023		chr1	155280422	155280423		chr2	156460721	156460722		chr1	136138676	136138677		chr1	187652761	187652762		chr1	72593675	72593676						chr2	158626384	158626385		chr2	29195362	29195363		chr6	88043869	88043870		chr1	136139389
chr2	14907498	14907499		chr1	63510036	63510037		chr3	135692437	135692438		chr1	155280639	155280640		chr2	156460744	156460745		chr1	136138857	136138858		chr1	187652777	187652778		chr1	72593696	72593697						chr2	158626397	158626398		chr2	29195436	29195437		chr6	90464076	90464077		chr1	136139587
chr2	25256234	25256235		chr1	63510102	63510103		chr3	135692526	135692527		chr1	155280643	155280644		chr2	156460811	156460812		chr1	136138959	136138960		chr1	191988976	191988977		chr1	72593747	72593748						chr2	158626410	158626411		chr2	29195457	29195458		chr6	90464198	90464199		chr1	136232690
chr2	25256242	25256243		chr1	63510139	63510140		chr3	135692556	135692557		chr1	155280646	155280647		chr2	156460836	156460837		chr1	136139389	136139390		chr1	191989131	191989132		chr1	72593806	72593807						chr2	158626427	158626428		chr2	29195472	29195473		chr6	117612512	117612513		chr1	136232843
chr2	27414335	27414336		chr1	64341724	64341725		chr3	135692604	135692605		chr1	155418590	155418591		chr2	156460856	156460857		chr1	136139587	136139588		chr1	191989160	191989161		chr1	72593824	72593825						chr2	161154654	161154655		chr2	29195479	29195480		chr6	117612558	117612559		chr1	136232900
chr2	27414397	27414398		chr1	64341740	64341741		chr4	32801320	32801321		chr1	163929164	163929165		chr2	156460917	156460918		chr1	136232690	136232691		chr2	9986334	9986335		chr1	72593841	72593842						chr2	161154662	161154663		chr2	29195485	29195486		chr6	117613184	117613185		chr1	136232983
chr2	29195299	29195300		chr1	64341750	64341751		chr4	32801344	32801345		chr1	164250391	164250392		chr2	156460958	156460959		chr1	136232843	136232844		chr2	9986350	9986351		chr1	72593858	72593859						chr2	161154714	161154715		chr2	31165222	31165223		chr6	117613341	117613342		chr1	136233091
chr2	29195321	29195322		chr1	64341768	64341769		chr4	32801363	32801364		chr1	164250407	164250408		chr2	158091783	158091784		chr1	136232900	136232901		chr2	9986441	9986442		chr1	72593862	72593863						chr2	161154718	161154719		chr2	31165238	31165239		chr6	135048616	135048617		chr1	136233101
chr2	29195328	29195329		chr1	64341819	64341820		chr4	45296517	45296518		chr1	164250409	164250410		chr2	158091896	158091897		chr1	136232983	136232984		chr2	9986445	9986446		chr1	72593866	72593867						chr2	161154758	161154759		chr2	31165289	31165290		chr6	135048669	135048670		chr1	136233125
chr2	29195362	29195363		chr1	64341861	64341862		chr4	45296526	45296527		chr1	164250955	164250956		chr2	158091901	158091902		chr1	136233091	136233092		chr2	9986485	9986486		chr1	72593919	72593920						chr2	161154760	161154761		chr2	31165479	31165480		chr6	135048719	135048720		chr1	136233161
chr2	29195436	29195437		chr1	64734649	64734650		chr4	45296544	45296545		chr1	164251140	164251141		chr2	158091925	158091926		chr1	136233101	136233102		chr2	9986533	9986534		chr1	72593935	72593936						chr2	161154827	161154828		chr2	31165712	31165713		chr6	135048845	135048846		chr1	136233186
chr2	29195457	29195458		chr1	64734654	64734655		chr4	45296692	45296693		chr1	164251173	164251174		chr2	158626294	158626295		chr1	136233125	136233126		chr2	30827002	30827003		chr1	72593938	72593939						chr2	161154843	161154844		chr2	31165716	31165717		chr6	135048869	135048870		chr1	136676028
chr2	29195472	29195473		chr1	64734783	64734784		chr4	45296792	45296793		chr1	164931129	164931130		chr2	158626332	158626333		chr1	136233161	136233162		chr2	30827013	30827014		chr1	72593956	72593957						chr2	163152817	163152818		chr2	31165861	31165862		chr6	135048914	135048915		chr1	136676032
chr2	29195479	29195480		chr1	64734827	64734828		chr4	45410099	45410100		chr1	164931152	164931153		chr2	158626384	158626385		chr1	136233186	136233187		chr2	30827059	30827060		chr1	72594120	72594121						chr2	163152822	163152823		chr2	31166058	31166059		chr6	135048985	135048986		chr1	136676229
chr2	29195485	29195486		chr1	64734848	64734849		chr4	45410104	45410105		chr1	164931190	164931191		chr2	158626397	158626398		chr1	136676028	136676029		chr2	31687820	31687821		chr1	74303695	74303696						chr2	163152938	163152939		chr2	31888022	31888023		chr6	135049011	135049012		chr1	138620603
chr2	31165222	31165223		chr1	64734852	64734853		chr4	45514019	45514020		chr1	169519386	169519387		chr2	158626410	158626411		chr1	136676032	136676033		chr2	32164588	32164589		chr1	74303760	74303761						chr2	163152948	163152949		chr2	31888059	31888060		chr6	135049019	135049020		chr1	138620644
chr2	31165238	31165239		chr1	64734878	64734879		chr4	45514028	45514029		chr1	169519440	169519441		chr2	158626427	158626428		chr1	136676229	136676230		chr2	32164593	32164594		chr1	74769896	74769897						chr2	163152950	163152951		chr2	31888070	31888071		chr6	135049022	135049023		chr1	138620682
chr2	31165289	31165290		chr1	64734881	64734882		chr4	45514094	45514095		chr1	169519450	169519451		chr2	161154654	161154655		chr1	138620603	138620604		chr2	32569638	32569639		chr1	74770154	74770155						chr2	163459722	163459723		chr2	31888094	31888095		chr6	135049034	135049035		chr1	151572298
chr2	31165479	31165480		chr1	64734894	64734895		chr4	45514098	45514099		chr1	169519465	169519466		chr2	161154662	161154663		chr1	138620644	138620645		chr2	32569738	32569739		chr1	74770187	74770188						chr2	163459884	163459885		chr2	31888182	31888183		chr6	135049049	135049050		chr1	151572343
chr2	31165712	31165713		chr1	64734899	64734900		chr4	45514109	45514110		chr1	183391301	183391302		chr2	161154714	161154715		chr1	138620682	138620683		chr2	32569788	32569789		chr1	74770264	74770265						chr2	163460203	163460204		chr2	31899281	31899282		chr6	135049053	135049054		chr1	151572385
chr2	31165716	31165717		chr1	64734908	64734909		chr4	45528871	45528872		chr1	183391328	183391329		chr2	161154718	161154719		chr1	151572298	151572299		chr2	32570012	32570013		chr1	74770291	74770292						chr2	164803876	164803877		chr2	31899656	31899657		chr6	135049065	135049066		chr1	151572630
chr2	31165861	31165862		chr1	64734915	64734916		chr4	45528904	45528905		chr1	183391355	183391356		chr2	161154758	161154759		chr1	151572343	151572344		chr2	32570047	32570048		chr1	74770458	74770459						chr2	164803895	164803896		chr2	31899670	31899671		chr6	135049093	135049094		chr1	151572653
chr2	31166058	31166059		chr1	64734917	64734918		chr4	45528909	45528910		chr1	183679905	183679906		chr2	161154760	161154761		chr1	151572385	151572386		chr2	32847556	32847557		chr1	74773800	74773801						chr2	165768919	165768920		chr2	31899743	31899744		chr6	135049156	135049157		chr1	151572664
chr2	31888022	31888023		chr1	64734920	64734921		chr4	45763520	45763521		chr1	183680000	183680001		chr2	161154827	161154828		chr1	151572630	151572631		chr2	32847717	32847718		chr1	74773808	74773809						chr2	165768964	165768965		chr2	31899785	31899786		chr6	135049196	135049197		chr1	153307937
chr2	31888059	31888060		chr1	64734930	64734931		chr4	45763572	45763573		chr1	183680008	183680009		chr2	161154843	161154844		chr1	151572653	151572654		chr2	32847719	32847720		chr1	74773812	74773813						chr2	165769177	165769178		chr2	31899803	31899804		chr6	135049207	135049208		chr1	153308006
chr2	31888070	31888071		chr1	71018735	71018736		chr4	45763584	45763585		chr1	183680010	183680011		chr2	163152817	163152818		chr1	151572664	151572665		chr2	32847728	32847729		chr1	74827454	74827455						chr2	165769220	165769221		chr2	31899809	31899810		chr6	135066174	135066175		chr1	153308014
chr2	31888094	31888095		chr1	71018781	71018782		chr4	46349025	46349026		chr1	183680019	183680020		chr2	163152822	163152823		chr1	153307937	153307938		chr2	32847777	32847778		chr1	74827481	74827482						chr2	165769241	165769242		chr2	31899831	31899832		chr6	135066314	135066315		chr1	154102940
chr2	31888182	31888183		chr1	71018835	71018836		chr4	46349045	46349046		chr1	184035779	184035780		chr2	163152938	163152939		chr1	153308006	153308007		chr2	34016989	34016990		chr1	74827537	74827538						chr2	165769266	165769267		chr2	31899853	31899854		chr6	135066333	135066334		chr1	154102970
chr2	31899281	31899282		chr1	72256249	72256250		chr4	46349075	46349076		chr1	184035972	184035973		chr2	163152948	163152949		chr1	153308014	153308015		chr2	34017013	34017014		chr1	75220103	75220104						chr2	165769292	165769293		chr2	31899878	31899879		chr6	135066340	135066341		chr1	154103004
chr2	31899656	31899657		chr1	72256333	72256334		chr4	46349128	46349129		chr1	184036044	184036045		chr2	163152950	163152951		chr1	154102940	154102941		chr2	34017110	34017111		chr1	75220119	75220120						chr2	165769295	165769296		chr2	31899880	31899881		chr6	135066489	135066490		chr1	154103010
chr2	31899670	31899671		chr1	72256432	72256433		chr4	46349136	46349137		chr1	185194076	185194077		chr2	163459722	163459723		chr1	154102970	154102971		chr2	34017187	34017188		chr1	75220335	75220336						chr2	166541494	166541495		chr2	31899888	31899889		chr7	34752963	34752964		chr1	154103017
chr2	31899743	31899744		chr1	72256487	72256488		chr4	46349175	46349176		chr1	185194227	185194228		chr2	163459884	163459885		chr1	154103004	154103005		chr2	34017262	34017263		chr1	75220359	75220360						chr2	166541613	166541614		chr2	31899899	31899900		chr7	34753154	34753155		chr1	154103064
chr2	31899785	31899786		chr1	74121994	74121995		chr4	46349193	46349194		chr1	185194297	185194298		chr2	163460203	163460204		chr1	154103010	154103011		chr2	34017276	34017277		chr1	75360942	75360943						chr2	166541680	166541681		chr2	31899910	31899911		chr7	34753161	34753162		chr1	154103130
chr2	31899803	31899804		chr1	74122003	74122004		chr4	46349315	46349316		chr1	188576096	188576097		chr2	164803876	164803877		chr1	154103017	154103018		chr2	34017319	34017320		chr1	75360945	75360946						chr2	166541700	166541701		chr2	32779681	32779682		chr7	34753169	34753170		chr1	154103260
chr2	31899809	31899810		chr1	74331588	74331589		chr4	46349624	46349625		chr1	188576166	188576167		chr2	164803895	164803896		chr1	154103064	154103065		chr2	34017394	34017395		chr1	75360952	75360953						chr2	166541821	166541822		chr2	32779864	32779865		chr7	34753173	34753174		chr1	154103267
chr2	31899831	31899832		chr1	74331662	74331663		chr4	46349640	46349641		chr1	188576179	188576180		chr2	165768919	165768920		chr1	154103130	154103131		chr2	34831998	34831999		chr1	75360969	75360970						chr2	167635682	167635683		chr2	32779887	32779888		chr7	49922649	49922650		chr1	154103333
chr2	31899853	31899854		chr1	74331692	74331693		chr4	46349782	46349783		chr1	188576214	188576215		chr2	165768964	165768965		chr1	154103260	154103261		chr2	34832052	34832053		chr1	75486017	75486018						chr2	167635707	167635708		chr2	32779895	32779896		chr7	49922851	49922852		chr1	154103384
chr2	31899878	31899879		chr1	74331780	74331781		chr4	46349792	46349793		chr1	188576237	188576238		chr2	165769177	165769178		chr1	154103267	154103268		chr2	34832062	34832063		chr1	75486101	75486102						chr2	167635805	167635806		chr2	32779953	32779954		chr7	66009027	66009028		chr1	154103430
chr2	31899880	31899881		chr1	74331792	74331793		chr4	86053791	86053792		chr1	188576251	188576252		chr2	165769220	165769221		chr1	154103333	154103334		chr2	34832115	34832116		chr1	79640314	79640315						chr2	167635896	167635897		chr2	38621647	38621648		chr7	66009068	66009069		chr1	154103606
chr2	31899888	31899889		chr1	74331810	74331811		chr4	86747926	86747927		chr1	188576366	188576367		chr2	165769241	165769242		chr1	154103384	154103385		chr2	34832852	34832853		chr1	79640321	79640322						chr2	169156176	169156177		chr2	38621661	38621662		chr7	66009073	66009074		chr1	157013011
chr2	31899899	31899900		chr1	74817808	74817809		chr4	86930767	86930768		chr1	188576774	188576775		chr2	165769266	165769267		chr1	154103430	154103431		chr2	34832865	34832866		chr1	79640329	79640330						chr2	169156204	169156205		chr2	52038060	52038061		chr7	66009120	66009121		chr1	157013100
chr2	31899910	31899911		chr1	74817813	74817814		chr4	86930776	86930777		chr1	188576779	188576780		chr2	165769292	165769293		chr1	154103606	154103607		chr2	34832912	34832913		chr1	82765429	82765430						chr2	170009621	170009622		chr2	52038103	52038104		chr7	66009127	66009128		chr1	157013183
chr2	32779681	32779682		chr1	75447081	75447082		chr4	86930783	86930784		chr1	188576808	188576809		chr2	165769295	165769296		chr1	157013011	157013012		chr2	34832917	34832918		chr1	82765452	82765453						chr2	170009629	170009630		chr2	52038114	52038115		chr7	66841374	66841375		chr1	157013203
chr2	32779864	32779865		chr1	75447092	75447093		chr4	86930797	86930798		chr1	189686565	189686566		chr2	165769330	165769331		chr1	157013100	157013101		chr2	34832950	34832951		chr1	82765519	82765520						chr2	170009635	170009636		chr2	52038131	52038132		chr7	66841544	66841545		chr1	157013242
chr2	32779887	32779888		chr1	75480851	75480852		chr4	86930801	86930802		chr1	189686598	189686599		chr2	165769348	165769349		chr1	157013183	157013184		chr2	35215606	35215607		chr1	84385720	84385721						chr2	170009646	170009647		chr2	52038145	52038146		chr7	66841562	66841563		chr1	157013422
chr2	32779895	32779896		chr1	75480921	75480922		chr4	86930876	86930877		chr1	189686615	189686616		chr2	165769558	165769559		chr1	157013203	157013204		chr2	35215615	35215616		chr1	84385730	84385731						chr2	170009672	170009673		chr2	52038157	52038158		chr7	110222595	110222596		chr1	163314847
chr2	32779953	32779954		chr1	77109885	77109886		chr4	86930917	86930918		chr1	191097279	191097280		chr2	165769635	165769636		chr1	157013242	157013243		chr2	35215653	35215654		chr1	84385740	84385741						chr2	170009684	170009685		chr2	52038241	52038242		chr7	110222650	110222651		chr1	163314935
chr2	38621647	38621648		chr1	77110059	77110060		chr4	86930921	86930922		chr1	191097281	191097282		chr2	165769641	165769642		chr1	157013422	157013423		chr2	35215663	35215664		chr1	84387766	84387767						chr2	170009695	170009696		chr2	52038285	52038286		chr7	110222938	110222939		chr1	163314937
chr2	38621661	38621662		chr1	77110102	77110103		chr4	86930928	86930929		chr1	191097319	191097320		chr2	165769647	165769648		chr1	163314847	163314848		chr2	35215693	35215694		chr1	84387776	84387777						chr2	170009780	170009781		chr2	52038287	52038288		chr7	110222952	110222953		chr1	163314942
chr2	52038060	52038061		chr1	77521142	77521143		chr4	86930939	86930940		chr1	191097417	191097418		chr2	166541494	166541495		chr1	163314935	163314936		chr2	35215867	35215868		chr1	84387800	84387801						chr2	170009799	170009800		chr2	52509728	52509729		chr7	118714141	118714142		chr1	164308433
chr2	52038103	52038104		chr1	77521152	77521153		chr4	86930947	86930948		chr1	191097448	191097449		chr2	166541613	166541614		chr1	163314937	163314938		chr2	35215925	35215926		chr1	84387904	84387905						chr2	170009928	170009929		chr2	52509737	52509738		chr7	118714188	118714189		chr1	164308442
chr2	52038114	52038115		chr1	77521409	77521410		chr4	86930950	86930951		chr1	191097460	191097461		chr2	166541680	166541681		chr1	163314942	163314943		chr2	43723195	43723196		chr1	84621051	84621052						chr2	170009967	170009968		chr2	52509741	52509742		chr7	118714229	118714230		chr1	164308529
chr2	52038131	52038132		chr1	77521430	77521431		chr4	86930961	86930962		chr1	191186632	191186633		chr2	166541700	166541701		chr1	164308433	164308434		chr2	43723244	43723245		chr1	84621073	84621074						chr2	170009982	170009983		chr2	52509760	52509761		chr7	133639316	133639317		chr1	165589139
chr2	52038145	52038146		chr1	77521485	77521486		chr4	86930973	86930974		chr1	191186713	191186714		chr2	166541821	166541822		chr1	164308442	164308443		chr2	43723250	43723251		chr1	84621123	84621124						chr2	170009998	170009999		chr2	52509793	52509794		chr7	133639322	133639323		chr1	165589180
chr2	52038157	52038158		chr1	77521514	77521515		chr4	86930975	86930976		chr1	191414413	191414414		chr2	167635682	167635683		chr1	164308529	164308530		chr2	43723504	43723505		chr1	84935806	84935807						chr2	170519977	170519978		chr2	52509795	52509796		chr7	133639330	133639331		chr1	165589182
chr2	52038241	52038242		chr1	77521569	77521570		chr4	86930981	86930982		chr1	191414481	191414482		chr2	167635707	167635708		chr1	165589139	165589140		chr2	48446778	48446779		chr1	84935808	84935809						chr2	170520014	170520015		chr2	52509939	52509940		chr7	133639397	133639398		chr1	165589188
chr2	52038285	52038286		chr1	77521740	77521741		chr4	86930984	86930985		chr1	191414543	191414544		chr2	167635805	167635806		chr1	165589180	165589181		chr2	48446864	48446865		chr1	84935880	84935881						chr2	170520036	170520037		chr2	52509943	52509944		chr7	138398849	138398850		chr1	165589337
chr2	52038287	52038288		chr1	77521746	77521747		chr4	86931053	86931054		chr1	191414565	191414566		chr2	167635896	167635897		chr1	165589182	165589183		chr2	57104579	57104580		chr1	84935892	84935893						chr2	173769339	173769340		chr2	52509989	52509990		chr7	138398852	138398853		chr1	167309399
chr2	52509728	52509729		chr1	77521783	77521784		chr4	86931094	86931095		chr1	191414571	191414572		chr2	169156176	169156177		chr1	165589188	165589189		chr2	57104853	57104854		chr1	84935919	84935920						chr2	173769347	173769348		chr2	52509998	52509999		chr7	138398867	138398868		chr1	167802011
chr2	52509737	52509738		chr1	77521825	77521826		chr4	86931147	86931148		chr1	191414575	191414576		chr2	169156204	169156205		chr1	165589337	165589338		chr2	57104862	57104863		chr1	84936170	84936171						chr2	173769585	173769586		chr2	52510008	52510009		chr8	11011114	11011115		chr1	167802100
chr2	52509741	52509742		chr1	77521892	77521893		chr4	86931151	86931152		chr1	191414607	191414608		chr2	170009621	170009622		chr1	167309399	167309400		chr2	57104934	57104935		chr1	84936556	84936557						chr2	178784631	178784632		chr2	52510014	52510015		chr8	11011229	11011230		chr1	167802137
chr2	52509760	52509761		chr1	77521926	77521927		chr4	86931159	86931160		chr1	192091676	192091677		chr2	170009629	170009630		chr1	167349412	167349413		chr2	57104969	57104970		chr1	86470708	86470709						chr2	178784641	178784642		chr2	52510029	52510030		chr8	11011233	11011234		chr1	169970698
chr2	52509793	52509794		chr1	78741844	78741845		chr4	86931162	86931163		chr1	192091688	192091689		chr2	170009635	170009636		chr1	167349437	167349438		chr2	59313001	59313002		chr1	86470728	86470729						chr2	178784881	178784882		chr2	52510031	52510032		chr8	11011243	11011244		chr1	169970773
chr2	52509795	52509796		chr1	78741889	78741890		chr4	86931220	86931221		chr1	192091819	192091820		chr2	170009646	170009647		chr1	167349476	167349477		chr2	59313004	59313005		chr1	86470917	86470918						chr2	180896019	180896020		chr2	52510134	52510135		chr8	11011302	11011303		chr1	171328014
chr2	52509939	52509940		chr1	78741924	78741925		chr4	86931226	86931227		chr1	193174217	193174218		chr2	170009672	170009673		chr1	167802011	167802012		chr2	59313061	59313062		chr1	86470958	86470959						chr2	180896065	180896066		chr2	52510191	52510192		chr8	11011377	11011378		chr1	171328191
chr2	52509943	52509944		chr1	78741952	78741953		chr4	86931263	86931264		chr1	193174420	193174421		chr2	170009684	170009685		chr1	167802100	167802101		chr2	59313074	59313075		chr1	86471095	86471096						chr2	181135820	181135821		chr2	52510205	52510206		chr8	25514386	25514387		chr1	172327611
chr2	52509989	52509990		chr1	78742242	78742243		chr4	86931372	86931373		chr1	193174465	193174466		chr2	170009695	170009696		chr1	167802137	167802138		chr2	60961991	60961992		chr1	86471120	86471121						chr2	181136064	181136065		chr2	52510229	52510230		chr8	25514396	25514397		chr1	172327711
chr2	52509998	52509999		chr1	78742332	78742333		chr4	86931454	86931455		chr1	193174467	193174468		chr2	170009780	170009781		chr1	169970698	169970699		chr2	69530943	69530944		chr1	86471127	86471128						chr2	181136154	181136155		chr2	52510254	52510255		chr8	25514410	25514411		chr1	172532536
chr2	52510008	52510009		chr1	78742387	78742388		chr4	87431735	87431736		chr1	195267683	195267684		chr2	170009799	170009800		chr1	169970773	169970774		chr2	69530958	69530959		chr1	86471197	86471198						chr3	9332902	9332903		chr2	52510306	52510307		chr8	25514510	25514511		chr1	172532546
chr2	52510014	52510015		chr1	78742410	78742411		chr4	87431845	87431846		chr1	195267756	195267757		chr2	170009928	170009929		chr1	171328014	171328015		chr2	69531000	69531001		chr1	86502552	86502553						chr3	9333130	9333131		chr2	52510387	52510388		chr8	25514614	25514615		chr1	172532627
chr2	52510029	52510030		chr1	78742426	78742427		chr4	87431936	87431937		chr2	4500105	4500106		chr2	170009967	170009968		chr1	171328191	171328192		chr2	69531082	69531083		chr1	86502601	86502602						chr3	9333147	9333148		chr2	52510541	52510542		chr8	83749253	83749254		chr1	176276365
chr2	52510031	52510032		chr1	78742436	78742437		chr4	87431946	87431947		chr2	4500131	4500132		chr2	170009982	170009983		chr1	172327611	172327612		chr2	69531105	69531106		chr1	89668529	89668530						chr3	18051966	18051967		chr2	52510550	52510551		chr8	83749531	83749532		chr1	176276394
chr2	52510134	52510135		chr1	78742443	78742444		chr4	87432068	87432069		chr2	4500254	4500255		chr2	170009998	170009999		chr1	172327711	172327712		chr2	69531153	69531154		chr1	89668541	89668542						chr3	18051995	18051996		chr2	52510556	52510557		chr8	90868464	90868465		chr1	176276504
chr2	52510191	52510192		chr1	78742485	78742486		chr4	87432333	87432334		chr2	4601333	4601334		chr2	170519977	170519978		chr1	172327729	172327730		chr2	69531158	69531159		chr1	89668690	89668691						chr3	18052014	18052015		chr2	57104020	57104021		chr8	90868734	90868735		chr1	177322105
chr2	52510205	52510206		chr1	78742522	78742523		chr4	87432336	87432337		chr2	4601344	4601345		chr2	170520014	170520015		chr1	172327741	172327742		chr2	69531169	69531170		chr1	89668759	89668760						chr3	18052016	18052017		chr2	57104111	57104112		chr8	90868769	90868770		chr1	177322117
chr2	52510229	52510230		chr1	78742874	78742875		chr4	87432339	87432340		chr2	4601389	4601390		chr2	170520036	170520037		chr1	172327857	172327858		chr2	69531243	69531244		chr1	89668775	89668776						chr3	27209896	27209897		chr2	57104130	57104131		chr8	90868937	90868938		chr1	177323715
chr2	52510254	52510255		chr1	79670861	79670862		chr4	87432342	87432343		chr2	4601681	4601682		chr2	173769339	173769340		chr1	172327878	172327879		chr2	69531909	69531910		chr1	89668781	89668782						chr3	27209933	27209934		chr2	57104154	57104155		chr8	90869029	90869030		chr1	177323738
chr2	52510306	52510307		chr1	79670884	79670885		chr4	106856221	106856222		chr2	4601719	4601720		chr2	173769347	173769348		chr1	172328344	172328345		chr2	69531923	69531924		chr1	89668786	89668787						chr3	27210383	27210384		chr2	57104156	57104157		chr8	109359615	109359616		chr1	177323802
chr2	52510387	52510388		chr1	79670946	79670947		chr4	106856260	106856261		chr2	4601728	4601729		chr2	173769585	173769586		chr1	172532536	172532537		chr2	70508517	70508518		chr1	89668838	89668839						chr3	27210484	27210485		chr2	57104158	57104159		chr8	109359632	109359633		chr1	177324005
chr2	52510541	52510542		chr1	82320709	82320710		chr4	106856318	106856319		chr2	4702088	4702089		chr2	178784631	178784632		chr1	172532546	172532547		chr2	71816392	71816393		chr1	90408564	90408565						chr3	27210509	27210510		chr2	57104169	57104170		chr8	109359674	109359675		chr1	177324009
chr2	52510550	52510551		chr1	82320765	82320766		chr4	106856407	106856408		chr2	4702206	4702207		chr2	178784641	178784642		chr1	172532627	172532628		chr2	71816460	71816461		chr1	90408597	90408598						chr3	27210523	27210524		chr2	57104186	57104187		chr8	109359689	109359690		chr1	177324017
chr2	52510556	52510557		chr1	82320794	82320795		chr4	106856608	106856609		chr2	4702278	4702279		chr2	178784881	178784882		chr1	176276365	176276366		chr2	71816485	71816486		chr1	90408616	90408617						chr3	27210578	27210579		chr2	57104197	57104198		chr8	109359797	109359798		chr1	179253400
chr2	57104020	57104021		chr1	82320860	82320861		chr4	115827623	115827624		chr2	5381011	5381012		chr2	180896019	180896020		chr1	176276394	176276395		chr2	71872463	71872464		chr1	90408643	90408644						chr3	27210838	27210839		chr2	57104853	57104854		chr8	117497795	117497796		chr1	179253410
chr2	57104111	57104112		chr1	82320888	82320889		chr4	122998704	122998705		chr2	5381044	5381045		chr2	180896065	180896066		chr1	176276504	176276505		chr2	71872526	71872527		chr1	90408673	90408674						chr3	37202935	37202936		chr2	57104862	57104863		chr8	117497802	117497803		chr1	180432143
chr2	57104130	57104131		chr1	82320911	82320912		chr4	122998832	122998833		chr2	5381100	5381101		chr2	181135820	181135821		chr1	177322105	177322106		chr2	71872610	71872611		chr1	90408725	90408726						chr3	37202967	37202968		chr2	57104934	57104935		chr8	123116572	123116573		chr1	180432158
chr2	57104154	57104155		chr1	82320919	82320920		chr4	122998897	122998898		chr2	5381119	5381120		chr2	181136064	181136065		chr1	177322117	177322118		chr2	73432331	73432332		chr1	90408746	90408747						chr3	37202972	37202973		chr2	57104969	57104970		chr8	123116577	123116578		chr1	180432199
chr2	57104156	57104157		chr1	82320928	82320929		chr4	122998904	122998905		chr2	5381215	5381216		chr2	181136154	181136155		chr1	177323715	177323716		chr2	76688191	76688192		chr1	90408799	90408800						chr3	37203113	37203114		chr2	57105043	57105044		chr8	123116600	123116601		chr1	180724897
chr2	57104158	57104159		chr1	82320948	82320949		chr4	122998921	122998922		chr2	5381267	5381268		chr3	9332902	9332903		chr1	177323738	177323739		chr2	76688201	76688202		chr1	90408803	90408804						chr3	37203144	37203145		chr2	57105101	57105102		chr8	123116612	123116613		chr1	180724923
chr2	57104169	57104170		chr1	82320950	82320951		chr4	124701463	124701464		chr2	5381289	5381290		chr3	9333130	9333131		chr1	177323802	177323803		chr2	76688254	76688255		chr1	90408814	90408815						chr3	37569482	37569483		chr2	59765739	59765740		chr8	123116621	123116622		chr1	180724937
chr2	57104186	57104187		chr1	83066945	83066946		chr4	124701498	124701499		chr2	5860611	5860612		chr3	9333147	9333148		chr1	177324005	177324006		chr2	76688329	76688330		chr1	90408818	90408819						chr3	37569545	37569546		chr2	59765762	59765763		chr8	123116642	123116643		chr1	181018135
chr2	57104197	57104198		chr1	83066993	83066994		chr4	124701517	124701518		chr2	5860670	5860671		chr3	18051966	18051967		chr1	177324009	177324010		chr2	76688370	76688371		chr1	90408859	90408860						chr3	37569652	37569653		chr2	59765786	59765787		chr8	123116651	123116652		chr1	181018216
chr2	57104853	57104854		chr1	83067125	83067126		chr4	124701698	124701699		chr2	5860767	5860768		chr3	18051995	18051996		chr1	177324017	177324018		chr2	83725721	83725722		chr1	90820395	90820396						chr3	37569722	37569723		chr2	59765897	59765898		chr8	123116665	123116666		chr1	181018218
chr2	57104862	57104863		chr1	83067150	83067151		chr4	124701729	124701730		chr2	5860804	5860805		chr3	18052014	18052015		chr1	179253400	179253401		chr2	90574356	90574357		chr1	90820442	90820443						chr3	37569726	37569727		chr2	59765979	59765980		chr8	123116727	123116728		chr1	185316001
chr2	57104934	57104935		chr1	86021203	86021204		chr4	124701786	124701787		chr2	5860828	5860829		chr3	18052016	18052017		chr1	179253410	179253411		chr2	90574358	90574359		chr1	90820578	90820579						chr3	37569752	37569753		chr2	64853274	64853275		chr8	123116748	123116749		chr1	185316139
chr2	57104969	57104970		chr1	86021496	86021497		chr4	126733287	126733288		chr2	5860875	5860876		chr3	27209896	27209897		chr1	180432143	180432144		chr2	90574360	90574361		chr1	90820604	90820605						chr3	37569757	37569758		chr2	64853276	64853277		chr9	34485027	34485028		chr1	186985784
chr2	57105043	57105044		chr1	86021625	86021626		chr4	126733383	126733384		chr2	5860943	5860944		chr3	27209933	27209934		chr1	180432158	180432159		chr2	90574364	90574365		chr1	91180797	91180798						chr3	37569793	37569794		chr2	65910257	65910258		chr9	34485195	34485196		chr1	186985792
chr2	57105101	57105102		chr1	86021640	86021641		chr4	128795820	128795821		chr2	6214088	6214089		chr3	27210383	27210384		chr1	180432199	180432200		chr2	90574369	90574370		chr1	91180815	91180816						chr3	37569854	37569855		chr2	65910282	65910283		chr9	34485409	34485410		chr1	186985794
chr2	59312961	59312962		chr1	86021674	86021675		chr4	128795834	128795835		chr2	6214166	6214167		chr3	27210484	27210485		chr1	180724897	180724898		chr2	90574381	90574382		chr1	91180984	91180985						chr3	37569881	37569882		chr2	65910408	65910409		chr9	40530658	40530659		chr1	186985800
chr2	59313001	59313002		chr1	86021694	86021695		chr4	128795863	128795864		chr2	6214175	6214176		chr3	27210509	27210510		chr1	180724923	180724924		chr2	90574384	90574385		chr1	91181018	91181019						chr3	37570087	37570088		chr2	65910446	65910447		chr9	61677134	61677135		chr1	186985941
chr2	59313004	59313005		chr1	86021706	86021707		chr4	128795876	128795877		chr2	6214194	6214195		chr3	27210523	27210524		chr1	180724937	180724938		chr2	90574438	90574439		chr1	91332704	91332705						chr3	37570112	37570113		chr2	65910507	65910508		chr9	61677201	61677202		chr1	186986000
chr2	59313008	59313009		chr1	86021714	86021715		chr4	128795947	128795948		chr2	6214209	6214210		chr3	27210578	27210579		chr1	181018135	181018136		chr2	90574552	90574553		chr1	91332724	91332725						chr3	37570127	37570128		chr2	65910542	65910543		chr9	61677213	61677214		chr1	186986002
chr2	59765739	59765740		chr1	87212743	87212744		chr4	128796050	128796051		chr2	11503859	11503860		chr3	27210838	27210839		chr1	181018216	181018217		chr2	90574554	90574555		chr1	91332834	91332835						chr3	37570145	37570146		chr2	70129888	70129889		chr9	61677221	61677222		chr1	188457784
chr2	59765762	59765763		chr1	88790443	88790444		chr4	128796085	128796086		chr2	11503932	11503933		chr3	37202935	37202936		chr1	181018218	181018219		chr2	90905764	90905765		chr1	91332846	91332847						chr3	37570199	37570200		chr2	70129909	70129910		chr9	61677254	61677255		chr1	188457906
chr2	59765786	59765787		chr1	88790667	88790668		chr4	129513205	129513206		chr2	11503995	11503996		chr3	37202967	37202968		chr1	185316001	185316002		chr2	90905779	90905780		chr1	91332860	91332861						chr3	37570251	37570252		chr2	70129943	70129944		chr9	61677282	61677283		chr1	188458110
chr2	59765897	59765898		chr1	88790875	88790876		chr4	129513209	129513210		chr2	14986842	14986843		chr3	37202972	37202973		chr1	185316139	185316140		chr2	90905854	90905855		chr1	91332913	91332914						chr3	37654528	37654529		chr2	70129972	70129973		chr9	61677289	61677290		chr1	188458136
chr2	59765979	59765980		chr1	89033705	89033706		chr4	129513211	129513212		chr2	14987018	14987019		chr3	37203113	37203114		chr1	185316190	185316191		chr2	90905872	90905873		chr1	91332927	91332928						chr3	37654569	37654570		chr2	71350330	71350331		chr9	61677300	61677301		chr1	188458138
chr2	64853274	64853275		chr1	89033740	89033741		chr4	134101995	134101996		chr2	14987036	14987037		chr3	37203144	37203145		chr1	185316243	185316244		chr2	106194302	106194303		chr1	92879062	92879063						chr3	37654571	37654572		chr2	71350391	71350392		chr9	61677320	61677321		chr1	188458180
chr2	64853276	64853277		chr1	89033771	89033772		chr4	134102048	134102049		chr2	14987058	14987059		chr3	37569482	37569483		chr1	185316249	185316250		chr2	106194312	106194313		chr1	92879132	92879133						chr3	37654637	37654638		chr2	76100447	76100448		chr9	61677369	61677370		chr1	191225156
chr2	65910257	65910258		chr1	89033790	89033791		chr4	134102076	134102077		chr2	14987060	14987061		chr3	37569545	37569546		chr1	185316284	185316285		chr2	106194319	106194320		chr1	92879181	92879182						chr3	37654662	37654663		chr2	76100650	76100651		chr9	64084266	64084267		chr1	191225178
chr2	65910282	65910283		chr1	89033815	89033816		chr4	134102120	134102121		chr2	14987105	14987106		chr3	37569652	37569653		chr1	185316311	185316312		chr2	106194324	106194325		chr1	92879208	92879209						chr3	40693515	40693516		chr2	76100735	76100736		chr9	64084309	64084310		chr1	191225267
chr2	65910408	65910409		chr1	89033890	89033891		chr4	136373642	136373643		chr2	14987118	14987119		chr3	37569722	37569723		chr1	185316323	185316324		chr2	106194347	106194348		chr1	92879285	92879286						chr3	40693530	40693531		chr2	76100746	76100747		chr9	64084355	64084356		chr1	191225488
chr2	65910446	65910447		chr1	89033896	89033897		chr4	136373713	136373714		chr2	18609935	18609936		chr3	37569726	37569727		chr1	186985784	186985785		chr2	106194366	106194367		chr1	92879294	92879295						chr3	40693552	40693553		chr2	76100768	76100769		chr9	64084389	64084390		chr1	191720265
chr2	65910507	65910508		chr1	89034010	89034011		chr4	136373752	136373753		chr2	18609937	18609938		chr3	37569752	37569753		chr1	186985792	186985793		chr2	118704594	118704595		chr1	92879342	92879343						chr3	40693666	40693667		chr2	76100869	76100870		chr9	65461800	65461801		chr1	191720275
chr2	65910542	65910543		chr1	89465828	89465829		chr4	136373754	136373755		chr2	18609962	18609963		chr3	37569757	37569758		chr1	186985794	186985795		chr2	118704598	118704599		chr1	92879348	92879349						chr3	40693694	40693695		chr2	79459414	79459415		chr9	75232920	75232921		chr1	191720284
chr2	70129888	70129889		chr1	89466014	89466015		chr4	139834166	139834167		chr2	18609990	18609991		chr3	37569793	37569794		chr1	186985800	186985801		chr2	118704629	118704630		chr1	92879359	92879360						chr3	40693698	40693699		chr2	79459419	79459420		chr9	75232922	75232923		chr2	3331411
chr2	70129909	70129910		chr1	89466025	89466026		chr4	139834241	139834242		chr2	18609997	18609998		chr3	37569854	37569855		chr1	186985941	186985942		chr2	118704660	118704661		chr1	92879371	92879372						chr3	40693730	40693731		chr2	79459461	79459462		chr9	75232924	75232925		chr2	3331498
chr2	70129943	70129944		chr1	89466037	89466038		chr4	140987763	140987764		chr2	18623327	18623328		chr3	37569881	37569882		chr1	186986000	186986001		chr2	118790895	118790896		chr1	92879381	92879382						chr3	40693747	40693748		chr2	79459496	79459497		chr9	75232944	75232945		chr2	3331657
chr2	70129972	70129973		chr1	89466039	89466040		chr4	140987779	140987780		chr2	18623342	18623343		chr3	37570087	37570088		chr1	186986002	186986003		chr2	118790948	118790949		chr1	92879403	92879404						chr3	57625484	57625485		chr2	79459506	79459507		chr9	92541424	92541425		chr2	3764384
chr2	71350330	71350331		chr1	89466149	89466150		chr4	140987831	140987832		chr2	18623378	18623379		chr3	37570112	37570113		chr1	188457784	188457785		chr2	118790954	118790955		chr1	105944739	105944740						chr3	58372673	58372674		chr2	79459549	79459550		chr9	92541479	92541480		chr2	3764411
chr2	71350391	71350392		chr1	89466270	89466271		chr4	140987877	140987878		chr2	18623384	18623385		chr3	37570127	37570128		chr1	188457906	188457907		chr2	118791021	118791022		chr1	105945027	105945028						chr3	58372687	58372688		chr2	79459630	79459631		chr9	92541481	92541482		chr2	3764491
chr2	76100447	76100448		chr1	89466274	89466275		chr4	140987890	140987891		chr2	18623407	18623408		chr3	37570145	37570146		chr1	188458110	188458111		chr2	118791058	118791059		chr1	120072559	120072560						chr3	58372747	58372748		chr2	79459670	79459671		chr9	92541518	92541519		chr2	3764532
chr2	76100650	76100651		chr1	89648823	89648824		chr4	148152538	148152539		chr2	18623463	18623464		chr3	37570199	37570200		chr1	188458136	188458137		chr2	118791070	118791071		chr1	120072670	120072671						chr3	58372920	58372921		chr2	79459750	79459751		chr9	110879505	110879506		chr2	3764608
chr2	76100735	76100736		chr1	89648841	89648842		chr4	148152573	148152574		chr2	18623542	18623543		chr3	37570251	37570252		chr1	188458138	188458139		chr2	118860892	118860893		chr1	120072738	120072739						chr3	58373005	58373006		chr2	79459757	79459758		chr9	110879557	110879558		chr2	4120695
chr2	76100746	76100747		chr1	89648852	89648853		chr4	154419689	154419690		chr2	18623625	18623626		chr3	37654528	37654529		chr1	188458180	188458181		chr2	118860918	118860919		chr1	120072928	120072929						chr3	58888778	58888779		chr2	79459769	79459770		chr9	110879636	110879637		chr2	4120748
chr2	76100768	76100769		chr1	89648875	89648876		chr4	154419904	154419905		chr2	18623653	18623654		chr3	37654569	37654570		chr1	191225156	191225157		chr2	118860935	118860936		chr1	121526461	121526462						chr3	58888810	58888811		chr2	79459797	79459798		chr10	4267336	4267337		chr2	4120785
chr2	76100869	76100870		chr1	89648911	89648912		chr4	154419969	154419970		chr2	18623920	18623921		chr3	37654571	37654572		chr1	191225178	191225179		chr2	120028312	120028313		chr1	121526539	121526540						chr3	66746441	66746442		chr2	79459813	79459814		chr10	4267362	4267363		chr2	4120790
chr2	79459414	79459415		chr1	89649037	89649038		chr4	154420026	154420027		chr2	18623941	18623942		chr3	37654637	37654638		chr1	191225267	191225268		chr2	120028368	120028369		chr1	121526701	121526702						chr3	66746457	66746458		chr2	79459842	79459843		chr10	4267383	4267384		chr2	4120811
chr2	79459419	79459420		chr1	89649593	89649594		chr4	155118864	155118865		chr2	20518310	20518311		chr3	37654662	37654663		chr1	191225488	191225489		chr2	120028418	120028419		chr1	121526716	121526717						chr3	66746467	66746468		chr2	79459858	79459859		chr10	23350779	23350780		chr2	4120825
chr2	79459461	79459462		chr1	89649639	89649640		chr4	155118900	155118901		chr2	20518476	20518477		chr3	40693515	40693516		chr1	191720265	191720266		chr2	120028435	120028436		chr1	121526828	121526829						chr3	66746521	66746522		chr2	79459864	79459865		chr10	23350797	23350798		chr2	4120922
chr2	79459496	79459497		chr1	89649688	89649689		chr4	155118905	155118906		chr2	25240394	25240395		chr3	40693530	40693531		chr1	191720275	191720276		chr2	120539463	120539464		chr1	121527185	121527186						chr3	69289951	69289952		chr2	79459868	79459869		chr10	23350805	23350806		chr2	5138727
chr2	79459506	79459507		chr1	89656924	89656925		chr4	155118952	155118953		chr2	25240403	25240404		chr3	40693552	40693553		chr1	191720284	191720285		chr2	120539472	120539473		chr1	125480562	125480563						chr3	69289971	69289972		chr2	79459873	79459874		chr10	23350842	23350843		chr2	5138776
chr2	79459549	79459550		chr1	89656934	89656935		chr4	155119041	155119042		chr2	25240408	25240409		chr3	40693666	40693667		chr2	3331411	3331412		chr2	120539621	120539622		chr1	125480693	125480694						chr3	69290002	69290003		chr2	79459882	79459883		chr10	23350846	23350847		chr2	5138789
chr2	79459630	79459631		chr1	89657026	89657027		chr5	33721184	33721185		chr2	25240488	25240489		chr3	40693694	40693695		chr2	3331498	3331499		chr2	122312018	122312019		chr1	125480703	125480704						chr3	69290010	69290011		chr2	79459908	79459909		chr10	23350858	23350859		chr2	5138791
chr2	79459670	79459671		chr1	89657158	89657159		chr5	33721241	33721242		chr2	25240498	25240499		chr3	40693698	40693699		chr2	3331657	3331658		chr2	122312204	122312205		chr1	125480762	125480763						chr3	69290016	69290017		chr2	79459950	79459951		chr10	23350871	23350872		chr2	5138957
chr2	79459750	79459751		chr1	89969181	89969182		chr5	33721290	33721291		chr2	25240638	25240639		chr3	40693730	40693731		chr2	3764384	3764385		chr2	131158935	131158936		chr1	126736043	126736044						chr3	69290027	69290028		chr2	79460019	79460020		chr10	58811834	58811835		chr2	5138981
chr2	79459757	79459758		chr1	89969198	89969199		chr5	33721296	33721297		chr2	27785356	27785357		chr3	40693747	40693748		chr2	3764411	3764412		chr2	131159015	131159016		chr1	126736053	126736054						chr3	69290064	69290065		chr2	90574356	90574357		chr10	58811862	58811863		chr2	23316657
chr2	79459769	79459770		chr1	89969205	89969206		chr5	76305992	76305993		chr2	27785407	27785408		chr3	51041903	51041904		chr2	3764491	3764492		chr2	131159213	131159214		chr1	126736071	126736072						chr3	69290080	69290081		chr2	90574358	90574359		chr10	58811865	58811866		chr2	23316811
chr2	79459797	79459798		chr1	89969222	89969223		chr5	76306049	76306050		chr2	27785411	27785412		chr3	51041923	51041924		chr2	3764532	3764533		chr2	144545991	144545992		chr1	126736078	126736079						chr3	69290120	69290121		chr2	90574360	90574361		chr10	61273939	61273940		chr2	25055734
chr2	79459813	79459814		chr1	89969249	89969250		chr5	76306058	76306059		chr2	27785418	27785419		chr3	51041971	51041972		chr2	3764608	3764609		chr2	146046091	146046092		chr1	127208210	127208211						chr3	69290123	69290124		chr2	90574364	90574365		chr10	61273959	61273960		chr2	25055769
chr2	79459842	79459843		chr1	89969405	89969406		chr5	97696852	97696853		chr2	27785492	27785493		chr3	51041983	51041984		chr2	4120695	4120696		chr2	146046321	146046322		chr1	127208268	127208269						chr3	69290168	69290169		chr2	90574369	90574370		chr10	61273988	61273989		chr2	25055777
chr2	79459858	79459859		chr1	91298929	91298930		chr5	97696985	97696986		chr2	27785563	27785564		chr3	51042026	51042027		chr2	4120748	4120749		chr2	146046329	146046330		chr1	127208296	127208297						chr3	69290334	69290335		chr2	90574381	90574382		chr10	71114573	71114574		chr2	25055802
chr2	79459864	79459865		chr1	91298939	91298940		chr5	97697033	97697034		chr2	27785607	27785608		chr3	51042039	51042040		chr2	4120785	4120786		chr2	146046341	146046342		chr1	127208298	127208299						chr3	69290460	69290461		chr2	90574384	90574385		chr10	71114756	71114757		chr2	25055826
chr2	79459868	79459869		chr1	91299045	91299046		chr5	97697642	97697643		chr2	27785615	27785616		chr3	51042114	51042115		chr2	4120790	4120791		chr2	146046375	146046376		chr1	127208364	127208365						chr3	69290484	69290485		chr2	90574438	90574439		chr10	71114774	71114775		chr2	25055890
chr2	79459873	79459874		chr1	91299110	91299111		chr5	97697696	97697697		chr2	27785732	27785733		chr3	51042117	51042118		chr2	4120811	4120812		chr2	146046387	146046388		chr1	127208401	127208402						chr3	69290562	69290563		chr2	90574552	90574553		chr10	79958785	79958786		chr2	25055896
chr2	79459882	79459883		chr1	91299295	91299296		chr5	97697712	97697713		chr2	27785884	27785885		chr3	51042121	51042122		chr2	4120825	4120826		chr2	154294709	154294710		chr1	127208407	127208408						chr3	69290579	69290580		chr2	90574554	90574555		chr10	79958792	79958793		chr2	25055926
chr2	79459908	79459909		chr1	91299325	91299326		chr5	97697714	97697715		chr2	27785959	27785960		chr3	51042529	51042530		chr2	4120922	4120923		chr2	154294722	154294723		chr1	127208523	127208524						chr3	69290604	69290605		chr2	90574774	90574775		chr10	83336424	83336425		chr2	25055947
chr2	79459950	79459951		chr1	92634099	92634100		chr5	97697760	97697761		chr2	27785961	27785962		chr3	51042536	51042537		chr2	5138727	5138728		chr2	154549093	154549094		chr1	127208553	127208554						chr3	89350660	89350661		chr2	90781672	90781673		chr10	84646608	84646609		chr2	25197089
chr2	79460019	79460020		chr1	92634138	92634139		chr5	100158188	100158189		chr2	27785972	27785973		chr3	57625484	57625485		chr2	5138776	5138777		chr2	156460351	156460352		chr1	127368534	127368535						chr3	89350666	89350667		chr2	90781728	90781729		chr10	84646631	84646632		chr2	25197143
chr2	90574356	90574357		chr1	92634150	92634151		chr5	100158292	100158293		chr2	27786102	27786103		chr3	58372673	58372674		chr2	5138789	5138790		chr2	156460434	156460435		chr1	127368617	127368618						chr3	89350682	89350683		chr2	93418750	93418751		chr10	84646645	84646646		chr2	25501789
chr2	90574358	90574359		chr1	92634221	92634222		chr5	100158315	100158316		chr2	29746620	29746621		chr3	58372687	58372688		chr2	5138791	5138792		chr2	156460500	156460501		chr1	127869879	127869880						chr3	89350712	89350713		chr2	93418765	93418766		chr10	84646654	84646655		chr2	25501817
chr2	90574360	90574361		chr1	92634279	92634280		chr5	100158353	100158354		chr2	29746639	29746640		chr3	58372747	58372748		chr2	5138957	5138958		chr2	156460506	156460507		chr1	127870012	127870013						chr3	89350722	89350723		chr2	93418773	93418774		chr10	84646670	84646671		chr2	25501892
chr2	90574364	90574365		chr1	92634324	92634325		chr5	100158361	100158362		chr2	29746725	29746726		chr3	58372920	58372921		chr2	5138981	5138982		chr2	156460607	156460608		chr1	127870277	127870278						chr3	90475105	90475106		chr2	93418795	93418796		chr10	84646825	84646826		chr2	25501917
chr2	90574369	90574370		chr1	92634330	92634331		chr5	100158364	100158365		chr2	30524961	30524962		chr3	58373005	58373006		chr2	23316657	23316658		chr2	156460664	156460665		chr1	127956459	127956460						chr3	90475126	90475127		chr2	93419043	93419044		chr10	84646852	84646853		chr2	25501939
chr2	90574381	90574382		chr1	92634448	92634449		chr5	105698863	105698864		chr2	30525042	30525043		chr3	58888778	58888779		chr2	23316811	23316812		chr2	156460721	156460722		chr1	127956485	127956486						chr3	90475176	90475177		chr2	93419060	93419061		chr10	84646966	84646967		chr2	25501957
chr2	90574384	90574385		chr1	92878943	92878944		chr5	105698873	105698874		chr2	30525387	30525388		chr3	58888810	58888811		chr2	25055734	25055735		chr2	156460744	156460745		chr1	127956681	127956682						chr3	90475178	90475179		chr2	101795928	101795929		chr10	84646985	84646986		chr2	25501988
chr2	90574438	90574439		chr1	92879062	92879063		chr5	105698927	105698928		chr2	30525401	30525402		chr3	66746441	66746442		chr2	25055769	25055770		chr2	156460811	156460812		chr1	127957081	127957082						chr3	90475209	90475210		chr2	101795933	101795934		chr10	85598089	85598090		chr2	25502058
chr2	90574552	90574553		chr1	92879132	92879133		chr5	105699077	105699078		chr2	30525406	30525407		chr3	66746457	66746458		chr2	25055777	25055778		chr2	156460836	156460837		chr1	127957252	127957253						chr3	97076564	97076565		chr2	109722758	109722759		chr10	85598099	85598100		chr2	25502079
chr2	90574554	90574555		chr1	92879181	92879182		chr5	110099975	110099976		chr2	30525497	30525498		chr3	66746467	66746468		chr2	25055802	25055803		chr2	156460856	156460857		chr1	127957267	127957268						chr3	97076611	97076612		chr2	109722793	109722794		chr10	85598159	85598160		chr2	27427983
chr2	90574774	90574775		chr1	92879208	92879209		chr5	110099990	110099991		chr2	30525787	30525788		chr3	66746521	66746522		chr2	25055826	25055827		chr2	156460917	156460918		chr1	127957286	127957287						chr3	97076619	97076620		chr2	109722857	109722858		chr10	87484900	87484901		chr2	27428000
chr2	90781672	90781673		chr1	92879285	92879286		chr5	110100161	110100162		chr2	30544536	30544537		chr3	69289951	69289952		chr2	25055890	25055891		chr2	156460958	156460959		chr1	132816941	132816942						chr3	97076623	97076624		chr2	109722926	109722927		chr10	87484946	87484947		chr2	27428157
chr2	90781728	90781729		chr1	92879294	92879295		chr5	111414360	111414361		chr2	30544579	30544580		chr3	69289971	69289972		chr2	25055896	25055897		chr2	156461372	156461373		chr1	132816956	132816957						chr3	97076935	97076936		chr2	109723038	109723039		chr10	87484972	87484973		chr2	28195789
chr2	93418750	93418751		chr1	92879342	92879343		chr5	111414378	111414379		chr2	30544617	30544618		chr3	69290002	69290003		chr2	25055926	25055927		chr2	156461440	156461441		chr1	132817116	132817117						chr3	97076946	97076947		chr2	109723083	109723084		chr10	87484980	87484981		chr2	28195845
chr2	93418765	93418766		chr1	92879348	92879349		chr5	111414492	111414493		chr2	30593715	30593716		chr3	69290010	69290011		chr2	25055947	25055948		chr2	158091631	158091632		chr1	133178931	133178932						chr3	97076985	97076986		chr2	109723134	109723135		chr10	87484989	87484990		chr2	28195866
chr2	93418773	93418774		chr1	92879359	92879360		chr5	111414507	111414508		chr2	30593771	30593772		chr3	69290016	69290017		chr2	25197089	25197090		chr2	158091651	158091652		chr1	133179010	133179011						chr3	102355936	102355937		chr2	114143410	114143411		chr10	93054004	93054005		chr2	29193836
chr2	93418795	93418796		chr1	92879371	92879372		chr5	111414600	111414601		chr2	30593786	30593787		chr3	69290027	69290028		chr2	25197143	25197144		chr2	158091662	158091663		chr1	133179035	133179036						chr3	102356029	102356030		chr2	114143694	114143695		chr10	93054014	93054015		chr2	29193894
chr2	93419043	93419044		chr1	92879381	92879382		chr5	111415111	111415112		chr2	30593803	30593804		chr3	69290064	69290065		chr2	25501789	25501790		chr2	158091783	158091784		chr1	133179131	133179132						chr3	102356044	102356045		chr2	114143760	114143761		chr10	93054043	93054044		chr2	29193991
chr2	93419060	93419061		chr1	92879403	92879404		chr5	111415179	111415180		chr2	30593811	30593812		chr3	69290080	69290081		chr2	25501817	25501818		chr2	158091896	158091897		chr1	133179224	133179225						chr3	102356102	102356103		chr2	114143764	114143765		chr10	128922025	128922026		chr2	29195707
chr2	101795928	101795929		chr1	92879407	92879408		chr5	111415258	111415259		chr2	30593838	30593839		chr3	69290120	69290121		chr2	25501892	25501893		chr2	158091901	158091902		chr1	133179229	133179230						chr3	102356200	102356201		chr2	114143825	114143826		chr10	128922034	128922035		chr2	29195722
chr2	101795933	101795934		chr1	92879546	92879547		chr5	111415306	111415307		chr2	30593996	30593997		chr3	69290123	69290124		chr2	25501917	25501918		chr2	158091925	158091926		chr1	133179296	133179297						chr3	103140061	103140062		chr2	125263888	125263889		chr10	128922292	128922293		chr2	29195745
chr2	109722758	109722759		chr1	92879598	92879599		chr5	111415410	111415411		chr2	30594005	30594006		chr3	69290168	69290169		chr2	25501939	25501940		chr2	158154262	158154263		chr1	133179332	133179333						chr3	103140087	103140088		chr2	125263891	125263892		chr10	128922336	128922337		chr2	29195749
chr2	109722793	109722794		chr1	92879642	92879643		chr5	111835009	111835010		chr2	30708870	30708871		chr3	69290334	69290335		chr2	25501957	25501958		chr2	158154308	158154309		chr1	133179630	133179631						chr3	103140320	103140321		chr2	125263905	125263906		chr10	128922398	128922399		chr2	29195761
chr2	109722857	109722858		chr1	92879869	92879870		chr5	112429020	112429021		chr2	30708909	30708910		chr3	69290460	69290461		chr2	25501988	25501989		chr2	158154390	158154391		chr1	133312144	133312145						chr3	116326395	116326396		chr2	125263918	125263919		chr10	128922480	128922481		chr2	30471398
chr2	109722926	109722927		chr1	92879889	92879890		chr5	112429044	112429045		chr2	30801962	30801963		chr3	69290484	69290485		chr2	25502058	25502059		chr2	158154398	158154399		chr1	133312148	133312149						chr3	116380675	116380676		chr2	125263921	125263922		chr10	128922492	128922493		chr2	30660039
chr2	109723038	109723039		chr1	93236727	93236728		chr5	112429047	112429048		chr2	30801971	30801972		chr3	69290562	69290563		chr2	25502079	25502080		chr2	158626332	158626333		chr1	133312153	133312154						chr3	116380736	116380737		chr2	125263999	125264000		chr10	128922573	128922574		chr2	30660042
chr2	109723083	109723084		chr1	93236870	93236871		chr5	112429059	112429060		chr2	30802033	30802034		chr3	69290579	69290580		chr2	27427983	27427984		chr2	158626384	158626385		chr1	133312195	133312196						chr3	116380743	116380744		chr2	125264022	125264023		chr10	128922629	128922630		chr2	30660074
chr2	109723134	109723135		chr1	93236942	93236943		chr5	112429100	112429101		chr2	30966671	30966672		chr3	69290604	69290605		chr2	27428000	27428001		chr2	158626473	158626474		chr1	133312239	133312240						chr3	116380888	116380889		chr2	125264053	125264054		chr11	45943033	45943034		chr2	30660178
chr2	114143410	114143411		chr1	94008129	94008130		chr5	112429112	112429113		chr2	30966781	30966782		chr3	89350660	89350661		chr2	27428157	27428158		chr2	158626497	158626498		chr1	133312271	133312272						chr3	120883789	120883790		chr2	125264110	125264111		chr11	45943035	45943036		chr2	30660199
chr2	114143694	114143695		chr1	94008160	94008161		chr5	112429119	112429120		chr2	30966789	30966790		chr3	89350666	89350667		chr2	28195789	28195790		chr2	158626515	158626516		chr1	133312275	133312276						chr3	120883808	120883809		chr2	127365774	127365775		chr11	103648297	103648298		chr2	30771118
chr2	114143760	114143761		chr1	94008167	94008168		chr5	112429173	112429174		chr2	30966860	30966861		chr3	89350682	89350683		chr2	28195845	28195846		chr2	158626541	158626542		chr1	133312311	133312312						chr3	122506331	122506332		chr2	127365877	127365878		chr11	103648312	103648313		chr2	30901989
chr2	114143764	114143765		chr1	94008897	94008898		chr5	112429192	112429193		chr2	33800385	33800386		chr3	89350712	89350713		chr2	28195866	28195867		chr2	158626568	158626569		chr1	133312313	133312314						chr3	122506366	122506367		chr2	127366005	127366006		chr11	103648351	103648352		chr2	30901996
chr2	114143825	114143826		chr1	94008962	94008963		chr5	112429196	112429197		chr2	33800467	33800468		chr3	89350722	89350723		chr2	29193836	29193837		chr2	158626592	158626593		chr1	133312327	133312328						chr3	122506499	122506500		chr2	127366150	127366151		chr11	103648375	103648376		chr2	30902130
chr2	125263888	125263889		chr1	94008975	94008976		chr5	112429209	112429210		chr2	33800507	33800508		chr3	90475105	90475106		chr2	29193894	29193895		chr2	165769635	165769636		chr1	134298762	134298763						chr3	122506620	122506621		chr2	127366171	127366172		chr11	114822419	114822420		chr2	30902432
chr2	125263891	125263892		chr1	94008989	94008990		chr5	112429218	112429219		chr2	33800706	33800707		chr3	90475126	90475127		chr2	29193991	29193992		chr2	165769641	165769642		chr1	134298774	134298775						chr3	122506633	122506634		chr2	128304246	128304247		chr11	114822423	114822424		chr2	30902442
chr2	125263905	125263906		chr1	94009043	94009044		chr5	112429321	112429322		chr2	33800857	33800858		chr3	90475176	90475177		chr2	29195707	29195708		chr2	165769647	165769648		chr1	134513934	134513935						chr3	122506692	122506693		chr2	128304254	128304255		chr11	114822432	114822433		chr2	30902453
chr2	125263918	125263919		chr1	94009055	94009056		chr5	112429339	112429340		chr2	33800894	33800895		chr3	90475178	90475179		chr2	29195722	29195723		chr2	165769725	165769726		chr1	134513940	134513941						chr3	122506694	122506695		chr2	128304338	128304339		chr11	116530958	116530959		chr2	30902548
chr2	125263921	125263922		chr1	94009075	94009076		chr5	112429353	112429354		chr2	33800929	33800930		chr3	90475209	90475210		chr2	29195745	29195746		chr2	165769772	165769773		chr1	134514002	134514003						chr3	127311456	127311457		chr2	128304388	128304389		chr11	116530965	116530966		chr2	31894440
chr2	125263999	125264000		chr1	94009093	94009094		chr5	112429409	112429410		chr2	33885059	33885060		chr3	97076564	97076565		chr2	29195749	29195750		chr2	165770301	165770302		chr1	135367699	135367700						chr3	127311496	127311497		chr2	128304417	128304418		chr11	116531000	116531001		chr2	31894468
chr2	125264022	125264023		chr1	94009097	94009098		chr5	112429415	112429416		chr2	33885066	33885067		chr3	97076611	97076612		chr2	29195761	29195762		chr2	165770322	165770323		chr1	135367751	135367752						chr3	127311535	127311536		chr2	128304448	128304449		chr11	119045379	119045380		chr2	31894492
chr2	125264053	125264054		chr1	105068109	105068110		chr5	112429424	112429425		chr2	33885073	33885074		chr3	97076619	97076620		chr2	30471398	30471399		chr2	166517997	166517998		chr1	135367766	135367767						chr3	128881933	128881934		chr2	128304465	128304466		chr11	119045386	119045387		chr2	31894565
chr2	125264110	125264111		chr1	105068156	105068157		chr5	114545899	114545900		chr2	33885082	33885083		chr3	97076623	97076624		chr2	30660039	30660040		chr2	166518277	166518278		chr1	135367883	135367884						chr3	128882064	128882065		chr2	128304476	128304477		chr11	119045459	119045460		chr2	31894580
chr2	127365774	127365775		chr1	105068164	105068165		chr5	114546059	114546060		chr2	33885226	33885227		chr3	97076935	97076936		chr2	30660042	30660043		chr2	166518291	166518292		chr1	135367888	135367889						chr3	128882135	128882136		chr2	128304581	128304582		chr11	119354814	119354815		chr2	33966422
chr2	127365877	127365878		chr1	105068340	105068341		chr5	115299518	115299519		chr2	33885232	33885233		chr3	97076946	97076947		chr2	30660074	30660075		chr2	167202700	167202701		chr1	135367920	135367921						chr3	129836060	129836061		chr2	136388697	136388698		chr11	119354821	119354822		chr2	33966440
chr2	127366005	127366006		chr1	105068348	105068349		chr5	115299690	115299691		chr2	45486762	45486763		chr3	97076985	97076986		chr2	30660178	30660179		chr2	167202727	167202728		chr1	135462772	135462773						chr3	129836097	129836098		chr2	136388936	136388937		chr11	119355033	119355034		chr2	33966461
chr2	127366150	127366151		chr1	105068358	105068359		chr5	115299698	115299699		chr2	45486831	45486832		chr3	102355936	102355937		chr2	30660199	30660200		chr2	167202901	167202902		chr1	135462799	135462800						chr3	129836105	129836106		chr2	136388995	136388996		chr11	121701956	121701957		chr2	33966466
chr2	127366171	127366172		chr1	105944643	105944644		chr5	115299748	115299749		chr2	45486921	45486922		chr3	102356029	102356030		chr2	30771118	30771119		chr2	167202916	167202917		chr1	135462925	135462926						chr3	129836148	129836149		chr2	139798008	139798009		chr11	121702062	121702063		chr2	33966488
chr2	128304246	128304247		chr1	105944739	105944740		chr5	115299788	115299789		chr2	45486953	45486954		chr3	102356044	102356045		chr2	30901989	30901990		chr2	168343467	168343468		chr1	135462927	135462928						chr3	129836230	129836231		chr2	139798087	139798088		chr11	121702124	121702125		chr2	33966495
chr2	128304254	128304255		chr1	105945426	105945427		chr5	115299792	115299793		chr2	45486955	45486956		chr3	102356102	102356103		chr2	30901996	30901997		chr2	168343484	168343485		chr1	135617908	135617909						chr3	135690315	135690316		chr2	139798154	139798155		chr11	121702160	121702161		chr2	33966537
chr2	128304338	128304339		chr1	105945511	105945512		chr5	115299800	115299801		chr2	45486957	45486958		chr3	102356200	102356201		chr2	30902130	30902131		chr2	168343492	168343493		chr1	135617973	135617974						chr3	135690358	135690359		chr2	150689554	150689555		chr12	24652481	24652482		chr2	33966552
chr2	128304388	128304389		chr1	105945582	105945583		chr5	115299804	115299805		chr2	45486959	45486960		chr3	103140061	103140062		chr2	30902432	30902433		chr2	168343521	168343522		chr1	135892245	135892246						chr3	135690384	135690385		chr2	150689557	150689558		chr12	24652533	24652534		chr2	33966558
chr2	128304417	128304418		chr1	118460173	118460174		chr5	117937967	117937968		chr2	51974064	51974065		chr3	103140087	103140088		chr2	30902442	30902443		chr2	168343576	168343577		chr1	135892428	135892429						chr3	135690398	135690399		chr2	150689648	150689649		chr12	24652537	24652538		chr2	33966565
chr2	128304448	128304449		chr1	118460258	118460259		chr5	117937969	117937970		chr2	51974068	51974069		chr3	103140320	103140321		chr2	30902453	30902454		chr2	168343633	168343634		chr1	135892447	135892448						chr3	142979300	142979301		chr2	150689839	150689840		chr12	80433490	80433491		chr2	33966576
chr2	128304465	128304466		chr1	118460400	118460401		chr5	117937971	117937972		chr2	51974096	51974097		chr3	103651743	103651744		chr2	30902548	30902549		chr2	168343657	168343658		chr1	135892515	135892516						chr3	142979328	142979329		chr2	152415693	152415694		chr12	84217775	84217776		chr2	33966585
chr2	128304476	128304477		chr1	118825874	118825875		chr5	117937999	117938000		chr2	59883146	59883147		chr3	103651746	103651747		chr2	31140434	31140435		chr2	168343665	168343666		chr1	135892535	135892536						chr3	142979388	142979389		chr2	152415699	152415700		chr12	84217803	84217804		chr2	33966608
chr2	128304581	128304582		chr1	118825951	118825952		chr5	117938001	117938002		chr2	59883215	59883216		chr3	103651748	103651749		chr2	31140524	31140525		chr2	168343756	168343757		chr1	135892562	135892563						chr3	152577862	152577863		chr2	152415702	152415703		chr12	84217814	84217815		chr2	33966623
chr2	136388697	136388698		chr1	118825958	118825959		chr5	117938003	117938004		chr2	59883221	59883222		chr3	103651946	103651947		chr2	31140573	31140574		chr2	168343855	168343856		chr1	135892677	135892678						chr3	152577904	152577905		chr2	152436501	152436502		chr12	84217817	84217818		chr2	33966633
chr2	136388936	136388937		chr1	118825967	118825968		chr5	117938009	117938010		chr2	60382410	60382411		chr3	103652340	103652341		chr2	31140606	31140607		chr2	168343932	168343933		chr1	136676229	136676230						chr3	152577938	152577939		chr2	152436504	152436505		chr12	99083092	99083093		chr2	33966641
chr2	136388995	136388996		chr1	118826014	118826015		chr5	117938028	117938029		chr2	60382504	60382505		chr3	103652368	103652369		chr2	31894440	31894441		chr2	168343952	168343953		chr1	136676269	136676270						chr3	152577990	152577991		chr2	152436534	152436535		chr12	99083131	99083132		chr2	34370381
chr2	139798008	139798009		chr1	118826066	118826067		chr5	117938070	117938071		chr2	60382572	60382573		chr3	103652512	103652513		chr2	31894468	31894469		chr2	168343968	168343969		chr1	136676280	136676281						chr3	152578023	152578024		chr2	152436690	152436691		chr13	12649041	12649042		chr2	34370406
chr2	139798087	139798088		chr1	118826075	118826076		chr5	117938082	117938083		chr2	69138869	69138870		chr3	103652536	103652537		chr2	31894492	31894493		chr2	168343995	168343996		chr1	136676318	136676319						chr3	152578245	152578246		chr2	152436705	152436706		chr13	12649053	12649054		chr2	34370446
chr2	139798154	139798155		chr1	118826110	118826111		chr5	117938121	117938122		chr2	69138879	69138880		chr3	116326395	116326396		chr2	31894565	31894566		chr2	168344002	168344003		chr1	136676342	136676343						chr3	152578297	152578298		chr2	152436710	152436711		chr13	12649070	12649071		chr2	34370463
chr2	150689554	150689555		chr1	118826139	118826140		chr5	117938166	117938167		chr2	69138954	69138955		chr3	116380675	116380676		chr2	31894580	31894581		chr2	170036709	170036710		chr1	136676371	136676372						chr3	152578328	152578329		chr2	152436902	152436903		chr13	36737321	36737322		chr2	34370488
chr2	150689557	150689558		chr1	118826221	118826222		chr5	117938221	117938222		chr2	72296317	72296318		chr3	116380736	116380737		chr2	33966422	33966423		chr2	170036748	170036749		chr1	136676385	136676386						chr3	152578398	152578399		chr2	152450302	152450303		chr13	36737345	36737346		chr2	34370557
chr2	150689648	150689649		chr1	118826360	118826361		chr5	117938224	117938225		chr2	72296323	72296324		chr3	116380743	116380744		chr2	33966440	33966441		chr2	170036767	170036768		chr1	136676398	136676399						chr3	152578600	152578601		chr2	152450411	152450412		chr13	43558601	43558602		chr2	34370591
chr2	150689839	150689840		chr1	118826364	118826365		chr5	117938230	117938231		chr2	72296414	72296415		chr3	116380888	116380889		chr2	33966461	33966462		chr2	170036804	170036805		chr1	136676409	136676410						chr3	152578610	152578611		chr2	165363874	165363875		chr13	60365577	60365578		chr2	34752045
chr2	152415693	152415694		chr1	118826456	118826457		chr5	117938252	117938253		chr2	72296425	72296426		chr3	120883789	120883790		chr2	33966466	33966467		chr2	170036857	170036858		chr1	136676411	136676412						chr3	152578641	152578642		chr2	165363954	165363955		chr13	60365664	60365665		chr2	34752048
chr2	152415699	152415700		chr1	118826484	118826485		chr5	118244330	118244331		chr2	72296440	72296441		chr3	120883808	120883809		chr2	33966488	33966489		chr2	170318662	170318663		chr1	136676560	136676561						chr3	152578672	152578673		chr2	165364095	165364096		chr13	60365705	60365706		chr2	34752081
chr2	152415702	152415703		chr1	118826643	118826644		chr5	118244390	118244391		chr2	72296446	72296447		chr3	122506331	122506332		chr2	33966495	33966496		chr2	170318848	170318849		chr1	136676578	136676579						chr3	152578682	152578683		chr2	165528850	165528851		chr13	60365723	60365724		chr2	34906472
chr2	152436501	152436502		chr1	118864290	118864291		chr5	118244507	118244508		chr2	72296613	72296614		chr3	122506366	122506367		chr2	33966537	33966538		chr2	170318899	170318900		chr1	136676598	136676599						chr3	152578746	152578747		chr2	165529001	165529002		chr13	63994682	63994683		chr2	34906483
chr2	152436504	152436505		chr1	118864310	118864311		chr5	124636894	124636895		chr2	72296667	72296668		chr3	122506499	122506500		chr2	33966552	33966553		chr2	172134400	172134401		chr1	136915654	136915655						chr3	152578772	152578773		chr2	165791407	165791408		chr13	63994812	63994813		chr2	34906486
chr2	152436534	152436535		chr1	118864349	118864350		chr5	124636909	124636910		chr2	72296990	72296991		chr3	122506620	122506621		chr2	33966558	33966559		chr2	172134434	172134435		chr1	136915678	136915679						chr3	152578818	152578819		chr2	165791472	165791473		chr13	63994839	63994840		chr2	34906529
chr2	152436690	152436691		chr1	118864352	118864353		chr5	124636918	124636919		chr2	72297134	72297135		chr3	122506633	122506634		chr2	33966565	33966566		chr2	172134607	172134608		chr1	136915712	136915713						chr3	152578855	152578856		chr2	165791558	165791559		chr13	80963499	80963500		chr2	34906580
chr2	152436705	152436706		chr1	118864365	118864366		chr5	124637098	124637099		chr2	73893754	73893755		chr3	122506692	122506693		chr2	33966576	33966577		chr2	172134646	172134647		chr1	136915715	136915716						chr3	154651154	154651155		chr2	165791744	165791745		chr13	80963501	80963502		chr2	35281829
chr2	152436710	152436711		chr1	118864443	118864444		chr5	129298033	129298034		chr2	73894022	73894023		chr3	122506694	122506695		chr2	33966585	33966586		chr2	172134673	172134674		chr1	136915755	136915756						chr4	32985440	32985441		chr2	165791783	165791784		chr13	80963558	80963559		chr2	35282079
chr2	152436902	152436903		chr1	118864569	118864570		chr5	129298067	129298068		chr2	74301793	74301794		chr3	127311456	127311457		chr2	33966608	33966609		chr2	172134843	172134844		chr1	138620349	138620350						chr4	32985448	32985449		chr2	165791820	165791821		chr13	80963596	80963597		chr2	35282165
chr2	152450302	152450303		chr1	118864772	118864773		chr5	129298217	129298218		chr2	74301870	74301871		chr3	127311496	127311497		chr2	33966623	33966624		chr2	172134945	172134946		chr1	138620365	138620366						chr4	32985599	32985600		chr2	165791897	165791898		chr13	80963641	80963642		chr2	35412752
chr2	152450411	152450412		chr1	118864814	118864815		chr5	130851954	130851955		chr2	74301887	74301888		chr3	127311535	127311536		chr2	33966633	33966634		chr2	172134978	172134979		chr1	138620603	138620604						chr4	32985803	32985804		chr2	168600200	168600201		chr13	80963664	80963665		chr2	35412765
chr2	165363874	165363875		chr1	118864817	118864818		chr5	130852394	130852395		chr2	74301912	74301913		chr3	128881933	128881934		chr2	33966641	33966642		chr2	172135004	172135005		chr1	138620644	138620645						chr4	43492328	43492329		chr2	168600377	168600378		chr13	95961154	95961155		chr2	35412817
chr2	165363954	165363955		chr1	118864842	118864843		chr5	130852402	130852403		chr2	74302009	74302010		chr3	128882064	128882065		chr2	33966673	33966674		chr2	172135021	172135022		chr1	138876828	138876829						chr4	43492612	43492613		chr2	169928953	169928954		chr13	95961238	95961239		chr2	35412819
chr2	165364095	165364096		chr1	118864928	118864929		chr5	130852512	130852513		chr2	74302185	74302186		chr3	128882135	128882136		chr2	33966679	33966680		chr2	172135025	172135026		chr1	138876844	138876845						chr4	43492616	43492617		chr2	169929033	169929034		chr13	95961242	95961243		chr2	37724196
chr2	165528850	165528851		chr1	119051713	119051714		chr5	130852550	130852551		chr2	74302271	74302272		chr3	129836060	129836061		chr2	33966689	33966690		chr2	172135090	172135091		chr1	138876914	138876915						chr4	43577230	43577231		chr2	169929040	169929041		chr13	95961249	95961250		chr2	37724361
chr2	165529001	165529002		chr1	119051740	119051741		chr5	130852561	130852562		chr2	76030212	76030213		chr3	129836097	129836098		chr2	33966711	33966712		chr2	172135097	172135098		chr1	150680602	150680603						chr4	43577290	43577291		chr2	169929050	169929051		chr13	95961278	95961279		chr2	37724376
chr2	165769330	165769331		chr1	119051748	119051749		chr5	135394949	135394950		chr2	76030623	76030624		chr3	129836105	129836106		chr2	33966729	33966730		chr2	172135108	172135109		chr1	150680709	150680710						chr4	45083159	45083160		chr2	169929059	169929060		chr13	95961299	95961300		chr2	37724445
chr2	165769348	165769349		chr1	120842737	120842738		chr5	135394951	135394952		chr2	76030658	76030659		chr3	129836148	129836149		chr2	33966733	33966734		chr2	172135163	172135164		chr1	150680743	150680744						chr4	45083203	45083204		chr2	169929142	169929143		chr13	95961306	95961307		chr2	38338807
chr2	165769558	165769559		chr1	120842915	120842916		chr5	135395056	135395057		chr2	76031345	76031346		chr3	129836230	129836231		chr2	33966766	33966767		chr2	173138623	173138624		chr1	150680832	150680833						chr4	45083213	45083214		chr2	170512770	170512771		chr13	95961314	95961315		chr2	38338832
chr2	165769635	165769636		chr1	120843148	120843149		chr5	136773266	136773267		chr2	76031353	76031354		chr3	131108991	131108992		chr2	33966805	33966806		chr2	173138628	173138629		chr1	150680915	150680916						chr4	45083215	45083216		chr2	170512836	170512837		chr13	95961324	95961325		chr2	38338853
chr2	165769641	165769642		chr1	120843152	120843153		chr5	137340125	137340126		chr2	76031363	76031364		chr3	131109017	131109018		chr2	33966833	33966834		chr2	173138872	173138873		chr1	150681019	150681020						chr4	45083217	45083218		chr2	170512943	170512944		chr13	95961339	95961340		chr2	44029246
chr2	165769647	165769648		chr1	120963685	120963686		chr5	137340156	137340157		chr2	76408141	76408142		chr3	131109022	131109023		chr2	33966850	33966851		chr2	173138923	173138924		chr1	150681063	150681064						chr4	45083219	45083220		chr2	170512956	170512957		chr13	95961417	95961418		chr2	44029439
chr2	165791407	165791408		chr1	120963903	120963904		chr5	137340200	137340201		chr2	76408159	76408160		chr3	135690315	135690316		chr2	33966856	33966857		chr2	173138927	173138928		chr1	150681088	150681089						chr4	45083221	45083222		chr2	170512987	170512988		chr13	95961421	95961422		chr2	59881467
chr2	165791472	165791473		chr1	120963958	120963959		chr5	137340205	137340206		chr2	76408182	76408183		chr3	135690358	135690359		chr2	33966881	33966882		chr2	173138943	173138944		chr1	150681127	150681128						chr4	53714916	53714917		chr2	170513013	170513014		chr13	95961424	95961425		chr2	59881690
chr2	165791558	165791559		chr1	120963971	120963972		chr5	137512036	137512037		chr2	77815069	77815070		chr3	135690384	135690385		chr2	33966897	33966898		chr2	173139045	173139046		chr1	150681131	150681132						chr4	53714918	53714919		chr2	170513099	170513100		chr13	95961438	95961439		chr2	59881708
chr2	165791744	165791745		chr1	120963984	120963985		chr5	137512112	137512113		chr2	77815072	77815073		chr3	135690398	135690399		chr2	33966934	33966935		chr2	173139126	173139127		chr1	150681224	150681225						chr4	53714925	53714926		chr2	180274040	180274041		chr13	95961561	95961562		chr2	66106778
chr2	165791783	165791784		chr1	120964050	120964051		chr5	137512145	137512146		chr2	77818093	77818094		chr3	142979300	142979301		chr2	33966937	33966938		chr2	173139139	173139140		chr1	150681238	150681239						chr4	57821864	57821865		chr2	180274073	180274074		chr13	95961573	95961574		chr2	66106782
chr2	165791820	165791821		chr1	121478182	121478183		chr5	137734100	137734101		chr2	77818165	77818166		chr3	142979328	142979329		chr2	33966953	33966954		chr2	173139163	173139164		chr1	150681242	150681243						chr4	59388363	59388364		chr2	180274117	180274118		chr13	95961615	95961616		chr2	66106859
chr2	165791897	165791898		chr1	121478328	121478329		chr5	137734106	137734107		chr2	80445854	80445855		chr3	142979388	142979389		chr2	33966981	33966982		chr2	173139202	173139203		chr1	150681248	150681249						chr4	59388407	59388408		chr2	180274159	180274160		chr13	95961617	95961618		chr2	66106880
chr2	168600200	168600201		chr1	121478439	121478440		chr5	137734108	137734109		chr2	80445857	80445858		chr3	152577862	152577863		chr2	33966983	33966984		chr2	173139252	173139253		chr1	150681265	150681266						chr4	59388439	59388440		chr2	180274179	180274180		chr13	95961647	95961648		chr2	66106911
chr2	168600377	168600378		chr1	121478524	121478525		chr5	137734110	137734111		chr2	91257983	91257984		chr3	152577904	152577905		chr2	33967027	33967028		chr2	173139283	173139284		chr1	151236410	151236411						chr4	59388453	59388454		chr2	180274208	180274209		chr13	95961651	95961652		chr2	66106927
chr2	169928953	169928954		chr1	121478609	121478610		chr5	137734122	137734123		chr2	91258198	91258199		chr3	152577938	152577939		chr2	33967104	33967105		chr2	173139307	173139308		chr1	151236421	151236422						chr4	75278072	75278073		chr2	180274221	180274222		chr13	95961665	95961666		chr2	66106937
chr2	169929033	169929034		chr1	121478699	121478700		chr5	144966796	144966797		chr2	91258207	91258208		chr3	152577990	152577991		chr2	33967112	33967113		chr2	173139381	173139382		chr1	151236444	151236445						chr4	75278077	75278078		chr2	180274358	180274359		chr13	95961669	95961670		chr2	72382906
chr2	169929040	169929041		chr1	121478768	121478769		chr5	144966801	144966802		chr2	92435194	92435195		chr3	152578023	152578024		chr2	33967124	33967125		chr2	179177458	179177459		chr1	151236970	151236971						chr4	75278093	75278094		chr2	180879305	180879306		chr13	95961673	95961674		chr2	72382977
chr2	169929050	169929051		chr1	121478917	121478918		chr5	144966910	144966911		chr2	92435243	92435244		chr3	152578245	152578246		chr2	34370381	34370382		chr3	9968272	9968273		chr1	151236986	151236987						chr4	75278101	75278102		chr2	180879386	180879387		chr13	95962029	95962030		chr2	72383137
chr2	169929059	169929060		chr1	121478928	121478929		chr6	4915427	4915428		chr2	92435341	92435342		chr3	152578297	152578298		chr2	34370406	34370407		chr3	9968344	9968345		chr1	151258132	151258133						chr4	117250880	117250881		chr2	180879631	180879632		chr13	95962255	95962256		chr2	72383234
chr2	169929142	169929143		chr1	121478950	121478951		chr6	4915439	4915440		chr2	92435423	92435424		chr3	152578328	152578329		chr2	34370446	34370447		chr3	9968380	9968381		chr1	151258272	151258273						chr4	117250890	117250891		chr2	180879640	180879641		chr13	95962376	95962377		chr2	72618967
chr2	170512770	170512771		chr1	121478968	121478969		chr6	4915448	4915449		chr2	92435627	92435628		chr3	152578398	152578399		chr2	34370463	34370464		chr3	9968485	9968486		chr1	151258276	151258277						chr4	117251164	117251165		chr2	180879803	180879804		chr13	107892052	107892053		chr2	72619032
chr2	170512836	170512837		chr1	121479026	121479027		chr6	28452257	28452258		chr2	93334819	93334820		chr3	152578600	152578601		chr2	34370488	34370489		chr3	9968728	9968729		chr1	151258285	151258286						chr4	117637294	117637295		chr3	9968344	9968345		chr13	107892061	107892062		chr2	72619101
chr2	170512943	170512944		chr1	121479055	121479056		chr6	28452384	28452385		chr2	93334833	93334834		chr3	152578610	152578611		chr2	34370557	34370558		chr3	9968744	9968745		chr1	151258499	151258500						chr4	117637326	117637327		chr3	9968380	9968381		chr13	107892077	107892078		chr2	74707817
chr2	170512956	170512957		chr1	121479123	121479124		chr6	47245883	47245884		chr2	93334875	93334876		chr3	152578641	152578642		chr2	34370591	34370592		chr3	9968758	9968759		chr1	151258504	151258505						chr4	117637330	117637331		chr3	9968485	9968486		chr13	107892094	107892095		chr2	74707948
chr2	170512987	170512988		chr1	126829340	126829341		chr6	47245994	47245995		chr2	93334881	93334882		chr3	152578672	152578673		chr2	34752045	34752046		chr3	9968764	9968765		chr1	151258585	151258586						chr4	117637337	117637338		chr3	9968728	9968729		chr14	54086970	54086971		chr2	77815575
chr2	170513013	170513014		chr1	126829347	126829348		chr6	73367605	73367606		chr2	93334883	93334884		chr3	152578682	152578683		chr2	34752048	34752049		chr3	9968785	9968786		chr1	151258686	151258687						chr4	117637344	117637345		chr3	9968744	9968745		chr14	54087118	54087119		chr2	84831740
chr2	170513099	170513100		chr1	126829351	126829352		chr6	73367632	73367633		chr2	93334979	93334980		chr3	152578746	152578747		chr2	34752081	34752082		chr3	9968787	9968788		chr1	151258716	151258717						chr4	117637381	117637382		chr3	9968785	9968786		chr14	54087138	54087139		chr2	84831765
chr2	180274040	180274041		chr1	126829367	126829368		chr6	73367661	73367662		chr2	93335155	93335156		chr3	152578772	152578773		chr2	34906472	34906473		chr3	9968875	9968876		chr1	151258806	151258807						chr4	117637383	117637384		chr3	9968787	9968788		chr14	54087152	54087153		chr2	84831770
chr2	180274073	180274074		chr1	126829370	126829371		chr6	73367682	73367683		chr2	101762536	101762537		chr3	152578818	152578819		chr2	34906483	34906484		chr3	9968931	9968932		chr1	151258887	151258888						chr4	117637393	117637394		chr3	9968875	9968876		chr14	54087157	54087158		chr2	84831816
chr2	180274117	180274118		chr1	127105930	127105931		chr6	73367836	73367837		chr2	101762539	101762540		chr3	152578855	152578856		chr2	34906486	34906487		chr3	9968943	9968944		chr1	151287435	151287436						chr4	117637395	117637396		chr3	9968931	9968932		chr14	54087163	54087164		chr2	84831889
chr2	180274159	180274160		chr1	127105978	127105979		chr6	83428208	83428209		chr2	101762541	101762542		chr3	154651154	154651155		chr2	34906529	34906530		chr3	9968967	9968968		chr1	151287471	151287472						chr4	117637402	117637403		chr3	9968943	9968944		chr14	54087167	54087168		chr2	91257789
chr2	180274179	180274180		chr1	127105985	127105986		chr6	83428280	83428281		chr2	101762569	101762570		chr4	32985440	32985441		chr2	34906580	34906581		chr3	9968998	9968999		chr1	151287482	151287483						chr4	117637411	117637412		chr3	9968967	9968968		chr14	54087207	54087208		chr2	91257983
chr2	180274208	180274209		chr1	127106080	127106081		chr6	83428474	83428475		chr2	101762633	101762634		chr4	32985448	32985449		chr2	35281829	35281830		chr3	28558732	28558733		chr1	151287514	151287515						chr4	117637419	117637420		chr3	10013740	10013741		chr14	54087241	54087242		chr2	91476279
chr2	180274221	180274222		chr1	127106163	127106164		chr6	83428506	83428507		chr2	101762659	101762660		chr4	32985599	32985600		chr2	35282079	35282080		chr3	28558834	28558835		chr1	151287598	151287599						chr4	117637426	117637427		chr3	14642061	14642062		chr14	54087271	54087272		chr2	91476306
chr2	180274358	180274359		chr1	127106170	127106171		chr6	92729076	92729077		chr2	101762729	101762730		chr4	32985803	32985804		chr2	35282165	35282166		chr3	28558876	28558877		chr1	151287604	151287605						chr4	117637455	117637456		chr3	14642063	14642064		chr14	61683487	61683488		chr2	91476310
chr2	180879305	180879306		chr1	127106174	127106175		chr6	92729131	92729132		chr2	101762824	101762825		chr4	43492328	43492329		chr2	35412752	35412753		chr3	51041903	51041904		chr1	151287621	151287622						chr4	117637470	117637471		chr3	14642104	14642105		chr14	61683504	61683505		chr2	91476339
chr2	180879386	180879387		chr1	127106548	127106549		chr6	92729178	92729179		chr2	102902558	102902559		chr4	43492612	43492613		chr2	35412765	35412766		chr3	51041923	51041924		chr1	151287694	151287695						chr4	117637514	117637515		chr3	14642190	14642191		chr14	61683509	61683510		chr2	91476348
chr2	180879631	180879632		chr1	127106692	127106693		chr6	92729193	92729194		chr2	102902568	102902569		chr4	43492616	43492617		chr2	35412817	35412818		chr3	51041983	51041984		chr1	151287703	151287704						chr4	117637588	117637589		chr3	14642290	14642291		chr14	61683573	61683574		chr2	91476354
chr2	180879640	180879641		chr1	127106822	127106823		chr6	117130962	117130963		chr2	102902717	102902718		chr4	43577230	43577231		chr2	35412819	35412820		chr3	51042026	51042027		chr1	151287736	151287737						chr4	123321526	123321527		chr3	27624992	27624993		chr14	61683584	61683585		chr2	91476369
chr2	180879803	180879804		chr1	127106848	127106849		chr6	117130980	117130981		chr2	105112986	105112987		chr4	43577290	43577291		chr2	37724196	37724197		chr3	51042039	51042040		chr1	151287749	151287750						chr4	123321528	123321529		chr3	27625089	27625090		chr14	61683597	61683598		chr2	91476391
chr3	9968344	9968345		chr1	127106935	127106936		chr6	117130989	117130990		chr2	105113274	105113275		chr4	45083159	45083160		chr2	37724361	37724362		chr3	51042114	51042115		chr1	151287795	151287796						chr4	123321590	123321591		chr3	27625389	27625390		chr14	61683607	61683608		chr2	91476406
chr3	9968380	9968381		chr1	127106975	127106976		chr6	117131037	117131038		chr2	106001687	106001688		chr4	45083203	45083204		chr2	37724376	37724377		chr3	51042117	51042118		chr1	152240666	152240667						chr4	123321641	123321642		chr3	27625403	27625404		chr14	73510718	73510719		chr2	91476421
chr3	9968485	9968486		chr1	127107079	127107080		chr6	117131064	117131065		chr2	106696583	106696584		chr4	45083213	45083214		chr2	37724445	37724446		chr3	51042121	51042122		chr1	152240883	152240884						chr4	123321646	123321647		chr3	27625429	27625430		chr14	73510752	73510753		chr2	91476535
chr3	9968728	9968729		chr1	127168265	127168266		chr6	117131069	117131070		chr2	106696652	106696653		chr4	45083215	45083216		chr2	38338807	38338808		chr3	51042461	51042462		chr1	152240894	152240895						chr4	125067553	125067554		chr3	27625438	27625439		chr14	73510755	73510756		chr2	91476554
chr3	9968744	9968745		chr1	127168407	127168408		chr6	117131074	117131075		chr2	106696654	106696655		chr4	45083217	45083218		chr2	38338832	38338833		chr3	51042473	51042474		chr1	152240933	152240934						chr4	125067556	125067557		chr3	27625453	27625454		chr14	118042430	118042431		chr2	91476621
chr3	9968785	9968786		chr1	127168431	127168432		chr6	117131096	117131097		chr2	106696656	106696657		chr4	45083219	45083220		chr2	38338853	38338854		chr3	51042529	51042530		chr1	152240938	152240939						chr4	125067558	125067559		chr3	27625470	27625471		chr14	118042437	118042438		chr2	91476652
chr3	9968787	9968788		chr1	127643700	127643701		chr6	117131126	117131127		chr2	106696732	106696733		chr4	45083221	45083222		chr2	44029246	44029247		chr3	51042636	51042637		chr1	152240990	152240991						chr4	127325295	127325296		chr3	27625592	27625593		chr14	118042445	118042446		chr2	91964427
chr3	9968875	9968876		chr1	127643711	127643712		chr6	117131148	117131149		chr2	117203837	117203838		chr4	53714916	53714917		chr2	44029439	44029440		chr3	51042644	51042645		chr1	152241008	152241009						chr4	127325298	127325299		chr3	27625630	27625631		chr14	118042466	118042467		chr2	91964543
chr3	9968931	9968932		chr1	127643713	127643714		chr6	117131261	117131262		chr2	117203873	117203874		chr4	53714918	53714919		chr2	51145956	51145957		chr3	51042646	51042647		chr1	152241022	152241023						chr4	127325316	127325317		chr3	27625645	27625646		chr14	118042560	118042561		chr2	91964663
chr3	9968943	9968944		chr1	127643741	127643742		chr6	117131280	117131281		chr2	117328371	117328372		chr4	53714925	53714926		chr2	51145993	51145994		chr3	51042667	51042668		chr1	152241133	152241134						chr4	128611070	128611071		chr3	27625666	27625667		chr14	118042574	118042575		chr2	102184700
chr3	9968967	9968968		chr1	127643753	127643754		chr6	118478507	118478508		chr2	117328382	117328383		chr4	57821864	57821865		chr2	51146243	51146244		chr3	51042678	51042679		chr1	152241136	152241137						chr4	128611085	128611086		chr3	32615816	32615817		chr14	122344464	122344465		chr2	102184734
chr3	10013740	10013741		chr1	127868382	127868383		chr6	118478537	118478538		chr2	117328596	117328597		chr4	57821916	57821917		chr2	59881467	59881468		chr3	51042682	51042683		chr1	152241160	152241161						chr4	128611124	128611125		chr3	32615818	32615819		chr14	122344479	122344480		chr2	102184931
chr3	14642061	14642062		chr1	127868411	127868412		chr6	128354579	128354580		chr2	117328792	117328793		chr4	57822082	57822083		chr2	59881690	59881691		chr3	58888810	58888811		chr1	152241174	152241175						chr4	129933806	129933807		chr3	32615875	32615876		chr14	122344494	122344495		chr2	102657779
chr3	14642063	14642064		chr1	127868431	127868432		chr6	128354581	128354582		chr2	117329124	117329125		chr4	57822166	57822167		chr2	59881708	59881709		chr3	86143064	86143065		chr1	152368707	152368708						chr4	129933827	129933828		chr3	32615877	32615878		chr14	122344507	122344508		chr2	102657828
chr3	14642104	14642105		chr1	127955607	127955608		chr6	128354601	128354602		chr2	117329198	117329199		chr4	59388363	59388364		chr2	61802751	61802752		chr3	86143070	86143071		chr1	152368717	152368718						chr4	129933835	129933836		chr3	36060719	36060720		chr14	122344522	122344523		chr2	102657898
chr3	14642190	14642191		chr1	128417785	128417786		chr6	128354609	128354610		chr2	117329218	117329219		chr4	59388407	59388408		chr2	61802828	61802829		chr3	86143079	86143080		chr1	152368761	152368762						chr4	130531888	130531889		chr3	36551046	36551047		chr14	122344660	122344661		chr2	114177029
chr3	14642290	14642291		chr1	128417787	128417788		chr6	128354633	128354634		chr2	117329386	117329387		chr4	59388439	59388440		chr2	61802839	61802840		chr3	86143139	86143140		chr1	152368870	152368871						chr4	130531890	130531891		chr3	51557263	51557264		chr14	122344705	122344706		chr2	114177123
chr3	27624992	27624993		chr1	131116500	131116501		chr6	128354659	128354660		chr2	119741269	119741270		chr4	59388453	59388454		chr2	61802872	61802873		chr3	87805003	87805004		chr1	152401341	152401342						chr4	130531910	130531911		chr3	51557289	51557290		chr14	122344734	122344735		chr2	114177173
chr3	27625089	27625090		chr1	131116537	131116538		chr6	128844367	128844368		chr2	119741376	119741377		chr4	75278072	75278073		chr2	61802964	61802965		chr3	87805036	87805037		chr1	152401343	152401344						chr4	130531958	130531959		chr3	51557348	51557349		chr14	122344756	122344757		chr2	117217238
chr3	27625389	27625390		chr1	131116600	131116601		chr6	128844392	128844393		chr2	119741414	119741415		chr4	75278077	75278078		chr2	61803065	61803066		chr3	87805038	87805039		chr1	152401458	152401459						chr4	130531980	130531981		chr3	51557377	51557378		chr14	122344760	122344761		chr2	118110440
chr3	27625403	27625404		chr1	131116656	131116657		chr6	128844398	128844399		chr2	120304310	120304311		chr4	75278093	75278094		chr2	61803085	61803086		chr3	94413744	94413745		chr1	152678054	152678055						chr4	130531990	130531991		chr3	51557446	51557447		chr15	25802592	25802593		chr2	118110477
chr3	27625429	27625430		chr1	131116698	131116699		chr6	128844400	128844401		chr2	120304376	120304377		chr4	75278101	75278102		chr2	61803130	61803131		chr3	100702846	100702847		chr1	152678065	152678066						chr4	130531999	130532000		chr3	52575188	52575189		chr15	25802613	25802614		chr2	118110483
chr3	27625438	27625439		chr1	131116728	131116729		chr6	128844416	128844417		chr2	120304428	120304429		chr4	117250880	117250881		chr2	61803146	61803147		chr3	100703044	100703045		chr1	152678099	152678100						chr4	140035260	140035261		chr3	52575315	52575316		chr15	25802615	25802616		chr2	118110496
chr3	27625453	27625454		chr1	131116850	131116851		chr6	128844429	128844430		chr2	126676447	126676448		chr4	117250890	117250891		chr2	61803246	61803247		chr3	100703106	100703107		chr1	152678143	152678144						chr4	140035394	140035395		chr3	52575322	52575323		chr15	35154780	35154781		chr2	118110519
chr3	27625470	27625471		chr1	131116862	131116863		chr6	135375446	135375447		chr2	126676536	126676537		chr4	117251164	117251165		chr2	61803252	61803253		chr3	100703178	100703179		chr1	152678210	152678211						chr4	140035401	140035402		chr3	52575336	52575337		chr15	43868441	43868442		chr2	121359866
chr3	27625592	27625593		chr1	131116901	131116902		chr6	137328082	137328083		chr2	126676546	126676547		chr4	117637294	117637295		chr2	61803263	61803264		chr3	100703243	100703244		chr1	153045388	153045389						chr4	140035419	140035420		chr3	52575352	52575353		chr15	43868501	43868502		chr2	121359981
chr3	27625630	27625631		chr1	131116926	131116927		chr6	137328128	137328129		chr2	129200048	129200049		chr4	117637326	117637327		chr2	66106778	66106779		chr3	101012361	101012362		chr1	153045403	153045404						chr4	140035455	140035456		chr3	55105871	55105872		chr15	43868688	43868689		chr2	121360062
chr3	27625645	27625646		chr1	131116943	131116944		chr6	137328167	137328168		chr2	131169668	131169669		chr4	117637330	117637331		chr2	66106782	66106783		chr3	101012383	101012384		chr1	153045474	153045475						chr4	140035511	140035512		chr3	58797535	58797536		chr15	57820993	57820994		chr2	122636976
chr3	27625666	27625667		chr1	131116955	131116956		chr6	137328372	137328373		chr2	131169682	131169683		chr4	117637337	117637338		chr2	66106859	66106860		chr3	101012389	101012390		chr1	153045505	153045506						chr4	140035553	140035554		chr3	90387636	90387637		chr15	57821001	57821002		chr2	124666168
chr3	32615816	32615817		chr1	131117044	131117045		chr6	137470726	137470727		chr2	132028469	132028470		chr4	117637344	117637345		chr2	66106880	66106881		chr3	101012435	101012436		chr1	153045615	153045616						chr4	140035557	140035558		chr3	90387650	90387651		chr15	57821050	57821051		chr2	124666187
chr3	32615818	32615819		chr1	131117131	131117132		chr6	137470871	137470872		chr2	132028510	132028511		chr4	117637381	117637382		chr2	66106911	66106912		chr3	101012470	101012471		chr1	153045623	153045624						chr4	140035611	140035612		chr3	90387658	90387659		chr15	83562814	83562815		chr2	124666222
chr3	32615875	32615876		chr1	131117145	131117146		chr6	146825275	146825276		chr2	132028745	132028746		chr4	117637383	117637384		chr2	66106927	66106928		chr3	101012472	101012473		chr1	153045676	153045677						chr4	140035621	140035622		chr3	90387710	90387711		chr15	83562820	83562821		chr2	124666339
chr3	32615877	32615878		chr1	131117195	131117196		chr6	146825295	146825296		chr2	132028763	132028764		chr4	117637393	117637394		chr2	66106937	66106938		chr3	101012530	101012531		chr1	153045716	153045717						chr4	140035647	140035648		chr3	90387752	90387753		chr15	83562854	83562855		chr2	126360899
chr3	36060719	36060720		chr1	131117239	131117240		chr6	146825364	146825365		chr2	132028807	132028808		chr4	117637395	117637396		chr2	72382906	72382907		chr3	101012572	101012573		chr1	153045746	153045747						chr4	140035661	140035662		chr3	90387766	90387767		chr15	83562865	83562866		chr2	126360923
chr3	36551046	36551047		chr1	131117256	131117257		chr6	146825417	146825418		chr2	132028821	132028822		chr4	117637402	117637403		chr2	72382977	72382978		chr3	101012638	101012639		chr1	153045765	153045766						chr4	141560228	141560229		chr3	94413565	94413566		chr15	83562881	83562882		chr2	126360971
chr3	51041903	51041904		chr1	131117260	131117261		chr7	5037923	5037924		chr2	132028849	132028850		chr4	117637411	117637412		chr2	72383137	72383138		chr3	102355936	102355937		chr1	153045802	153045803						chr4	141560245	141560246		chr3	94413744	94413745		chr15	83563095	83563096		chr2	126360975
chr3	51041923	51041924		chr1	131117264	131117265		chr7	6287252	6287253		chr2	133554978	133554979		chr4	117637419	117637420		chr2	72383234	72383235		chr3	102356029	102356030		chr1	153307937	153307938						chr4	141560440	141560441		chr3	95427963	95427964		chr15	83563129	83563130		chr2	126775750
chr3	51041971	51041972		chr1	131117267	131117268		chr7	6287335	6287336		chr2	133555032	133555033		chr4	117637426	117637427		chr2	72618967	72618968		chr3	102356044	102356045		chr1	153308006	153308007						chr4	141560445	141560446		chr3	95428041	95428042		chr15	83766209	83766210		chr2	126775765
chr3	51041983	51041984		chr1	132009182	132009183		chr7	24175398	24175399		chr2	133555107	133555108		chr4	117637455	117637456		chr2	72619032	72619033		chr3	102356102	102356103		chr1	153308014	153308015						chr4	141560447	141560448		chr3	95428066	95428067		chr15	83766331	83766332		chr2	126776008
chr3	51042026	51042027		chr1	132009209	132009210		chr7	24175448	24175449		chr2	135958334	135958335		chr4	117637470	117637471		chr2	72619101	72619102		chr3	102356200	102356201		chr1	153308145	153308146						chr4	141560453	141560454		chr3	95881338	95881339		chr15	83766347	83766348		chr2	126776123
chr3	51042039	51042040		chr1	132009274	132009275		chr7	24175518	24175519		chr2	135958386	135958387		chr4	117637514	117637515		chr2	72619259	72619260		chr3	103651743	103651744		chr1	153308164	153308165						chr4	145246089	145246090		chr3	95881423	95881424		chr16	6121453	6121454		chr2	126776156
chr3	51042114	51042115		chr1	132541291	132541292		chr7	31094597	31094598		chr2	135958417	135958418		chr4	117637588	117637589		chr2	72619261	72619262		chr3	103651746	103651747		chr1	153740560	153740561						chr4	145246109	145246110		chr3	95881463	95881464		chr16	6121484	6121485		chr2	127268166
chr3	51042117	51042118		chr1	132541317	132541318		chr7	31094805	31094806		chr2	135958451	135958452		chr4	123321526	123321527		chr2	72619298	72619299		chr3	103651748	103651749		chr1	153740588	153740589						chr4	145246122	145246123		chr3	95881563	95881564		chr16	6121493	6121494		chr2	127268217
chr3	51042121	51042122		chr1	132541328	132541329		chr7	31094878	31094879		chr2	135958459	135958460		chr4	123321528	123321529		chr2	72619300	72619301		chr3	103651946	103651947		chr1	153740590	153740591						chr4	148166912	148166913		chr3	96217961	96217962		chr16	15084514	15084515		chr2	128339308
chr3	51042529	51042530		chr1	132541366	132541367		chr7	31094886	31094887		chr2	135958475	135958476		chr4	123321590	123321591		chr2	72619361	72619362		chr3	103652290	103652291		chr1	153740598	153740599						chr4	148166914	148166915		chr3	96217973	96217974		chr16	15084550	15084551		chr2	128339703
chr3	51042536	51042537		chr1	132541378	132541379		chr7	31094971	31094972		chr2	135958482	135958483		chr4	123321641	123321642		chr2	72619438	72619439		chr3	103652340	103652341		chr1	153740608	153740609						chr4	148166916	148166917		chr3	96217977	96217978		chr16	15084595	15084596		chr2	128339862
chr3	51557263	51557264		chr1	132541384	132541385		chr7	35277024	35277025		chr2	135958490	135958491		chr4	123321646	123321647		chr2	72619452	72619453		chr3	103652368	103652369		chr1	153740716	153740717						chr4	148166918	148166919		chr3	96273602	96273603		chr16	15084634	15084635		chr2	128339884
chr3	51557289	51557290		chr1	133433706	133433707		chr7	35277041	35277042		chr2	135958513	135958514		chr4	125067553	125067554		chr2	72619469	72619470		chr3	103652512	103652513		chr1	153842258	153842259						chr4	148166920	148166921		chr3	96273738	96273739		chr16	17133127	17133128		chr2	128339890
chr3	51557348	51557349		chr1	133433733	133433734		chr7	35277065	35277066		chr2	135958525	135958526		chr4	125067556	125067557		chr2	72619647	72619648		chr3	103652536	103652537		chr1	153842262	153842263						chr4	148166932	148166933		chr3	100702778	100702779		chr16	17133165	17133166		chr2	128339967
chr3	51557377	51557378		chr1	133433804	133433805		chr7	35277107	35277108		chr2	135958542	135958543		chr4	125067558	125067559		chr2	74707817	74707818		chr3	103653103	103653104		chr1	153842338	153842339						chr4	148166934	148166935		chr3	100702846	100702847		chr16	17133203	17133204		chr2	128340049
chr3	51557446	51557447		chr1	133433844	133433845		chr7	44594763	44594764		chr2	135958559	135958560		chr4	127325295	127325296		chr2	74707948	74707949		chr3	103653191	103653192		chr1	158513593	158513594						chr4	148166936	148166937		chr3	100702979	100702980		chr16	20402005	20402006		chr2	130664861
chr3	52575188	52575189		chr1	133433867	133433868		chr7	44594800	44594801		chr2	135958597	135958598		chr4	127325298	127325299		chr2	77815575	77815576		chr3	103653238	103653239		chr1	158513609	158513610						chr4	148167067	148167068		chr3	100703044	100703045		chr16	20402071	20402072		chr2	130664937
chr3	52575315	52575316		chr1	133433953	133433954		chr7	45638674	45638675		chr2	135958621	135958622		chr4	127325316	127325317		chr2	84831740	84831741		chr3	103653306	103653307		chr1	158513624	158513625						chr4	148681387	148681388		chr3	100703106	100703107		chr16	30071134	30071135		chr2	130664950
chr3	52575322	52575323		chr1	133433968	133433969		chr7	45638709	45638710		chr2	135958712	135958713		chr4	128611070	128611071		chr2	84831765	84831766		chr3	104699943	104699944		chr1	158513678	158513679						chr4	148681508	148681509		chr3	100703178	100703179		chr16	30071157	30071158		chr2	130664979
chr3	52575336	52575337		chr1	133801891	133801892		chr7	45638718	45638719		chr2	135958752	135958753		chr4	128611085	128611086		chr2	84831770	84831771		chr3	104699965	104699966		chr1	158513701	158513702						chr4	148681543	148681544		chr3	100703450	100703451		chr16	30071182	30071183		chr2	130698326
chr3	52575352	52575353		chr1	133802033	133802034		chr7	45638744	45638745		chr2	135958782	135958783		chr4	128611124	128611125		chr2	84831816	84831817		chr3	104700021	104700022		chr1	158513819	158513820						chr4	151186826	151186827		chr3	100703467	100703468		chr16	30071208	30071209		chr2	131211306
chr3	55105871	55105872		chr1	133802085	133802086		chr7	45638750	45638751		chr2	135958785	135958786		chr4	129933752	129933753		chr2	84831889	84831890		chr3	121172176	121172177		chr1	159231512	159231513						chr4	151186849	151186850		chr3	100703483	100703484		chr16	38714309	38714310		chr2	131211335
chr3	58797535	58797536		chr1	133802112	133802113		chr7	45638776	45638777		chr2	135958793	135958794		chr4	129933806	129933807		chr2	91257789	91257790		chr3	122275087	122275088		chr1	159231525	159231526						chr4	151186882	151186883		chr3	100703492	100703493		chr16	59471287	59471288		chr2	131211361
chr3	90387636	90387637		chr1	134360752	134360753		chr7	45638795	45638796		chr2	135958837	135958838		chr4	129933827	129933828		chr2	91257983	91257984		chr3	122275101	122275102		chr1	159231532	159231533						chr4	151186917	151186918		chr3	101862575	101862576		chr16	59471291	59471292		chr2	131211402
chr3	90387650	90387651		chr1	134360883	134360884		chr7	45638804	45638805		chr2	140171644	140171645		chr4	129933835	129933836		chr2	91476279	91476280		chr3	122275210	122275211		chr1	159231538	159231539						chr4	151186944	151186945		chr3	101862627	101862628		chr16	89961631	89961632		chr2	131211412
chr3	90387658	90387659		chr1	134360899	134360900		chr7	45638807	45638808		chr2	140171782	140171783		chr4	130531888	130531889		chr2	91476306	91476307		chr3	122624012	122624013		chr1	159231578	159231579						chr4	152325029	152325030		chr3	101862719	101862720		chr16	89961641	89961642		chr2	131211445
chr3	90387710	90387711		chr1	134988460	134988461		chr7	45638852	45638853		chr2	147816697	147816698		chr4	130531890	130531891		chr2	91476310	91476311		chr3	122624151	122624152		chr1	159231585	159231586						chr4	152325047	152325048		chr3	101862773	101862774		chr16	89961676	89961677		chr2	132384147
chr3	90387752	90387753		chr1	134988554	134988555		chr7	45638865	45638866		chr2	147816778	147816779		chr4	130531910	130531911		chr2	91476339	91476340		chr3	122624358	122624359		chr1	159773715	159773716						chr4	152325153	152325154		chr3	101862792	101862793		chr16	89961727	89961728		chr2	132384277
chr3	90387766	90387767		chr1	134988563	134988564		chr7	45638903	45638904		chr2	152225563	152225564		chr4	130531958	130531959		chr2	91476348	91476349		chr3	122624522	122624523		chr1	159773731	159773732						chr4	153778306	153778307		chr3	101862801	101862802		chr16	91233333	91233334		chr2	132384322
chr3	94413565	94413566		chr1	134988571	134988572		chr7	45638905	45638906		chr2	152225655	152225656		chr4	130531980	130531981		chr2	91476354	91476355		chr3	122624740	122624741		chr1	159773748	159773749						chr4	153778310	153778311		chr3	101862807	101862808		chr16	91233383	91233384		chr2	132384344
chr3	94413744	94413745		chr1	134988579	134988580		chr7	45638907	45638908		chr2	152225778	152225779		chr4	130531990	130531991		chr2	91476369	91476370		chr3	122624787	122624788		chr1	159773824	159773825						chr4	153778315	153778316		chr3	101862855	101862856		chr16	91233459	91233460		chr2	132893815
chr3	95427963	95427964		chr1	134988601	134988602		chr7	45638925	45638926		chr2	152225864	152225865		chr4	130531999	130532000		chr2	91476391	91476392		chr3	122624795	122624796		chr1	159773838	159773839						chr4	153778531	153778532		chr3	103577596	103577597		chr16	91233462	91233463		chr2	132893841
chr3	95428041	95428042		chr1	135378619	135378620		chr7	45638944	45638945		chr2	153650460	153650461		chr4	140035260	140035261		chr2	91476406	91476407		chr3	122624810	122624811		chr1	159773883	159773884						chr4	153778548	153778549		chr3	103577805	103577806		chr16	91233470	91233471		chr2	132893979
chr3	95428066	95428067		chr1	135378632	135378633		chr7	45638952	45638953		chr2	153650468	153650469		chr4	140035394	140035395		chr2	91476421	91476422		chr3	122624828	122624829		chr1	159773928	159773929						chr4	153778579	153778580		chr3	103577932	103577933		chr16	91233533	91233534		chr2	132893984
chr3	95881338	95881339		chr1	135378639	135378640		chr7	45638985	45638986		chr2	153650472	153650473		chr4	140035401	140035402		chr2	91476535	91476536		chr3	122625146	122625147		chr1	159773959	159773960						chr4	153778587	153778588		chr3	103577936	103577937		chr16	91233755	91233756		chr2	132894157
chr3	95881423	95881424		chr1	135378670	135378671		chr7	45760387	45760388		chr2	153650509	153650510		chr4	140035419	140035420		chr2	91476554	91476555		chr3	127072080	127072081		chr1	159773992	159773993						chr4	153778593	153778594		chr3	118564044	118564045		chr16	91233796	91233797		chr2	132894168
chr3	95881463	95881464		chr1	135378795	135378796		chr7	45760389	45760390		chr2	153650536	153650537		chr4	140035455	140035456		chr2	91476621	91476622		chr3	127694962	127694963		chr1	159773994	159773995						chr4	153778654	153778655		chr3	118564215	118564216		chr16	91233918	91233919		chr2	132894226
chr3	95881563	95881564		chr1	135378929	135378930		chr7	45760498	45760499		chr2	153650553	153650554		chr4	140035511	140035512		chr2	91476652	91476653		chr3	127694979	127694980		chr1	159773998	159773999						chr4	155670213	155670214		chr3	121686633	121686634		chr17	5249409	5249410		chr2	132894261
chr3	96217961	96217962		chr1	135378933	135378934		chr7	80189229	80189230		chr2	153650722	153650723		chr4	140035553	140035554		chr2	91964427	91964428		chr3	127695018	127695019		chr1	159774074	159774075						chr4	155670222	155670223		chr3	121686655	121686656		chr17	5249438	5249439		chr2	136388995
chr3	96217973	96217974		chr1	135379219	135379220		chr7	80189283	80189284		chr2	153650764	153650765		chr4	140035557	140035558		chr2	91964543	91964544		chr3	131095960	131095961		chr1	159774261	159774262						chr4	155670446	155670447		chr3	121686922	121686923		chr17	5249444	5249445		chr2	136389148
chr3	96217977	96217978		chr1	135698679	135698680		chr7	80189308	80189309		chr2	153650788	153650789		chr4	140035611	140035612		chr2	91964663	91964664		chr3	131095964	131095965		chr1	159774507	159774508						chr5	13628940	13628941		chr3	127628859	127628860		chr17	24213492	24213493		chr2	136389157
chr3	96273602	96273603		chr1	135698743	135698744		chr7	80189344	80189345		chr2	153650839	153650840		chr4	140035621	140035622		chr2	102134095	102134096		chr3	131095975	131095976		chr1	160153448	160153449						chr5	13628942	13628943		chr3	127628957	127628958		chr17	24213540	24213541		chr2	141876340
chr3	96273738	96273739		chr1	135698745	135698746		chr7	99181938	99181939		chr2	153650841	153650842		chr4	140035647	140035648		chr2	102134223	102134224		chr3	131095992	131095993		chr1	160153551	160153552						chr5	13628980	13628981		chr3	127628959	127628960		chr17	24213544	24213545		chr2	145611289
chr3	100702778	100702779		chr1	135698764	135698765		chr7	99181976	99181977		chr2	154379229	154379230		chr4	140035661	140035662		chr2	102134233	102134234		chr3	131096003	131096004		chr1	160153557	160153558						chr5	24529270	24529271		chr3	127628970	127628971		chr17	24213556	24213557		chr2	145611373
chr3	100702846	100702847		chr1	135698777	135698778		chr7	99182066	99182067		chr2	154379268	154379269		chr4	141560228	141560229		chr2	102134383	102134384		chr3	131096008	131096009		chr1	160153562	160153563						chr5	24529510	24529511		chr3	127628973	127628974		chr17	33979197	33979198		chr2	145611388
chr3	100702979	100702980		chr1	135698780	135698781		chr7	99534453	99534454		chr2	154379287	154379288		chr4	141560245	141560246		chr2	102184700	102184701		chr3	131096013	131096014		chr1	160153822	160153823						chr5	24529536	24529537		chr3	130444058	130444059		chr17	33979220	33979221		chr2	145611426
chr3	100703044	100703045		chr1	135698925	135698926		chr7	99534492	99534493		chr2	154379312	154379313		chr4	141560440	141560441		chr2	102184734	102184735		chr3	131096037	131096038		chr1	160154076	160154077						chr5	24529541	24529542		chr3	134146570	134146571		chr17	33979230	33979231		chr2	145611594
chr3	100703106	100703107		chr1	135698982	135698983		chr7	99534665	99534666		chr2	154379476	154379477		chr4	141560445	141560446		chr2	102184931	102184932		chr3	131096143	131096144		chr1	160154211	160154212						chr5	24529545	24529546		chr3	134146581	134146582		chr17	33979264	33979265		chr2	145611689
chr3	100703178	100703179		chr1	135698991	135698992		chr7	99534690	99534691		chr2	154379501	154379502		chr4	141560447	141560448		chr2	102657779	102657780		chr3	131096578	131096579		chr1	160196362	160196363						chr5	66360280	66360281		chr3	134146747	134146748		chr17	46553809	46553810		chr2	145674375
chr3	100703450	100703451		chr1	135699019	135699020		chr7	99534755	99534756		chr2	154407364	154407365		chr4	141560453	141560454		chr2	102657828	102657829		chr3	131096586	131096587		chr1	160196455	160196456						chr5	66360287	66360288		chr3	134146758	134146759		chr17	46553859	46553860		chr2	145674416
chr3	100703467	100703468		chr1	135699032	135699033		chr7	99534776	99534777		chr2	154407367	154407368		chr4	145246089	145246090		chr2	102657898	102657899		chr3	131096588	131096589		chr1	161169839	161169840						chr5	66360304	66360305		chr3	134146795	134146796		chr17	48362911	48362912		chr2	145674521
chr3	100703483	100703484		chr1	135699038	135699039		chr7	113166770	113166771		chr2	154407373	154407374		chr4	145246109	145246110		chr2	114177029	114177030		chr3	131565838	131565839		chr1	161169920	161169921						chr5	66360324	66360325		chr3	143107424	143107425		chr17	48363205	48363206		chr2	145674555
chr3	100703492	100703493		chr1	135699066	135699067		chr7	113166926	113166927		chr2	154407391	154407392		chr4	145246122	145246123		chr2	114177123	114177124		chr3	131565855	131565856		chr1	161169952	161169953						chr5	66360540	66360541		chr3	143107449	143107450		chr17	48363291	48363292		chr2	145674560
chr3	101862575	101862576		chr1	136019673	136019674		chr7	113167207	113167208		chr2	154584007	154584008		chr4	148166912	148166913		chr2	114177173	114177174		chr3	131565992	131565993		chr1	161170129	161170130						chr5	73903254	73903255		chr3	143107730	143107731		chr17	51535647	51535648		chr2	145861439
chr3	101862627	101862628		chr1	136019692	136019693		chr7	115169905	115169906		chr2	155380450	155380451		chr4	148166914	148166915		chr2	117217238	117217239		chr3	131566014	131566015		chr1	161249525	161249526						chr5	73903313	73903314		chr3	143107905	143107906		chr17	51535704	51535705		chr2	145861474
chr3	101862719	101862720		chr1	136019711	136019712		chr7	115169966	115169967		chr2	155380487	155380488		chr4	148166916	148166917		chr2	118110440	118110441		chr3	137863447	137863448		chr1	161249531	161249532						chr5	73903315	73903316		chr3	143107909	143107910		chr17	51535771	51535772		chr2	145861581
chr3	101862773	101862774		chr1	136684593	136684594		chr7	115170026	115170027		chr2	155380578	155380579		chr4	148166918	148166919		chr2	118110477	118110478		chr3	137863454	137863455		chr1	161249563	161249564						chr5	73903320	73903321		chr3	143107942	143107943		chr17	65773382	65773383		chr2	145861785
chr3	101862792	101862793		chr1	136684745	136684746		chr7	115170264	115170265		chr2	155380625	155380626		chr4	148166920	148166921		chr2	118110483	118110484		chr3	142979253	142979254		chr1	161249565	161249566						chr5	73903504	73903505		chr3	146017028	146017029		chr17	65773508	65773509		chr2	146960666
chr3	101862801	101862802		chr1	136684772	136684773		chr7	115170466	115170467		chr2	157006094	157006095		chr4	148166932	148166933		chr2	118110496	118110497		chr3	142979300	142979301		chr1	162052686	162052687						chr5	73903530	73903531		chr3	146017074	146017075		chr17	65773785	65773786		chr2	146960756
chr3	101862807	101862808		chr1	136685142	136685143		chr7	115170468	115170469		chr2	157944655	157944656		chr4	148166934	148166935		chr2	118110519	118110520		chr3	142979328	142979329		chr1	162052690	162052691						chr5	75987909	75987910		chr3	146017102	146017103		chr17	65773798	65773799		chr2	146960791
chr3	101862855	101862856		chr1	136685183	136685184		chr7	115170478	115170479		chr2	157944707	157944708		chr4	148166936	148166937		chr2	121359866	121359867		chr3	142979388	142979389		chr1	162052786	162052787						chr5	75987911	75987912		chr3	146017140	146017141		chr18	11841043	11841044		chr2	146960840
chr3	103577596	103577597		chr1	136685193	136685194		chr7	115170600	115170601		chr2	157944722	157944723		chr4	148167067	148167068		chr2	121359981	121359982		chr3	148986336	148986337		chr1	162052789	162052790						chr5	75987914	75987915		chr3	146017148	146017149		chr18	11841057	11841058		chr2	148396416
chr3	103577805	103577806		chr1	136685195	136685196		chr7	115170614	115170615		chr2	157944755	157944756		chr4	148681387	148681388		chr2	121360062	121360063		chr3	148986340	148986341		chr1	162643985	162643986						chr5	75988093	75988094		chr3	146017165	146017166		chr18	11841095	11841096		chr2	148396419
chr3	103577932	103577933		chr1	136685206	136685207		chr7	115170650	115170651		chr2	160207420	160207421		chr4	148681508	148681509		chr2	122636976	122636977		chr3	148986402	148986403		chr1	162644046	162644047						chr5	75988103	75988104		chr3	146017236	146017237		chr18	11841097	11841098		chr2	148396431
chr3	103577936	103577937		chr1	136685346	136685347		chr7	115170739	115170740		chr2	160207423	160207424		chr4	148681543	148681544		chr2	124666168	124666169		chr3	148986479	148986480		chr1	162644112	162644113						chr5	75988240	75988241		chr3	146017240	146017241		chr18	11841130	11841131		chr2	148396446
chr3	103651743	103651744		chr1	136685366	136685367		chr7	127342464	127342465		chr2	160225582	160225583		chr4	151186826	151186827		chr2	124666187	124666188		chr3	148986492	148986493		chr1	163338584	163338585						chr5	75988263	75988264		chr3	146017245	146017246		chr18	11841265	11841266		chr2	148396571
chr3	103651746	103651747		chr1	136685376	136685377		chr7	127903248	127903249		chr2	160225639	160225640		chr4	151186849	151186850		chr2	124666222	124666223		chr3	148986561	148986562		chr1	163338593	163338594						chr5	98186892	98186893		chr3	146017253	146017254		chr18	23885087	23885088		chr2	148396653
chr3	103651748	103651749		chr1	136685395	136685396		chr7	127903308	127903309		chr2	160225644	160225645		chr4	151186882	151186883		chr2	124666339	124666340		chr3	148986583	148986584		chr1	163338614	163338615						chr5	98186898	98186899		chr3	146017356	146017357		chr18	23885146	23885147		chr2	148396663
chr3	103651946	103651947		chr1	136685496	136685497		chr7	127903315	127903316		chr2	160225716	160225717		chr4	151186917	151186918		chr2	126360899	126360900		chr3	148986617	148986618		chr1	164250955	164250956						chr5	98186942	98186943		chr3	146017432	146017433		chr18	23885152	23885153		chr2	150689394
chr3	103652340	103652341		chr1	137332718	137332719		chr7	132551127	132551128		chr2	160225881	160225882		chr4	151186944	151186945		chr2	126360923	126360924		chr3	148986637	148986638		chr1	164251140	164251141						chr5	98186963	98186964		chr3	146017460	146017461		chr18	23885268	23885269		chr2	150689400
chr3	103652368	103652369		chr1	137332725	137332726		chr7	132551318	132551319		chr2	160911291	160911292		chr4	152325029	152325030		chr2	126360971	126360972		chr3	148986779	148986780		chr1	164251173	164251174						chr5	98187043	98187044		chr3	146017480	146017481		chr18	69446341	69446342		chr2	150689405
chr3	103652512	103652513		chr1	137332931	137332932		chr7	132551441	132551442		chr2	160911314	160911315		chr4	152325047	152325048		chr2	126360975	126360976		chr3	152479275	152479276		chr1	165104964	165104965						chr5	102100564	102100565		chr3	146017488	146017489		chr18	69446354	69446355		chr2	150689407
chr3	103652536	103652537		chr1	139423954	139423955		chr7	132551509	132551510		chr2	160911327	160911328		chr4	152325153	152325154		chr2	126775750	126775751		chr3	152479395	152479396		chr1	165105023	165105024						chr5	102100578	102100579		chr3	146017722	146017723		chr18	69446375	69446376		chr2	150689409
chr3	118564044	118564045		chr1	139423957	139423958		chr7	132551528	132551529		chr2	160911372	160911373		chr4	153778306	153778307		chr2	126775765	126775766		chr3	152479460	152479461		chr1	165105105	165105106						chr5	102100669	102100670		chr3	146017759	146017760		chr18	69446559	69446560		chr2	150689411
chr3	118564215	118564216		chr1	139424161	139424162		chr7	132551574	132551575		chr2	163659666	163659667		chr4	153778310	153778311		chr2	126776008	126776009		chr3	152578144	152578145		chr1	165105133	165105134						chr5	102100700	102100701		chr3	146017765	146017766		chr19	11046223	11046224		chr2	150689413
chr3	121686633	121686634		chr1	139424170	139424171		chr7	132551591	132551592		chr2	163659690	163659691		chr4	153778315	153778316		chr2	126776123	126776124		chr3	152578245	152578246		chr1	165105145	165105146						chr5	102100752	102100753		chr3	146017768	146017769		chr19	11046348	11046349		chr2	150689415
chr3	121686655	121686656		chr1	139424197	139424198		chr7	132551683	132551684		chr2	163659692	163659693		chr4	153778531	153778532		chr2	126776156	126776157		chr3	152578297	152578298		chr1	165105224	165105225						chr5	102100868	102100869		chr3	146017771	146017772		chr19	11046376	11046377		chr2	150689417
chr3	121686922	121686923		chr1	151343112	151343113		chr7	132551686	132551687		chr2	163659772	163659773		chr4	153778548	153778549		chr2	127268166	127268167		chr3	152578328	152578329		chr1	166429808	166429809						chr5	102100930	102100931		chr3	146017792	146017793		chr19	12596963	12596964		chr2	150689554
chr3	127628859	127628860		chr1	151343245	151343246		chr7	132551689	132551690		chr2	166582458	166582459		chr4	153778579	153778580		chr2	127268217	127268218		chr3	152578398	152578399		chr1	166429853	166429854						chr5	102101021	102101022		chr3	146121804	146121805		chr19	12597183	12597184		chr2	150689557
chr3	127628957	127628958		chr1	151581828	151581829		chr7	132551737	132551738		chr2	166582473	166582474		chr4	153778587	153778588		chr2	128339308	128339309		chr3	152578543	152578544		chr1	166429955	166429956						chr5	102101055	102101056		chr3	146121832	146121833		chr19	12597198	12597199		chr2	150689648
chr3	127628959	127628960		chr1	151582079	151582080		chr7	132551827	132551828		chr2	166582499	166582500		chr4	153778593	153778594		chr2	128339703	128339704		chr3	152578555	152578556		chr1	166430366	166430367						chr5	102101057	102101058		chr3	146121863	146121864		chr19	28677587	28677588		chr2	151978954
chr3	127628970	127628971		chr1	151890732	151890733		chr7	136181477	136181478		chr2	167420763	167420764		chr4	153778654	153778655		chr2	128339862	128339863		chr3	152578560	152578561		chr1	166940215	166940216						chr5	107288393	107288394		chr3	146121869	146121870		chr19	41385634	41385635		chr2	151978957
chr3	127628973	127628974		chr1	151891114	151891115		chr7	136181507	136181508		chr2	167420789	167420790		chr4	155670213	155670214		chr2	128339884	128339885		chr3	152578570	152578571		chr1	166940228	166940229						chr5	107288405	107288406		chr3	146121875	146121876		chr19	41385763	41385764		chr2	151979036
chr3	130444058	130444059		chr1	151891152	151891153		chr7	136181533	136181534		chr2	167420798	167420799		chr4	155670222	155670223		chr2	128339890	128339891		chr3	152578600	152578601		chr1	166940250	166940251						chr5	110628367	110628368		chr3	146121910	146121911		chr19	41385920	41385921		chr2	151979104
chr3	131108991	131108992		chr1	151891181	151891182		chr7	136181607	136181608		chr2	167420806	167420807		chr4	155670446	155670447		chr2	128339967	128339968		chr3	152578610	152578611		chr1	166940254	166940255						chr5	110628371	110628372		chr3	146121958	146121959		chr19	41385925	41385926		chr2	152950160
chr3	131109017	131109018		chr1	151891243	151891244		chr7	136181629	136181630		chr2	167886985	167886986		chr5	13628940	13628941		chr2	128340049	128340050		chr3	152578641	152578642		chr1	166940263	166940264						chr5	110628382	110628383		chr3	146122002	146122003		chr19	57055841	57055842		chr2	152950192
chr3	131109022	131109023		chr1	151891250	151891251		chr7	136181648	136181649		chr2	167997233	167997234		chr5	13628942	13628943		chr2	130664861	130664862		chr3	152578672	152578673		chr1	166940273	166940274						chr5	110628438	110628439		chr3	146122004	146122005		chr19	57055849	57055850		chr2	152950204
chr3	134146570	134146571		chr1	151891518	151891519		chr7	136181678	136181679		chr2	167997268	167997269		chr5	13628980	13628981		chr2	130664937	130664938		chr3	152578682	152578683		chr1	166940291	166940292						chr5	110628459	110628460		chr3	153812234	153812235		chr19	57055897	57055898		chr2	152950218
chr3	134146581	134146582		chr1	151891587	151891588		chr7	141434555	141434556		chr2	167997275	167997276		chr5	24529270	24529271		chr2	130664950	130664951		chr3	152578746	152578747		chr1	166940357	166940358						chr5	110628463	110628464		chr3	153812285	153812286		chr19	57055907	57055908		chr2	152950248
chr3	134146747	134146748		chr1	151891627	151891628		chr7	141434733	141434734		chr2	167997387	167997388		chr5	24529510	24529511		chr2	130664979	130664980		chr3	152578772	152578773		chr1	166940394	166940395						chr5	110628489	110628490		chr3	153812304	153812305		chr19	58536720	58536721		chr2	153224505
chr3	134146758	134146759		chr1	151891668	151891669		chr7	141434786	141434787		chr2	167997463	167997464		chr5	24529536	24529537		chr2	130698326	130698327		chr3	152578818	152578819		chr1	166940403	166940404						chr5	110628515	110628516		chr3	153812338	153812339		chr19	58536796	58536797		chr2	153224509
chr3	134146795	134146796		chr1	151891697	151891698		chr7	142283331	142283332		chr2	167997569	167997570		chr5	24529541	24529542		chr2	131211306	131211307		chr3	152578855	152578856		chr1	166940442	166940443						chr5	110628559	110628560		chr3	154853398	154853399		chr19	58536807	58536808		chr2	153224517
chr3	143107424	143107425		chr1	151891706	151891707		chr7	142283346	142283347		chr2	168161414	168161415		chr5	24529545	24529546		chr2	131211335	131211336		chr3	154927601	154927602		chr1	167045607	167045608						chr5	110628570	110628571		chr3	154853412	154853413		chr19	59172315	59172316		chr2	153224553
chr3	143107449	143107450		chr1	151986035	151986036		chr7	142283351	142283352		chr2	168161434	168161435		chr5	66360280	66360281		chr2	131211361	131211362		chr3	154927611	154927612		chr1	167045815	167045816						chr5	110628589	110628590		chr3	154853504	154853505		chr19	59172327	59172328		chr2	153224568
chr3	143107730	143107731		chr1	151986277	151986278		chr8	4778262	4778263		chr2	168161489	168161490		chr5	66360287	66360288		chr2	131211402	131211403		chr3	154927709	154927710		chr1	167046115	167046116						chr5	111376314	111376315		chr3	154853538	154853539		chr19	59172339	59172340		chr2	153224590
chr3	143107905	143107906		chr1	151986312	151986313		chr8	4778314	4778315		chr2	168161499	168161500		chr5	66360304	66360305		chr2	131211412	131211413		chr3	154927735	154927736		chr1	167231170	167231171						chr5	111376335	111376336		chr3	154853559	154853560		chr19	59172350	59172351		chr2	153239826
chr3	143107909	143107910		chr1	151986544	151986545		chr8	4778401	4778402		chr2	168161511	168161512		chr5	66360324	66360325		chr2	131211445	131211446		chr3	154927738	154927739		chr1	167231219	167231220						chr5	111376340	111376341		chr3	154927601	154927602		chr19	59172443	59172444		chr2	153239864
chr3	143107942	143107943		chr1	151986547	151986548		chr8	4778430	4778431		chr2	168161525	168161526		chr5	66360540	66360541		chr2	132384147	132384148		chr3	154927741	154927742		chr1	167231258	167231259						chr5	111376345	111376346		chr3	154927611	154927612		chr19	59172501	59172502		chr2	153239866
chr3	146017028	146017029		chr1	151986552	151986553		chr8	4778466	4778467		chr2	169606980	169606981		chr5	73903254	73903255		chr2	132384277	132384278		chr3	154927761	154927762		chr1	167231588	167231589						chr5	111376357	111376358		chr3	154927709	154927710						chr2	153239868
chr3	146017074	146017075		chr1	151986588	151986589		chr8	4778490	4778491		chr2	169606985	169606986		chr5	73903313	73903314		chr2	132384322	132384323		chr3	154927786	154927787		chr1	167441350	167441351						chr5	111376366	111376367		chr3	154927735	154927736						chr2	153239870
chr3	146017102	146017103		chr1	153134629	153134630		chr8	10548299	10548300		chr2	169606990	169606991		chr5	73903315	73903316		chr2	132384344	132384345		chr3	154927809	154927810		chr1	167441466	167441467						chr5	111376754	111376755		chr3	154927738	154927739						chr2	153239872
chr3	146017140	146017141		chr1	153134824	153134825		chr8	10548315	10548316		chr2	169607022	169607023		chr5	73903320	73903321		chr2	132893815	132893816		chr3	154927812	154927813		chr1	167441604	167441605						chr5	111376787	111376788		chr3	154927741	154927742						chr2	153239890
chr3	146017148	146017149		chr1	153134832	153134833		chr8	10548324	10548325		chr2	169607035	169607036		chr5	73903504	73903505		chr2	132893841	132893842		chr3	154927973	154927974		chr1	171032471	171032472						chr5	111376807	111376808		chr3	154927761	154927762						chr2	153778288
chr3	146017165	146017166		chr1	153201374	153201375		chr8	10548327	10548328		chr2	169607058	169607059		chr5	73903530	73903531		chr2	132893979	132893980		chr3	154927984	154927985		chr1	171032517	171032518						chr5	111376818	111376819		chr3	154927786	154927787						chr2	153778290
chr3	146017236	146017237		chr1	153201378	153201379		chr8	11830679	11830680		chr2	169607114	169607115		chr5	75987909	75987910		chr2	132893984	132893985		chr4	12263278	12263279		chr1	171032569	171032570						chr5	111376827	111376828		chr3	154927973	154927974						chr2	154373291
chr3	146017240	146017241		chr1	153201414	153201415		chr8	11830700	11830701		chr2	169607289	169607290		chr5	75987911	75987912		chr2	132894157	132894158		chr4	12263280	12263281		chr1	171248071	171248072						chr5	121184951	121184952		chr3	154927984	154927985						chr2	154373407
chr3	146017245	146017246		chr1	153201550	153201551		chr8	11830716	11830717		chr2	169607322	169607323		chr5	75987914	75987915		chr2	132894168	132894169		chr4	12792341	12792342		chr1	171248112	171248113						chr5	121184956	121184957		chr4	34883784	34883785						chr2	154373571
chr3	146017253	146017254		chr1	153201576	153201577		chr8	11830733	11830734		chr2	169607436	169607437		chr5	75988093	75988094		chr2	132894226	132894227		chr4	12792384	12792385		chr1	171248208	171248209						chr5	121185125	121185126		chr4	34883890	34883891						chr2	154373581
chr3	146017356	146017357		chr1	153201606	153201607		chr8	11830765	11830766		chr2	170222048	170222049		chr5	75988103	75988104		chr2	132894261	132894262		chr4	12792489	12792490		chr1	176828049	176828050						chr5	122820048	122820049		chr4	34883919	34883920						chr2	155749833
chr3	146017432	146017433		chr1	153201699	153201700		chr8	11830819	11830820		chr2	170222067	170222068		chr5	75988240	75988241		chr2	136388995	136388996		chr4	12792502	12792503		chr1	176828308	176828309						chr5	134266499	134266500		chr4	41723532	41723533						chr2	155749837
chr3	146017460	146017461		chr1	153201735	153201736		chr8	11830823	11830824		chr2	170222112	170222113		chr5	75988263	75988264		chr2	136389148	136389149		chr4	12792521	12792522		chr1	176828429	176828430						chr5	134266707	134266708		chr4	41723554	41723555						chr2	155749978
chr3	146017480	146017481		chr1	153201741	153201742		chr8	11830849	11830850		chr2	170222124	170222125		chr5	98186892	98186893		chr2	136389157	136389158		chr4	12792782	12792783		chr1	176829019	176829020						chr5	134266736	134266737		chr4	41723582	41723583						chr2	155750052
chr3	146017488	146017489		chr1	153201763	153201764		chr8	11830878	11830879		chr2	170222163	170222164		chr5	98186898	98186899		chr2	141876340	141876341		chr4	12792786	12792787		chr1	176829026	176829027						chr5	134266770	134266771		chr4	41723584	41723585						chr2	155817728
chr3	146017722	146017723		chr1	153224754	153224755		chr8	33654789	33654790		chr2	170222290	170222291		chr5	98186942	98186943		chr2	145611289	145611290		chr4	12792896	12792897		chr1	176829045	176829046						chr5	134266785	134266786		chr4	43266961	43266962						chr2	155818067
chr3	146017759	146017760		chr1	153224780	153224781		chr8	34216625	34216626		chr2	170222299	170222300		chr5	98186963	98186964		chr2	145611373	145611374		chr4	12792918	12792919		chr1	176829103	176829104						chr5	134266793	134266794		chr4	43267188	43267189						chr2	155818125
chr3	146017765	146017766		chr1	153225697	153225698		chr8	46251676	46251677		chr2	170222368	170222369		chr5	98187043	98187044		chr2	145611388	145611389		chr4	12793292	12793293		chr1	177322105	177322106						chr5	135001274	135001275		chr4	43267200	43267201						chr2	158595011
chr3	146017768	146017769		chr1	153225862	153225863		chr8	61288246	61288247		chr2	170222581	170222582		chr5	102100564	102100565		chr2	145611426	145611427		chr4	12793335	12793336		chr1	177322117	177322118						chr5	135001294	135001295		chr4	43267238	43267239						chr2	158595160
chr3	146017771	146017772		chr1	153225898	153225899		chr8	61288310	61288311		chr2	170222599	170222600		chr5	102100578	102100579		chr2	145611594	145611595		chr4	12793397	12793398		chr1	177322168	177322169						chr5	135001343	135001344		chr4	43267241	43267242						chr2	158595186
chr3	146017792	146017793		chr1	153225924	153225925		chr8	61288322	61288323		chr2	170222746	170222747		chr5	102100669	102100670		chr2	145611689	145611690		chr4	33586978	33586979		chr1	177322176	177322177						chr5	135001403	135001404		chr4	45296386	45296387						chr2	158595190
chr3	146121804	146121805		chr1	153225929	153225930		chr8	61288345	61288346		chr2	171504339	171504340		chr5	102100700	102100701		chr2	145674375	145674376		chr4	33587073	33587074		chr1	177615820	177615821						chr5	135001407	135001408		chr4	45296517	45296518						chr2	158595192
chr3	146121832	146121833		chr1	153225936	153225937		chr8	61288387	61288388		chr2	171504455	171504456		chr5	102100752	102100753		chr2	145674416	145674417		chr4	33587145	33587146		chr1	177684367	177684368						chr5	135001423	135001424		chr4	45296526	45296527						chr2	158595258
chr3	146121863	146121864		chr1	153225942	153225943		chr8	61288444	61288445		chr2	174073961	174073962		chr5	102100868	102100869		chr2	145674521	145674522		chr4	33587153	33587154		chr1	177684582	177684583						chr5	135001468	135001469		chr4	45296544	45296545						chr2	158595334
chr3	146121869	146121870		chr1	153225958	153225959		chr8	61288508	61288509		chr2	174073984	174073985		chr5	102100930	102100931		chr2	145674555	145674556		chr4	33587165	33587166		chr1	179958742	179958743						chr5	135001491	135001492		chr4	45296692	45296693						chr2	158595341
chr3	146121875	146121876		chr1	153226023	153226024		chr8	61288517	61288518		chr2	174073999	174074000		chr5	102101021	102101022		chr2	145674560	145674561		chr4	33587211	33587212		chr1	179958781	179958782						chr5	135001507	135001508		chr4	45513953	45513954						chr2	158595369
chr3	146121910	146121911		chr1	153329917	153329918		chr8	61288602	61288603		chr2	179605359	179605360		chr5	102101055	102101056		chr2	145861439	145861440		chr4	33587227	33587228		chr1	179958807	179958808						chr5	135001527	135001528		chr4	45513973	45513974						chr2	158595387
chr3	146121958	146121959		chr1	153330108	153330109		chr8	61288658	61288659		chr2	179605399	179605400		chr5	102101057	102101058		chr2	145861474	145861475		chr4	34921012	34921013		chr1	181285061	181285062						chr5	135001531	135001532		chr4	45514028	45514029						chr2	158595538
chr3	146122002	146122003		chr1	154205507	154205508		chr8	61288727	61288728		chr2	179605412	179605413		chr5	107288393	107288394		chr2	145861581	145861582		chr4	34921033	34921034		chr1	181285077	181285078						chr5	135001538	135001539		chr4	45514094	45514095						chr2	158595545
chr3	146122004	146122005		chr1	154205512	154205513		chr8	61288764	61288765		chr2	179605422	179605423		chr5	107288405	107288406		chr2	145861785	145861786		chr4	34921048	34921049		chr1	181285089	181285090						chr5	135001542	135001543		chr4	45514098	45514099						chr2	158595567
chr3	153812234	153812235		chr1	154205514	154205515		chr8	61288781	61288782		chr2	179605490	179605491		chr5	110628367	110628368		chr2	146960666	146960667		chr4	34921293	34921294		chr1	181285287	181285288						chr5	135001545	135001546		chr4	45514109	45514110						chr2	158595658
chr3	153812285	153812286		chr1	154205518	154205519		chr8	61288794	61288795		chr2	179605495	179605496		chr5	110628371	110628372		chr2	146960756	146960757		chr4	45514019	45514020		chr1	181285384	181285385						chr5	135001587	135001588		chr4	45514191	45514192						chr2	158595703
chr3	153812304	153812305		chr1	154205526	154205527		chr8	88949386	88949387		chr2	179605577	179605578		chr5	110628382	110628383		chr2	146960791	146960792		chr4	45514028	45514029		chr1	181285430	181285431						chr5	135001715	135001716		chr4	45514548	45514549						chr2	158595832
chr3	153812338	153812339		chr1	154205537	154205538		chr8	88949420	88949421		chr2	179605581	179605582		chr5	110628438	110628439		chr2	146960840	146960841		chr4	45514094	45514095		chr1	181285490	181285491						chr5	135001780	135001781		chr4	45514595	45514596						chr2	158595835
chr3	154853398	154853399		chr1	154205578	154205579		chr8	88949423	88949424		chr2	179605665	179605666		chr5	110628459	110628460		chr2	148396416	148396417		chr4	45514098	45514099		chr1	181285549	181285550						chr5	135001795	135001796		chr4	45514607	45514608						chr2	158595841
chr3	154853412	154853413		chr1	154205594	154205595		chr8	88949632	88949633		chr2	179605739	179605740		chr5	110628463	110628464		chr2	148396419	148396420		chr4	45514109	45514110		chr1	181285580	181285581						chr5	135001813	135001814		chr4	45514614	45514615						chr2	158833082
chr3	154853504	154853505		chr1	154253071	154253072		chr8	88949635	88949636		chr2	179980012	179980013		chr5	110628489	110628490		chr2	148396431	148396432		chr4	45514191	45514192		chr1	181285680	181285681						chr5	135001859	135001860		chr4	45514662	45514663						chr2	158833134
chr3	154853538	154853539		chr1	154253114	154253115		chr8	91134856	91134857		chr2	181461175	181461176		chr5	110628515	110628516		chr2	148396446	148396447		chr4	45514548	45514549		chr1	181285733	181285734						chr5	137289619	137289620		chr4	45528735	45528736						chr2	158833154
chr3	154853559	154853560		chr1	154253184	154253185		chr8	91134859	91134860		chr2	181461183	181461184		chr5	110628559	110628560		chr2	148396571	148396572		chr4	45514595	45514596		chr1	181285758	181285759						chr5	137289634	137289635		chr4	45528871	45528872						chr2	158833186
chr3	154927601	154927602		chr1	154253352	154253353		chr8	92175778	92175779		chr2	181461287	181461288		chr5	110628570	110628571		chr2	148396653	148396654		chr4	45514607	45514608		chr1	181285769	181285770						chr5	137289638	137289639		chr4	45528904	45528905						chr2	158833422
chr3	154927611	154927612		chr1	154253367	154253368		chr8	92176025	92176026		chr3	7502728	7502729		chr5	110628589	110628590		chr2	148396663	148396664		chr4	45514614	45514615		chr1	181511010	181511011						chr5	140570425	140570426		chr4	45528909	45528910						chr2	158833675
chr3	154927709	154927710		chr1	155158134	155158135		chr8	92176033	92176034		chr3	27683350	27683351		chr5	111376314	111376315		chr2	150689394	150689395		chr4	45514662	45514663		chr1	181511049	181511050						chr5	140570441	140570442		chr4	46053177	46053178						chr2	160245330
chr3	154927735	154927736		chr1	155158156	155158157		chr8	111539070	111539071		chr3	27683370	27683371		chr5	111376335	111376336		chr2	150689400	150689401		chr4	45514699	45514700		chr1	181511051	181511052						chr5	140570602	140570603		chr4	46053288	46053289						chr2	160245396
chr3	154927738	154927739		chr1	155158198	155158199		chr8	111539315	111539316		chr3	27683578	27683579		chr5	111376340	111376341		chr2	150689405	150689406		chr4	45514748	45514749		chr1	181511061	181511062						chr5	140570673	140570674		chr4	46053353	46053354						chr2	160954700
chr3	154927741	154927742		chr1	155205227	155205228		chr8	111716726	111716727		chr3	27683595	27683596		chr5	111376345	111376346		chr2	150689407	150689408		chr4	45514833	45514834		chr1	181511076	181511077						chr5	140570718	140570719		chr4	46053359	46053360						chr2	160954764
chr3	154927761	154927762		chr1	155205242	155205243		chr8	111716867	111716868		chr3	27683607	27683608		chr5	111376357	111376358		chr2	150689409	150689410		chr4	58910861	58910862		chr1	181511168	181511169						chr5	143287695	143287696		chr4	46053525	46053526						chr2	160954931
chr3	154927786	154927787		chr1	155205257	155205258		chr8	111716878	111716879		chr3	27899447	27899448		chr5	111376366	111376367		chr2	150689411	150689412		chr4	58910870	58910871		chr1	181511216	181511217						chr5	143287718	143287719		chr4	46053576	46053577						chr2	160954956
chr3	154927973	154927974		chr1	155205283	155205284		chr8	111716893	111716894		chr3	27899451	27899452		chr5	111376754	111376755		chr2	150689413	150689414		chr4	58910900	58910901		chr1	181511219	181511220						chr5	143287871	143287872		chr4	46053744	46053745						chr2	160955086
chr3	154927984	154927985		chr1	155205332	155205333		chr8	111716910	111716911		chr3	27899519	27899520		chr5	111376787	111376788		chr2	150689415	150689416		chr4	59002663	59002664		chr1	181511260	181511261						chr5	143287879	143287880		chr4	46053871	46053872						chr2	160955097
chr4	34883784	34883785		chr1	155205347	155205348		chr8	111717044	111717045		chr3	27899545	27899546		chr5	111376807	111376808		chr2	150689417	150689418		chr4	59002683	59002684		chr1	181511285	181511286						chr5	143287887	143287888		chr4	46053880	46053881						chr2	160955106
chr4	34883890	34883891		chr1	155205528	155205529		chr8	111717112	111717113		chr3	27899547	27899548		chr5	111376818	111376819		chr2	150689554	150689555		chr4	59002697	59002698		chr1	181511353	181511354						chr5	143287897	143287898		chr4	46053914	46053915						chr2	160955353
chr4	34883919	34883920		chr1	155205577	155205578		chr8	111717233	111717234		chr3	27899591	27899592		chr5	111376827	111376828		chr2	150689557	150689558		chr4	66870277	66870278		chr1	181511507	181511508						chr5	143287900	143287901		chr4	84883934	84883935						chr2	160955741
chr4	41723532	41723533		chr1	155205596	155205597		chr8	113847838	113847839		chr3	27899619	27899620		chr5	121184951	121184952		chr2	150689648	150689649		chr4	66870287	66870288		chr1	184846926	184846927						chr5	143287906	143287907		chr4	86053791	86053792						chr2	162929937
chr4	41723554	41723555		chr1	155205618	155205619		chr8	113847851	113847852		chr3	27899671	27899672		chr5	121184956	121184957		chr2	151978954	151978955		chr4	99123258	99123259		chr1	184846966	184846967						chr5	143287925	143287926		chr4	86053995	86053996						chr2	163340506
chr4	41723582	41723583		chr1	155205688	155205689		chr8	117800994	117800995		chr3	27899729	27899730		chr5	121185125	121185126		chr2	151978957	151978958		chr4	99123371	99123372		chr1	184847045	184847046						chr5	143287933	143287934		chr4	86054030	86054031						chr2	163340524
chr4	41723584	41723585		chr1	155205950	155205951		chr8	117801059	117801060		chr3	27899751	27899752		chr5	122820048	122820049		chr2	151979036	151979037		chr4	99123384	99123385		chr1	184847064	184847065						chr5	143287940	143287941		chr4	86054035	86054036						chr2	163340540
chr4	43266961	43266962		chr1	155205958	155205959		chr8	119576129	119576130		chr3	27899873	27899874		chr5	134266499	134266500		chr2	151979104	151979105		chr4	100828815	100828816		chr1	184908623	184908624						chr5	143287949	143287950		chr4	86054042	86054043						chr2	163340581
chr4	43267188	43267189		chr1	155205970	155205971		chr8	119576332	119576333		chr3	27899877	27899878		chr5	134266707	134266708		chr2	152950160	152950161		chr4	100828832	100828833		chr1	184908708	184908709						chr5	143287955	143287956		chr4	86054070	86054071						chr2	163340651
chr4	43267200	43267201		chr1	156667662	156667663		chr8	119576353	119576354		chr3	27899893	27899894		chr5	134266736	134266737		chr2	152950192	152950193		chr4	100828834	100828835		chr1	184908735	184908736						chr5	143287963	143287964		chr4	86054073	86054074						chr2	163340665
chr4	43267238	43267239		chr1	156667794	156667795		chr8	119576382	119576383		chr3	30593304	30593305		chr5	134266770	134266771		chr2	152950204	152950205		chr4	100828853	100828854		chr1	184998361	184998362						chr5	143287970	143287971		chr4	86054092	86054093						chr2	163349771
chr4	43267241	43267242		chr1	156667798	156667799		chr8	119576409	119576410		chr3	30593456	30593457		chr5	134266785	134266786		chr2	152950218	152950219		chr4	100828862	100828863		chr1	184998371	184998372						chr5	143287981	143287982		chr4	86054099	86054100						chr2	163349777
chr4	45296386	45296387		chr1	156996596	156996597		chr8	126825824	126825825		chr3	30593703	30593704		chr5	134266793	134266794		chr2	152950248	152950249		chr4	100828904	100828905		chr1	184998397	184998398						chr5	143287994	143287995		chr4	101265812	101265813						chr2	163349784
chr4	45296517	45296518		chr1	156996659	156996660		chr8	126825908	126825909		chr3	30593712	30593713		chr5	135001274	135001275		chr2	153224505	153224506		chr4	100829081	100829082		chr1	184998403	184998404						chr5	143287998	143287999		chr4	101265836	101265837						chr2	163350237
chr4	45296526	45296527		chr1	156996709	156996710		chr8	126826094	126826095		chr3	30593754	30593755		chr5	135001294	135001295		chr2	153224509	153224510		chr4	100829113	100829114		chr1	186833461	186833462						chr5	143288001	143288002		chr4	101265899	101265900						chr2	163350355
chr4	45296544	45296545		chr1	156996731	156996732		chr8	126826469	126826470		chr3	30593925	30593926		chr5	135001343	135001344		chr2	153224517	153224518		chr4	100829277	100829278		chr1	186833468	186833469						chr5	143288009	143288010		chr4	104738794	104738795						chr2	163350505
chr4	45296692	45296693		chr1	157733985	157733986		chr9	41206236	41206237		chr3	31308212	31308213		chr5	135001403	135001404		chr2	153224553	153224554		chr4	101265666	101265667		chr1	187349139	187349140						chr5	143288051	143288052		chr4	104738801	104738802						chr2	163859032
chr4	45513953	45513954		chr1	157734055	157734056		chr9	41206244	41206245		chr3	31308493	31308494		chr5	135001407	135001408		chr2	153224568	153224569		chr4	101265681	101265682		chr1	187349142	187349143						chr5	143288055	143288056		chr4	104738847	104738848						chr2	163859048
chr4	45513973	45513974		chr1	157734095	157734096		chr9	41206391	41206392		chr3	31308598	31308599		chr5	135001423	135001424		chr2	153224590	153224591		chr4	106912915	106912916		chr1	187349148	187349149						chr5	143288065	143288066		chr4	104738849	104738850						chr2	163859111
chr4	45514028	45514029		chr1	157734261	157734262		chr9	41206403	41206404		chr3	31308600	31308601		chr5	135001468	135001469		chr2	153239826	153239827		chr4	106912921	106912922		chr1	187877170	187877171						chr5	144919414	144919415		chr4	104738880	104738881						chr2	163859196
chr4	45514094	45514095		chr1	157734418	157734419		chr9	41206418	41206419		chr3	31308772	31308773		chr5	135001491	135001492		chr2	153239864	153239865		chr4	106912936	106912937		chr1	187877310	187877311						chr5	144919459	144919460		chr4	106100277	106100278						chr2	164950042
chr4	45514098	45514099		chr1	157734464	157734465		chr9	41206650	41206651		chr3	36310893	36310894		chr5	135001507	135001508		chr2	153239866	153239867		chr4	107828810	107828811		chr1	187877359	187877360						chr5	144919550	144919551		chr4	106100303	106100304						chr2	164950083
chr4	45514109	45514110		chr1	157734607	157734608		chr9	41206709	41206710		chr3	36310913	36310914		chr5	135001527	135001528		chr2	153239868	153239869		chr4	107828852	107828853		chr1	187877378	187877379						chr5	144919555	144919556		chr4	106100400	106100401						chr2	164950092
chr4	45514191	45514192		chr1	157734623	157734624		chr9	41206724	41206725		chr3	41464072	41464073		chr5	135001531	135001532		chr2	153239870	153239871		chr4	107828873	107828874		chr1	187877455	187877456						chr5	144919688	144919689		chr4	106100406	106100407						chr2	164950130
chr4	45514548	45514549		chr1	157734682	157734683		chr9	41206731	41206732		chr3	41464084	41464085		chr5	135001538	135001539		chr2	153239872	153239873		chr4	107829123	107829124		chr1	187877569	187877570						chr5	144919734	144919735		chr4	107822961	107822962						chr2	164950146
chr4	45514595	45514596		chr1	161032555	161032556		chr9	41206743	41206744		chr3	41464109	41464110		chr5	135001542	135001543		chr2	153239890	153239891		chr4	107829142	107829143		chr1	187877578	187877579						chr5	144919761	144919762		chr4	107822988	107822989						chr2	164950151
chr4	45514607	45514608		chr1	161032597	161032598		chr9	41206749	41206750		chr3	41464117	41464118		chr5	135001545	135001546		chr2	153778288	153778289		chr4	118172982	118172983		chr1	187877648	187877649						chr5	144919782	144919783		chr4	107823024	107823025						chr2	164950154
chr4	45514614	45514615		chr1	161032639	161032640		chr9	41206751	41206752		chr3	50297516	50297517		chr5	135001587	135001588		chr2	153778290	153778291		chr4	118172999	118173000		chr1	187877692	187877693						chr5	144919789	144919790		chr4	107823130	107823131						chr2	165317773
chr4	45514662	45514663		chr1	162545282	162545283		chr9	41206762	41206763		chr3	50297518	50297519		chr5	135001715	135001716		chr2	154373291	154373292		chr4	118173008	118173009		chr1	189219262	189219263						chr5	144919791	144919792		chr4	107823268	107823269						chr2	165317788
chr4	45528735	45528736		chr1	162545347	162545348		chr9	41474970	41474971		chr3	50297520	50297521		chr5	135001780	135001781		chr2	154373407	154373408		chr4	118173041	118173042		chr1	189219278	189219279						chr5	144919800	144919801		chr4	107823296	107823297						chr2	165317794
chr4	45528871	45528872		chr1	162545378	162545379		chr9	41475006	41475007		chr3	50297572	50297573		chr5	135001795	135001796		chr2	154373571	154373572		chr4	118173052	118173053		chr1	189219291	189219292						chr5	147266464	147266465		chr4	107823307	107823308						chr2	165317798
chr4	45528904	45528905		chr1	162545416	162545417		chr9	41475024	41475025		chr3	50297891	50297892		chr5	135001813	135001814		chr2	154373581	154373582		chr4	118173090	118173091		chr1	189219314	189219315						chr5	147266584	147266585		chr4	107823324	107823325						chr2	165317822
chr4	45528909	45528910		chr1	162545466	162545467		chr9	41475041	41475042		chr3	50297904	50297905		chr5	135001859	135001860		chr2	155749833	155749834		chr4	118173119	118173120		chr1	189219363	189219364						chr5	147266595	147266596		chr4	107823497	107823498						chr2	165317862
chr4	46053177	46053178		chr1	164250391	164250392		chr9	41475096	41475097		chr3	50297936	50297937		chr5	137289619	137289620		chr2	155749837	155749838		chr4	118173122	118173123		chr1	189716164	189716165						chr5	147848078	147848079		chr4	107823552	107823553						chr2	165318129
chr4	46053288	46053289		chr1	164250407	164250408		chr9	41475213	41475214		chr3	50297940	50297941		chr5	137289634	137289635		chr2	155749978	155749979		chr4	118173161	118173162		chr1	189716477	189716478						chr6	34304785	34304786		chr4	107823572	107823573						chr2	165318131
chr4	46053353	46053354		chr1	164250409	164250410		chr9	41475393	41475394		chr3	50297946	50297947		chr5	137289638	137289639		chr2	155750052	155750053		chr4	118173175	118173176		chr1	189716517	189716518						chr6	34304887	34304888		chr4	107823612	107823613						chr2	165318140
chr4	46053359	46053360		chr1	164250955	164250956		chr9	41475522	41475523		chr3	50297966	50297967		chr5	140570425	140570426		chr2	155817728	155817729		chr4	118173181	118173182		chr1	189716590	189716591						chr6	34304992	34304993		chr4	107823620	107823621						chr2	165318231
chr4	46053525	46053526		chr1	164251140	164251141		chr9	41475611	41475612		chr3	51360731	51360732		chr5	140570441	140570442		chr2	155818067	155818068		chr4	118173217	118173218		chr1	189716596	189716597						chr6	34305011	34305012		chr4	107823703	107823704						chr2	165318614
chr4	46053576	46053577		chr1	164251173	164251174		chr9	41475693	41475694		chr3	51400801	51400802		chr5	140570602	140570603		chr2	155818125	155818126		chr4	118173230	118173231		chr1	189716641	189716642						chr6	34305032	34305033		chr4	107823714	107823715						chr2	165318618
chr4	46053744	46053745		chr1	165304135	165304136		chr9	44481688	44481689		chr3	51400822	51400823		chr5	140570673	140570674		chr2	158058669	158058670		chr4	118360735	118360736		chr1	189716647	189716648						chr6	34305154	34305155		chr4	107823771	107823772						chr2	165982656
chr4	46053871	46053872		chr1	165304162	165304163		chr9	44481858	44481859		chr3	51400930	51400931		chr5	140570718	140570719		chr2	158058709	158058710		chr4	118360854	118360855		chr1	189716682	189716683						chr6	37171377	37171378		chr4	107823818	107823819						chr2	165982670
chr4	46053880	46053881		chr1	165304580	165304581		chr9	44481958	44481959		chr3	51400955	51400956		chr5	143287695	143287696		chr2	158058927	158058928		chr4	119861215	119861216		chr1	189716729	189716730						chr6	37171506	37171507		chr4	107823875	107823876						chr2	166388134
chr4	46053914	46053915		chr1	165304597	165304598		chr9	44481962	44481963		chr3	51401366	51401367		chr5	143287718	143287719		chr2	158058970	158058971		chr4	119861310	119861311		chr1	189756345	189756346						chr6	37171522	37171523		chr4	108018777	108018778						chr2	166388144
chr4	57821916	57821917		chr1	165559066	165559067		chr9	44481966	44481967		chr3	51401374	51401375		chr5	143287871	143287872		chr2	158595011	158595012		chr4	119861652	119861653		chr1	189756426	189756427						chr6	37171526	37171527		chr4	108018834	108018835						chr2	166388281
chr4	57822082	57822083		chr1	165559090	165559091		chr9	48663011	48663012		chr3	51749987	51749988		chr5	143287879	143287880		chr2	158595160	158595161		chr4	119861705	119861706		chr1	189756479	189756480						chr6	37419721	37419722		chr4	108018846	108018847						chr2	166388367
chr4	57822166	57822167		chr1	165559110	165559111		chr9	48663069	48663070		chr3	51749999	51750000		chr5	143287887	143287888		chr2	158595186	158595187		chr4	119861842	119861843		chr1	189756515	189756516						chr6	37419794	37419795		chr4	108018968	108018969						chr2	166388447
chr4	84883934	84883935		chr1	165559115	165559116		chr9	48663103	48663104		chr3	51750098	51750099		chr5	143287897	143287898		chr2	158595190	158595191		chr4	119861871	119861872		chr1	189756574	189756575						chr6	37419825	37419826		chr4	108019013	108019014						chr2	166388483
chr4	86053791	86053792		chr1	165559179	165559180		chr9	48663116	48663117		chr3	52029463	52029464		chr5	143287900	143287901		chr2	158595192	158595193		chr4	119861878	119861879		chr1	189756585	189756586						chr6	37419828	37419829		chr4	108019046	108019047						chr2	167765273
chr4	86053995	86053996		chr1	165559293	165559294		chr9	48663134	48663135		chr3	52029538	52029539		chr5	143287906	143287907		chr2	158595258	158595259		chr4	119861880	119861881		chr1	191093276	191093277						chr6	37419899	37419900		chr4	108019073	108019074						chr2	167765287
chr4	86054030	86054031		chr1	165559336	165559337		chr9	48663156	48663157		chr3	52029606	52029607		chr5	143287925	143287926		chr2	158595334	158595335		chr4	119861932	119861933		chr1	191093467	191093468						chr6	37419945	37419946		chr4	118173090	118173091						chr2	167765295
chr4	86054035	86054036		chr1	165840988	165840989		chr9	48663178	48663179		chr3	52029623	52029624		chr5	143287933	143287934		chr2	158595341	158595342		chr4	123663385	123663386		chr1	191093618	191093619						chr6	37419975	37419976		chr4	118173119	118173120						chr2	167765316
chr4	86054042	86054043		chr1	165841003	165841004		chr9	48663243	48663244		chr3	52029625	52029626		chr5	143287940	143287941		chr2	158595369	158595370		chr4	125086229	125086230		chr1	191996795	191996796						chr6	38252974	38252975		chr4	118173122	118173123						chr2	167765331
chr4	86054070	86054071		chr1	165841005	165841006		chr9	48663255	48663256		chr3	52029629	52029630		chr5	143287949	143287950		chr2	158595387	158595388		chr4	125086241	125086242		chr1	191996846	191996847						chr6	38253042	38253043		chr4	118173161	118173162						chr2	167765344
chr4	86054073	86054074		chr1	165841012	165841013		chr9	48663287	48663288		chr3	52029722	52029723		chr5	143287955	143287956		chr2	158595538	158595539		chr4	126226624	126226625		chr1	191996854	191996855						chr6	38253070	38253071		chr4	118173175	118173176						chr2	167765391
chr4	86054092	86054093		chr1	165841021	165841022		chr9	48663316	48663317		chr3	52752285	52752286		chr5	143287963	143287964		chr2	158595545	158595546		chr4	126226642	126226643		chr1	191996935	191996936						chr6	38253123	38253124		chr4	118173181	118173182						chr2	167765393
chr4	86054099	86054100		chr1	165841032	165841033		chr9	51313162	51313163		chr3	52752287	52752288		chr5	143287970	143287971		chr2	158595567	158595568		chr4	127226986	127226987		chr1	191996940	191996941						chr6	40434650	40434651		chr4	118173217	118173218						chr2	167765415
chr4	101265812	101265813		chr1	165841036	165841037		chr9	51313178	51313179		chr3	52752420	52752421		chr5	143287981	143287982		chr2	158595658	158595659		chr4	127227049	127227050		chr1	191996951	191996952						chr6	40434794	40434795		chr4	118173230	118173231						chr2	167765489
chr4	101265836	101265837		chr1	165841051	165841052		chr9	51313247	51313248		chr3	53658587	53658588		chr5	143287994	143287995		chr2	158595703	158595704		chr4	127227103	127227104		chr1	192070094	192070095						chr6	40434835	40434836		chr4	118173294	118173295						chr2	167765493
chr4	101265899	101265900		chr1	166184932	166184933		chr9	55543157	55543158		chr3	53658607	53658608		chr5	143287998	143287999		chr2	158595832	158595833		chr4	127227168	127227169		chr1	192070180	192070181						chr6	40434853	40434854		chr4	118173322	118173323						chr2	167765605
chr4	104738794	104738795		chr1	166184939	166184940		chr9	55543205	55543206		chr3	53658645	53658646		chr5	143288001	143288002		chr2	158595835	158595836		chr4	127227279	127227280		chr1	192070384	192070385						chr6	53164409	53164410		chr4	118438229	118438230						chr2	167765741
chr4	104738801	104738802		chr1	166184964	166184965		chr9	55543386	55543387		chr3	53658663	53658664		chr5	143288009	143288010		chr2	158595841	158595842		chr4	127227332	127227333		chr1	192070403	192070404						chr6	53164430	53164431		chr4	118438244	118438245						chr2	167765770
chr4	104738847	104738848		chr1	166185055	166185056		chr9	55543440	55543441		chr3	53658665	53658666		chr5	143288051	143288052		chr2	158833082	158833083		chr4	127227443	127227444		chr1	192070426	192070427						chr6	53164713	53164714		chr4	118438256	118438257						chr2	167765793
chr4	104738849	104738850		chr1	166185057	166185058		chr9	58682341	58682342		chr3	54587582	54587583		chr5	143288055	143288056		chr2	158833134	158833135		chr4	127227452	127227453		chr1	192070454	192070455						chr6	53164741	53164742		chr4	124278983	124278984						chr2	167765849
chr4	104738880	104738881		chr1	166185082	166185083		chr9	58682387	58682388		chr3	54587676	54587677		chr5	143288065	143288066		chr2	158833154	158833155		chr4	127227549	127227550		chr1	192070460	192070461						chr6	53164763	53164764		chr4	124278999	124279000						chr2	167765889
chr4	106100277	106100278		chr1	166185100	166185101		chr9	58682401	58682402		chr3	54587704	54587705		chr5	144919414	144919415		chr2	158833186	158833187		chr4	127227566	127227567		chr1	192070484	192070485						chr6	53164766	53164767		chr4	124279007	124279008						chr2	167765939
chr4	106100303	106100304		chr1	166185132	166185133		chr9	58682424	58682425		chr3	54587788	54587789		chr5	144919459	144919460		chr2	158833422	158833423		chr4	127227574	127227575		chr1	192070510	192070511						chr6	53164888	53164889		chr4	124279015	124279016						chr2	168137103
chr4	106100400	106100401		chr1	166185166	166185167		chr9	62598163	62598164		chr3	55779918	55779919		chr5	144919550	144919551		chr2	158833675	158833676		chr4	127227611	127227612		chr1	192070541	192070542						chr6	57825786	57825787		chr4	124279019	124279020						chr2	168137111
chr4	106100406	106100407		chr1	166185169	166185170		chr9	70681763	70681764		chr3	55779929	55779930		chr5	144919555	144919556		chr2	160245330	160245331		chr4	127227621	127227622		chr1	192070547	192070548						chr6	57825791	57825792		chr4	124279119	124279120						chr2	168137203
chr4	107822961	107822962		chr1	166284403	166284404		chr9	70681854	70681855		chr3	58884839	58884840		chr5	144919688	144919689		chr2	160245396	160245397		chr4	127227658	127227659		chr1	192070588	192070589						chr6	57825922	57825923		chr4	124279129	124279130						chr2	168137235
chr4	107822988	107822989		chr1	166284573	166284574		chr9	78553189	78553190		chr3	58884863	58884864		chr5	144919734	144919735		chr2	160954700	160954701		chr4	127227700	127227701		chr1	192070598	192070599						chr6	57825927	57825928		chr4	124279265	124279266						chr2	168137248
chr4	107823024	107823025		chr1	167349412	167349413		chr9	96795660	96795661		chr3	58884894	58884895		chr5	144919761	144919762		chr2	160954764	160954765		chr4	127227717	127227718		chr1	192070611	192070612						chr6	57825981	57825982		chr4	125232124	125232125						chr2	168137305
chr4	107823130	107823131		chr1	167349437	167349438		chr9	96795717	96795718		chr3	58884896	58884897		chr5	144919782	144919783		chr2	160954931	160954932		chr4	127227737	127227738		chr1	192070623	192070624						chr6	59024404	59024405		chr4	125232133	125232134						chr2	168137325
chr4	107823268	107823269		chr1	167349476	167349477		chr9	96795913	96795914		chr3	65110634	65110635		chr5	144919789	144919790		chr2	160954956	160954957		chr4	127227878	127227879		chr1	192070911	192070912						chr6	59024406	59024407		chr4	125232239	125232240						chr2	168137329
chr4	107823296	107823297		chr1	170646100	170646101		chr9	102726419	102726420		chr3	65869403	65869404		chr5	144919791	144919792		chr2	160955086	160955087		chr4	127227906	127227907		chr1	192071053	192071054						chr6	59024472	59024473		chr4	128716510	128716511						chr2	168137335
chr4	107823307	107823308		chr1	170646131	170646132		chr9	102726459	102726460		chr3	65869522	65869523		chr5	144919800	144919801		chr2	160955097	160955098		chr4	127227918	127227919		chr1	195240953	195240954						chr6	59024521	59024522		chr4	128716528	128716529						chr2	168137418
chr4	107823324	107823325		chr1	170646150	170646151		chr9	102726465	102726466		chr3	69559522	69559523		chr5	147266464	147266465		chr2	160955106	160955107		chr4	127232686	127232687		chr1	195241000	195241001						chr6	59024600	59024601		chr4	128716561	128716562						chr2	168137427
chr4	107823497	107823498		chr1	170646196	170646197		chr9	102726467	102726468		chr3	69559547	69559548		chr5	147266584	147266585		chr2	160955353	160955354		chr4	127232697	127232698		chr1	195241016	195241017						chr6	59024609	59024610		chr4	128716793	128716794						chr2	168137432
chr4	107823552	107823553		chr1	170646236	170646237		chr9	102726511	102726512		chr3	69559555	69559556		chr5	147266595	147266596		chr2	160955741	160955742		chr4	128884890	128884891		chr2	3416429	3416430						chr6	59024646	59024647		chr4	128917962	128917963						chr2	168137435
chr4	107823572	107823573		chr1	171418224	171418225		chr9	102726522	102726523		chr3	79288981	79288982		chr5	147848078	147848079		chr2	162929937	162929938		chr4	128884969	128884970		chr2	3416574	3416575						chr6	59024817	59024818		chr4	128918103	128918104						chr2	168137558
chr4	107823612	107823613		chr1	171418267	171418268		chr9	102726534	102726535		chr3	79288998	79288999		chr5	149583741	149583742		chr2	163340506	163340507		chr4	128885019	128885020		chr2	3416592	3416593						chr6	59024832	59024833		chr4	128918108	128918109						chr2	168137702
chr4	107823620	107823621		chr1	171418309	171418310		chr9	102726550	102726551		chr3	79289147	79289148		chr5	149583749	149583750		chr2	163340524	163340525		chr4	128885054	128885055		chr2	3416665	3416666						chr6	65144577	65144578		chr4	128918138	128918139						chr2	168137806
chr4	107823703	107823704		chr1	171418324	171418325		chr9	106116620	106116621		chr3	79451783	79451784		chr5	149583811	149583812		chr2	163340540	163340541		chr4	128885126	128885127		chr2	3416689	3416690						chr6	65144605	65144606		chr4	128918229	128918230						chr2	168137876
chr4	107823714	107823715		chr1	171418349	171418350		chr9	106116709	106116710		chr3	79783771	79783772		chr5	149583914	149583915		chr2	163340581	163340582		chr4	128917934	128917935		chr2	3416694	3416695						chr6	65144629	65144630		chr4	128918414	128918415						chr2	168137892
chr4	107823771	107823772		chr1	171418360	171418361		chr9	106116766	106116767		chr3	79783813	79783814		chr5	149583991	149583992		chr2	163340651	163340652		chr4	128917962	128917963		chr2	3416701	3416702						chr6	65144661	65144662		chr4	128918503	128918504						chr2	168252680
chr4	107823818	107823819		chr1	171418366	171418367		chr9	107581771	107581772		chr3	79783828	79783829		chr5	149583995	149583996		chr2	163340665	163340666		chr4	128918103	128918104		chr2	3416726	3416727						chr6	65145068	65145069		chr4	128918626	128918627						chr2	168252686
chr4	107823875	107823876		chr1	171418425	171418426		chr9	107581890	107581891		chr3	79783859	79783860		chr5	149584137	149584138		chr2	163349771	163349772		chr4	128918108	128918109		chr2	3416766	3416767						chr6	65145079	65145080		chr4	128918711	128918712						chr2	168253031
chr4	108018777	108018778		chr1	171418433	171418434		chr9	107581957	107581958		chr3	83767338	83767339		chr5	149584153	149584154		chr2	163349777	163349778		chr4	128918138	128918139		chr2	3416770	3416771						chr6	65145093	65145094		chr4	128918753	128918754						chr2	168253034
chr4	108018834	108018835		chr1	171774486	171774487		chr9	107581991	107581992		chr3	83767344	83767345		chr5	149584265	149584266		chr2	163349784	163349785		chr4	130087775	130087776		chr2	3817740	3817741						chr6	65145095	65145096		chr4	129223512	129223513						chr2	168253043
chr4	108018846	108018847		chr1	171774677	171774678		chr9	108579200	108579201		chr3	83767411	83767412		chr6	34304785	34304786		chr2	163350237	163350238		chr4	130087929	130087930		chr2	3817816	3817817						chr6	65145112	65145113		chr4	129223520	129223521						chr2	168253061
chr4	108018968	108018969		chr1	171774834	171774835		chr9	108579206	108579207		chr3	83767439	83767440		chr6	34304887	34304888		chr2	163350355	163350356		chr4	130087976	130087977		chr2	3817823	3817824						chr6	77977358	77977359		chr4	129223530	129223531						chr2	168253082
chr4	108019013	108019014		chr1	171774849	171774850		chr9	108579237	108579238		chr3	83767446	83767447		chr6	34304992	34304993		chr2	163350505	163350506		chr4	130531804	130531805		chr2	4558478	4558479						chr6	77977629	77977630		chr4	129223542	129223543						chr2	168253094
chr4	108019046	108019047		chr1	171774874	171774875		chr9	108579252	108579253		chr3	83767481	83767482		chr6	34305011	34305012		chr2	163859032	163859033		chr4	130531816	130531817		chr2	4558520	4558521						chr6	83267414	83267415		chr4	129223581	129223582						chr2	168253109
chr4	108019073	108019074		chr1	171774890	171774891		chr9	108579254	108579255		chr3	83767509	83767510		chr6	34305032	34305033		chr2	163859048	163859049		chr4	130531818	130531819		chr2	4558553	4558554						chr6	83267433	83267434		chr4	129223592	129223593						chr2	168253529
chr4	118173090	118173091		chr1	171774898	171774899		chr9	108579280	108579281		chr3	83767526	83767527		chr6	34305154	34305155		chr2	163859111	163859112		chr4	130531829	130531830		chr2	4558572	4558573						chr6	83267439	83267440		chr4	129223607	129223608						chr2	168253546
chr4	118173119	118173120		chr1	171774909	171774910		chr9	108579415	108579416		chr3	84695827	84695828		chr6	37171377	37171378		chr2	163859196	163859197		chr4	130531836	130531837		chr2	4558635	4558636						chr6	83267453	83267454		chr4	129223621	129223622						chr2	168253569
chr4	118173122	118173123		chr1	171774912	171774913		chr9	110292620	110292621		chr3	84695951	84695952		chr6	37171506	37171507		chr2	164950042	164950043		chr4	130531838	130531839		chr2	4558653	4558654						chr6	83267477	83267478		chr4	129223635	129223636						chr2	168253576
chr4	118173161	118173162		chr1	172054849	172054850		chr9	110292741	110292742		chr3	84695992	84695993		chr6	37171522	37171523		chr2	164950083	164950084		chr4	130531844	130531845		chr2	4919698	4919699						chr6	83267602	83267603		chr4	129223645	129223646						chr2	168253595
chr4	118173175	118173176		chr1	172054869	172054870		chr9	110292764	110292765		chr3	84696052	84696053		chr6	37171526	37171527		chr2	164950092	164950093		chr4	130531888	130531889		chr2	4919705	4919706						chr6	88027630	88027631		chr4	129223661	129223662						chr2	168253602
chr4	118173181	118173182		chr1	172054916	172054917		chr9	110292852	110292853		chr3	84696129	84696130		chr6	37419721	37419722		chr2	164950130	164950131		chr4	130531890	130531891		chr2	4919717	4919718						chr6	88194981	88194982		chr4	129223750	129223751						chr2	168253627
chr4	118173217	118173218		chr1	172054980	172054981		chr9	114730288	114730289		chr3	84696196	84696197		chr6	37419794	37419795		chr2	164950146	164950147		chr4	130531910	130531911		chr2	5250919	5250920						chr6	88195050	88195051		chr4	129223784	129223785						chr2	168253719
chr4	118173230	118173231		chr1	172054986	172054987		chr9	114730366	114730367		chr3	84696294	84696295		chr6	37419825	37419826		chr2	164950151	164950152		chr4	130531958	130531959		chr2	5251089	5251090						chr6	88195083	88195084		chr4	129223792	129223793						chr2	168253758
chr4	118173294	118173295		chr1	172064249	172064250		chr9	114730466	114730467		chr3	84696324	84696325		chr6	37419828	37419829		chr2	164950154	164950155		chr4	130531980	130531981		chr2	9621335	9621336						chr6	88195328	88195329		chr4	129223797	129223798						chr2	168253924
chr4	118173322	118173323		chr1	172064381	172064382		chr9	114730507	114730508		chr3	85144890	85144891		chr6	37419899	37419900		chr2	165317773	165317774		chr4	130531990	130531991		chr2	9621365	9621366						chr6	88195339	88195340		chr4	129223803	129223804						chr2	169204488
chr4	118438229	118438230		chr1	172064502	172064503		chr9	114730512	114730513		chr3	85144894	85144895		chr6	37419945	37419946		chr2	165317788	165317789		chr4	130532050	130532051		chr2	9621372	9621373						chr6	88725863	88725864		chr4	129223809	129223810						chr2	169204642
chr4	118438244	118438245		chr1	172064580	172064581		chr9	114730568	114730569		chr3	85144959	85144960		chr6	37419975	37419976		chr2	165317794	165317795		chr4	130532069	130532070		chr2	9621441	9621442						chr6	88725876	88725877		chr4	129223823	129223824						chr2	169204691
chr4	118438256	118438257		chr1	172064598	172064599		chr9	114730671	114730672		chr3	85489698	85489699		chr6	38252974	38252975		chr2	165317798	165317799		chr4	130532096	130532097		chr2	9621492	9621493						chr6	92786793	92786794		chr4	129223833	129223834						chr2	169204718
chr4	124278983	124278984		chr1	172064602	172064603		chr9	114730688	114730689		chr3	85489845	85489846		chr6	38253042	38253043		chr2	165317822	165317823		chr4	130532099	130532100		chr2	9926311	9926312						chr6	92786835	92786836		chr4	129223845	129223846						chr2	169204734
chr4	124278999	124279000		chr1	172064613	172064614		chr9	114730781	114730782		chr3	87175417	87175418		chr6	38253070	38253071		chr2	165317862	165317863		chr4	130532108	130532109		chr2	9926350	9926351						chr6	92786846	92786847		chr4	129223850	129223851						chr2	169204738
chr4	124279007	124279008		chr1	172064624	172064625		chr9	122345968	122345969		chr3	87175471	87175472		chr6	38253123	38253124		chr2	165318129	165318130		chr4	130532111	130532112		chr2	9926424	9926425						chr6	92786864	92786865		chr4	129698358	129698359						chr2	169204773
chr4	124279015	124279016		chr1	172327729	172327730		chr9	122346022	122346023		chr3	87175488	87175489		chr6	40434650	40434651		chr2	165318131	165318132		chr4	130532140	130532141		chr2	10076787	10076788						chr6	92786872	92786873		chr4	129698408	129698409						chr2	169204856
chr4	124279019	124279020		chr1	172327741	172327742		chr9	122346231	122346232		chr3	87175624	87175625		chr6	40434794	40434795		chr2	165318140	165318141		chr4	130532253	130532254		chr2	10076941	10076942						chr6	94592422	94592423		chr4	129698417	129698418						chr2	170040143
chr4	124279119	124279120		chr1	172327857	172327858		chr9	122346284	122346285		chr3	87972524	87972525		chr6	40434835	40434836		chr2	165318231	165318232		chr4	130532268	130532269		chr2	10076953	10076954						chr6	94592427	94592428		chr4	129698429	129698430						chr2	170040150
chr4	124279129	124279130		chr1	172327878	172327879		chr9	122346295	122346296		chr3	87972527	87972528		chr6	40434853	40434854		chr2	165318614	165318615		chr4	130532277	130532278		chr2	10250564	10250565						chr6	94592430	94592431		chr4	129698634	129698635						chr2	170040165
chr4	124279265	124279266		chr1	172328344	172328345		chr10	18549295	18549296		chr3	87972610	87972611		chr6	53164409	53164410		chr2	165318618	165318619		chr4	133338023	133338024		chr2	10250596	10250597						chr6	94592468	94592469		chr4	129933593	129933594						chr2	170040170
chr4	125232124	125232125		chr1	176816094	176816095		chr10	56116061	56116062		chr3	87972652	87972653		chr6	53164430	53164431		chr2	165982656	165982657		chr4	133338045	133338046		chr2	10250695	10250696						chr6	94592541	94592542		chr4	129933614	129933615						chr2	170040193
chr4	125232133	125232134		chr1	176816370	176816371		chr10	57633108	57633109		chr3	87972657	87972658		chr6	53164713	53164714		chr2	165982670	165982671		chr4	133970188	133970189		chr2	10250703	10250704						chr6	94592595	94592596		chr4	129933634	129933635						chr2	170055533
chr4	125232239	125232240		chr1	176884865	176884866		chr10	57633125	57633126		chr3	89458152	89458153		chr6	53164741	53164742		chr2	166388134	166388135		chr4	133970269	133970270		chr2	10250755	10250756						chr6	94592842	94592843		chr4	129933679	129933680						chr2	170055535
chr4	128716510	128716511		chr1	176884879	176884880		chr10	63025883	63025884		chr3	89458162	89458163		chr6	53164763	53164764		chr2	166388144	166388145		chr4	133970382	133970383		chr2	10250792	10250793						chr6	100011364	100011365		chr4	129933685	129933686						chr2	170055572
chr4	128716528	128716529		chr1	176884926	176884927		chr10	63025901	63025902		chr3	89458227	89458228		chr6	53164766	53164767		chr2	166388281	166388282		chr4	133970477	133970478		chr2	10250828	10250829						chr6	100011436	100011437		chr4	129933704	129933705						chr2	170055732
chr4	128716561	128716562		chr1	176884946	176884947		chr10	68275169	68275170		chr3	89458244	89458245		chr6	53164888	53164889		chr2	166388367	166388368		chr4	134543320	134543321		chr2	10250908	10250909						chr6	100011496	100011497		chr4	129933729	129933730						chr2	170055771
chr4	128716793	128716794		chr1	176884974	176884975		chr10	68275189	68275190		chr3	89519138	89519139		chr6	57825786	57825787		chr2	166388447	166388448		chr4	136173590	136173591		chr2	10251059	10251060						chr6	100011647	100011648		chr4	131405671	131405672						chr2	170055776
chr4	128917962	128917963		chr1	176884981	176884982		chr10	68275531	68275532		chr3	89519147	89519148		chr6	57825791	57825792		chr2	166388483	166388484		chr4	136173592	136173593		chr2	10251066	10251067						chr6	100011670	100011671		chr4	131405675	131405676						chr2	170469118
chr4	128918103	128918104		chr1	176885167	176885168		chr10	68275543	68275544		chr3	89519340	89519341		chr6	57825922	57825923		chr2	167765273	167765274		chr4	139337292	139337293		chr2	10251219	10251220						chr6	113376930	113376931		chr4	131405679	131405680						chr2	171306043
chr4	128918108	128918109		chr1	176885220	176885221		chr10	68275554	68275555		chr3	89519432	89519433		chr6	57825927	57825928		chr2	167765287	167765288		chr4	139337309	139337310		chr2	10251332	10251333						chr6	113377009	113377010		chr4	131405904	131405905						chr2	171306062
chr4	128918138	128918139		chr1	176885350	176885351		chr10	70439944	70439945		chr3	95225606	95225607		chr6	57825981	57825982		chr2	167765295	167765296		chr4	139337317	139337318		chr2	10251374	10251375						chr6	113377017	113377018		chr4	131405950	131405951						chr2	171306079
chr4	128918229	128918230		chr1	176932911	176932912		chr10	70521208	70521209		chr3	95225900	95225901		chr6	59024404	59024405		chr2	167765316	167765317		chr4	140132438	140132439		chr2	10251377	10251378						chr6	113482111	113482112		chr4	131405961	131405962						chr2	171306086
chr4	128918414	128918415		chr1	177013877	177013878		chr10	70521395	70521396		chr3	95226010	95226011		chr6	59024406	59024407		chr2	167765331	167765332		chr4	140132551	140132552		chr2	11503995	11503996						chr6	114130973	114130974		chr4	132640583	132640584						chr2	171306088
chr4	128918503	128918504		chr1	177013898	177013899		chr10	77979387	77979388		chr3	95870604	95870605		chr6	59024472	59024473		chr2	167765344	167765345		chr4	140132684	140132685		chr2	11504069	11504070						chr6	114131021	114131022		chr4	132640611	132640612						chr2	171306121
chr4	128918626	128918627		chr1	177013901	177013902		chr10	77979395	77979396		chr3	97313288	97313289		chr6	59024521	59024522		chr2	167765391	167765392		chr4	140132755	140132756		chr2	11504081	11504082						chr6	114131046	114131047		chr4	132640621	132640622						chr2	171306202
chr4	128918711	128918712		chr1	177427406	177427407		chr10	78020236	78020237		chr3	97313294	97313295		chr6	59024600	59024601		chr2	167765393	167765394		chr4	140132917	140132918		chr2	11504108	11504109						chr6	114131053	114131054		chr4	133503570	133503571						chr2	171306224
chr4	128918753	128918754		chr1	177427650	177427651		chr10	78020238	78020239		chr3	97509212	97509213		chr6	59024609	59024610		chr2	167765415	167765416		chr4	140132942	140132943		chr2	11662069	11662070						chr6	124918681	124918682		chr4	133503609	133503610						chr2	171306256
chr4	129223512	129223513		chr1	177427730	177427731		chr10	79917629	79917630		chr3	97509272	97509273		chr6	59024646	59024647		chr2	167765489	167765490		chr4	140133091	140133092		chr2	11662115	11662116						chr6	124918804	124918805		chr4	133504036	133504037						chr2	171306271
chr4	129223520	129223521		chr1	177427858	177427859		chr10	79990364	79990365		chr3	97509305	97509306		chr6	59024817	59024818		chr2	167765493	167765494		chr4	140133095	140133096		chr2	11662125	11662126						chr6	124918830	124918831		chr4	133504270	133504271						chr2	171306706
chr4	129223530	129223531		chr1	177427979	177427980		chr10	79990376	79990377		chr3	97509328	97509329		chr6	59024832	59024833		chr2	167765605	167765606		chr4	140133099	140133100		chr2	11662274	11662275						chr6	124918888	124918889		chr4	133504480	133504481						chr2	171306802
chr4	129223542	129223543		chr1	177428020	177428021		chr10	79990380	79990381		chr3	97509421	97509422		chr6	65144577	65144578		chr2	167765741	167765742		chr4	140133103	140133104		chr2	11662318	11662319						chr6	124918900	124918901		chr4	133504501	133504502						chr2	171306913
chr4	129223581	129223582		chr1	177428072	177428073		chr10	79990897	79990898		chr3	97509439	97509440		chr6	65144605	65144606		chr2	167765770	167765771		chr4	140133107	140133108		chr2	12883608	12883609						chr6	124918919	124918920		chr4	133504544	133504545						chr2	172615324
chr4	129223592	129223593		chr1	177428122	177428123		chr10	79990911	79990912		chr3	97509546	97509547		chr6	65144629	65144630		chr2	167765793	167765794		chr4	140133159	140133160		chr2	12883669	12883670						chr6	124919008	124919009		chr4	133504563	133504564						chr2	172615414
chr4	129223607	129223608		chr1	177428226	177428227		chr10	79990918	79990919		chr3	97509733	97509734		chr6	65144661	65144662		chr2	167765849	167765850		chr4	140133163	140133164		chr2	12883682	12883683						chr6	124919012	124919013		chr4	133504579	133504580						chr2	172615694
chr4	129223621	129223622		chr1	177428283	177428284		chr10	79990928	79990929		chr3	97509740	97509741		chr6	65145068	65145069		chr2	167765889	167765890		chr4	140133167	140133168		chr2	12883718	12883719						chr6	127985572	127985573		chr4	137282868	137282869						chr2	172615725
chr4	129223635	129223636		chr1	177428308	177428309		chr10	79990930	79990931		chr3	97509759	97509760		chr6	65145079	65145080		chr2	167765939	167765940		chr4	140133171	140133172		chr2	12883759	12883760						chr6	127985603	127985604		chr4	137282892	137282893						chr2	172615740
chr4	129223645	129223646		chr1	177446467	177446468		chr10	79990933	79990934		chr3	98940506	98940507		chr6	65145093	65145094		chr2	168137103	168137104		chr4	140133179	140133180		chr2	13009481	13009482						chr6	127985665	127985666		chr4	137282896	137282897						chr2	172982074
chr4	129223661	129223662		chr1	177446513	177446514		chr10	79990938	79990939		chr3	98940625	98940626		chr6	65145095	65145096		chr2	168137111	168137112		chr4	140133255	140133256		chr2	13009483	13009484						chr6	127985670	127985671		chr4	137283053	137283054						chr2	172982140
chr4	129223750	129223751		chr1	177446684	177446685		chr10	81134122	81134123		chr3	98940627	98940628		chr6	65145112	65145113		chr2	168137203	168137204		chr4	140133292	140133293		chr2	13009528	13009529						chr6	127985686	127985687		chr4	137283124	137283125						chr2	172982150
chr4	129223784	129223785		chr1	177984263	177984264		chr10	81134210	81134211		chr3	98940981	98940982		chr6	77977358	77977359		chr2	168137235	168137236		chr4	140133540	140133541		chr2	13009539	13009540						chr6	128020970	128020971		chr4	137283137	137283138						chr2	173293440
chr4	129223792	129223793		chr1	177984288	177984289		chr10	81134222	81134223		chr3	98941019	98941020		chr6	77977629	77977630		chr2	168137248	168137249		chr4	140247964	140247965		chr2	13011942	13011943						chr6	128020980	128020981		chr4	137283148	137283149						chr2	173293444
chr4	129223797	129223798		chr1	177984325	177984326		chr10	81134268	81134269		chr3	98941073	98941074		chr6	83267414	83267415		chr2	168137305	168137306		chr4	140247989	140247990		chr2	13573182	13573183						chr6	128021060	128021061		chr4	137283150	137283151						chr2	173293507
chr4	129223803	129223804		chr1	177984331	177984332		chr10	81134299	81134300		chr3	98941142	98941143		chr6	83267433	83267434		chr2	168137325	168137326		chr4	140247995	140247996		chr2	13573223	13573224						chr6	128021202	128021203		chr4	137283215	137283216						chr2	173414013
chr4	129223809	129223810		chr1	179184425	179184426		chr10	81134329	81134330		chr3	100705640	100705641		chr6	83267439	83267440		chr2	168137329	168137330		chr4	140592740	140592741		chr2	18031326	18031327						chr6	128021222	128021223		chr4	137283238	137283239						chr2	173414036
chr4	129223823	129223824		chr1	179184493	179184494		chr10	81134336	81134337		chr3	100705693	100705694		chr6	83267453	83267454		chr2	168137335	168137336		chr4	140592858	140592859		chr2	18031369	18031370						chr6	128021389	128021390		chr4	137283268	137283269						chr2	173414039
chr4	129223833	129223834		chr1	179184636	179184637		chr10	81343858	81343859		chr3	101794052	101794053		chr6	83267477	83267478		chr2	168137418	168137419		chr4	140592933	140592934		chr2	18031463	18031464						chr6	128021434	128021435		chr4	137283550	137283551						chr2	173414052
chr4	129223845	129223846		chr1	179612967	179612968		chr10	81343918	81343919		chr3	101794059	101794060		chr6	83267602	83267603		chr2	168137427	168137428		chr4	141152059	141152060		chr2	18031476	18031477						chr6	129532586	129532587		chr4	137283576	137283577						chr2	173414058
chr4	129223850	129223851		chr1	179613090	179613091		chr10	81349411	81349412		chr3	101794096	101794097		chr6	88027630	88027631		chr2	168137432	168137433		chr4	141152177	141152178		chr2	18031485	18031486						chr6	129532609	129532610		chr4	137719592	137719593						chr2	173414061
chr4	129698358	129698359		chr1	179613170	179613171		chr10	81349421	81349422		chr3	101794105	101794106		chr6	88194981	88194982		chr2	168137435	168137436		chr4	141152209	141152210		chr2	18031511	18031512						chr6	129532618	129532619		chr4	137719648	137719649						chr2	173414070
chr4	129698408	129698409		chr1	179709422	179709423		chr10	81349426	81349427		chr3	101794275	101794276		chr6	88195050	88195051		chr2	168137558	168137559		chr4	141152249	141152250		chr2	18031539	18031540						chr6	136813343	136813344		chr4	137719751	137719752						chr2	173414092
chr4	129698417	129698418		chr1	179709449	179709450		chr10	81349457	81349458		chr3	102024964	102024965		chr6	88195083	88195084		chr2	168137702	168137703		chr4	141152257	141152258		chr2	18031543	18031544						chr6	136813349	136813350		chr4	137719753	137719754						chr2	173414137
chr4	129698429	129698430		chr1	179709612	179709613		chr10	81349467	81349468		chr3	102025019	102025020		chr6	88195328	88195329		chr2	168137806	168137807		chr4	141152543	141152544		chr2	18031616	18031617						chr6	136813456	136813457		chr4	137719809	137719810						chr2	173414155
chr4	129698634	129698635		chr1	179709856	179709857		chr10	81349482	81349483		chr3	102025057	102025058		chr6	88195339	88195340		chr2	168137876	168137877		chr4	141564804	141564805		chr2	18031631	18031632						chr6	140769267	140769268		chr4	137719873	137719874						chr2	173414165
chr4	129933593	129933594		chr1	179709890	179709891		chr10	107489134	107489135		chr3	102025136	102025137		chr6	88725863	88725864		chr2	168137892	168137893		chr4	141564947	141564948		chr2	18031633	18031634						chr6	140769270	140769271		chr4	137719893	137719894						chr2	173414230
chr4	129933614	129933615		chr1	180283836	180283837		chr10	107489352	107489353		chr3	102025165	102025166		chr6	88725876	88725877		chr2	168252680	168252681		chr4	141565499	141565500		chr2	18031642	18031643						chr6	140769281	140769282		chr4	137719938	137719939						chr2	173414322
chr4	129933634	129933635		chr1	180283989	180283990		chr10	108301013	108301014		chr3	102025203	102025204		chr6	92786793	92786794		chr2	168252686	168252687		chr4	141565508	141565509		chr2	18031650	18031651						chr6	140769458	140769459		chr4	138303677	138303678						chr2	174073961
chr4	129933679	129933680		chr1	180329015	180329016		chr10	108301036	108301037		chr3	102025224	102025225		chr6	92786835	92786836		chr2	168253031	168253032		chr4	141565518	141565519		chr2	18031679	18031680						chr6	140769482	140769483		chr4	139820057	139820058						chr2	174073984
chr4	129933685	129933686		chr1	180329175	180329176		chr10	108301045	108301046		chr3	102025233	102025234		chr6	92786846	92786847		chr2	168253034	168253035		chr4	141565523	141565524		chr2	18031685	18031686						chr6	140769497	140769498		chr4	139820114	139820115						chr2	174073999
chr4	129933704	129933705		chr1	180329460	180329461		chr10	108301047	108301048		chr3	105686424	105686425		chr6	92786864	92786865		chr2	168253043	168253044		chr4	141565564	141565565		chr2	18031690	18031691						chr6	140769541	140769542		chr4	139820117	139820118						chr2	174074115
chr4	129933729	129933730		chr1	180329477	180329478		chr10	108301049	108301050		chr3	105686468	105686469		chr6	92786872	92786873		chr2	168253061	168253062		chr4	142452651	142452652		chr2	18031692	18031693						chr6	140769544	140769545		chr4	139820131	139820132						chr2	174074434
chr4	129933752	129933753		chr1	180480401	180480402		chr10	108301055	108301056		chr3	108134925	108134926		chr6	94592422	94592423		chr2	168253082	168253083		chr4	142452669	142452670		chr2	18031694	18031695						chr6	142815235	142815236		chr4	139820144	139820145						chr2	174074490
chr4	131405671	131405672		chr1	180480412	180480413		chr10	108301061	108301062		chr3	108134930	108134931		chr6	94592427	94592428		chr2	168253094	168253095		chr4	142452723	142452724		chr2	18031701	18031702						chr6	142815238	142815239		chr4	139820160	139820161						chr2	174074514
chr4	131405675	131405676		chr1	180480483	180480484		chr10	108301065	108301066		chr3	116298322	116298323		chr6	94592430	94592431		chr2	168253109	168253110		chr4	142452764	142452765		chr2	18031703	18031704						chr6	142815295	142815296		chr4	139820204	139820205						chr2	174074612
chr4	131405679	131405680		chr1	180480485	180480486		chr10	108301067	108301068		chr3	116298454	116298455		chr6	94592468	94592469		chr2	168253529	168253530		chr4	142452808	142452809		chr2	18031707	18031708						chr6	142815508	142815509		chr4	139820235	139820236						chr2	174074695
chr4	131405904	131405905		chr1	180480563	180480564		chr10	111673171	111673172		chr3	116298461	116298462		chr6	94592541	94592542		chr2	168253546	168253547		chr4	142452903	142452904		chr2	18031731	18031732						chr6	145049045	145049046		chr4	139820426	139820427						chr2	174439798
chr4	131405950	131405951		chr1	180815585	180815586		chr10	117953100	117953101		chr3	116298510	116298511		chr6	94592595	94592596		chr2	168253569	168253570		chr4	142452915	142452916		chr2	18589382	18589383						chr6	145049070	145049071		chr4	139820950	139820951						chr2	174439800
chr4	131405961	131405962		chr1	180815598	180815599		chr10	117953204	117953205		chr3	116298755	116298756		chr6	94592842	94592843		chr2	168253576	168253577		chr4	142453006	142453007		chr2	18589512	18589513						chr6	145049083	145049084		chr4	139820958	139820959						chr2	180711301
chr4	132640583	132640584		chr1	180815640	180815641		chr10	117953280	117953281		chr3	117265867	117265868		chr6	100011364	100011365		chr2	168253595	168253596		chr4	142453008	142453009		chr2	18589557	18589558						chr6	145049098	145049099		chr4	139821025	139821026						chr2	180711352
chr4	132640611	132640612		chr1	180815643	180815644		chr10	117953293	117953294		chr3	117265989	117265990		chr6	100011436	100011437		chr2	168253602	168253603		chr4	142453081	142453082		chr2	18681145	18681146						chr6	145251229	145251230		chr4	139821041	139821042						chr2	180711631
chr4	132640621	132640622		chr1	180815793	180815794		chr10	119544897	119544898		chr3	117266005	117266006		chr6	100011496	100011497		chr2	168253627	168253628		chr4	148018933	148018934		chr2	18681155	18681156						chr6	145251246	145251247		chr4	139834095	139834096						chr2	181219100
chr4	133503570	133503571		chr1	180908838	180908839		chr10	119544939	119544940		chr3	117266023	117266024		chr6	100011647	100011648		chr2	168253719	168253720		chr4	148018949	148018950		chr2	18681162	18681163						chr6	145251398	145251399		chr4	139834119	139834120						chr2	181219188
chr4	133503609	133503610		chr1	180908867	180908868		chr10	119544955	119544956		chr3	117266053	117266054		chr6	100011670	100011671		chr2	168253758	168253759		chr4	148018965	148018966		chr2	18681177	18681178						chr7	24508643	24508644		chr4	139834136	139834137						chr2	181219300
chr4	133504036	133504037		chr1	180908948	180908949		chr10	119545006	119545007		chr3	117266187	117266188		chr6	113376930	113376931		chr2	168253924	168253925		chr4	148019004	148019005		chr2	18681181	18681182						chr7	24508851	24508852		chr4	139834166	139834167						chr3	9521043
chr4	133504270	133504271		chr1	180908952	180908953		chr10	119545131	119545132		chr3	121531601	121531602		chr6	113377009	113377010		chr2	169204488	169204489		chr4	148130073	148130074		chr2	18681187	18681188						chr7	25007183	25007184		chr4	139834203	139834204						chr3	9832459
chr4	133504480	133504481		chr1	180909040	180909041		chr10	122544501	122544502		chr3	121531634	121531635		chr6	113377017	113377018		chr2	169204642	169204643		chr4	148130078	148130079		chr2	18681189	18681190						chr7	25007201	25007202		chr4	139834241	139834242						chr3	10331896
chr4	133504501	133504502		chr1	180909174	180909175		chr10	122544526	122544527		chr3	121531703	121531704		chr6	113482111	113482112		chr2	169204691	169204692		chr4	148130095	148130096		chr2	18681207	18681208						chr7	25007277	25007278		chr4	140237464	140237465						chr3	10331899
chr4	133504544	133504545		chr1	180909206	180909207		chr10	127166933	127166934		chr3	121531711	121531712		chr6	114130973	114130974		chr2	169204718	169204719		chr4	148130102	148130103		chr2	18681216	18681217						chr7	28278261	28278262		chr4	140237477	140237478						chr3	10331917
chr4	133504563	133504564		chr1	180909323	180909324		chr10	127166944	127166945		chr3	121531737	121531738		chr6	114131021	114131022		chr2	169204734	169204735		chr4	148130105	148130106		chr2	18681245	18681246						chr7	28278274	28278275		chr4	140237532	140237533						chr3	10331999
chr4	133504579	133504580		chr1	180934068	180934069		chr10	128413509	128413510		chr3	121547995	121547996		chr6	114131046	114131047		chr2	169204738	169204739		chr4	148130123	148130124		chr2	18681254	18681255						chr7	28278282	28278283		chr4	140237544	140237545						chr3	10332002
chr4	137282868	137282869		chr1	180934123	180934124		chr10	128413514	128413515		chr3	121547998	121547999		chr6	114131053	114131054		chr2	169204773	169204774		chr4	148681387	148681388		chr2	18681278	18681279						chr7	28278302	28278303		chr4	140237571	140237572						chr3	10332074
chr4	137282892	137282893		chr1	180934147	180934148		chr10	128413552	128413553		chr3	121548017	121548018		chr6	124918681	124918682		chr2	169204856	169204857		chr4	148681508	148681509		chr2	18681328	18681329						chr7	28278312	28278313		chr4	140957045	140957046						chr3	10349696
chr4	137282896	137282897		chr1	180934329	180934330		chr10	128413636	128413637		chr3	121548087	121548088		chr6	124918804	124918805		chr2	170040143	170040144		chr4	149505368	149505369		chr2	18681331	18681332						chr7	29308460	29308461		chr4	140957080	140957081						chr3	10349720
chr4	137283053	137283054		chr1	180934338	180934339		chr10	128806256	128806257		chr3	121548117	121548118		chr6	124918830	124918831		chr2	170040150	170040151		chr4	149505420	149505421		chr2	18853486	18853487						chr7	29308553	29308554		chr4	140957094	140957095						chr3	10349751
chr4	137283124	137283125		chr1	180934360	180934361		chr10	128806361	128806362		chr3	126449437	126449438		chr6	124918888	124918889		chr2	170040165	170040166		chr4	149505464	149505465		chr2	18853520	18853521						chr7	29308575	29308576		chr4	140957134	140957135						chr3	13470483
chr4	137283137	137283138		chr1	180934369	180934370		chr10	128806381	128806382		chr3	126449441	126449442		chr6	124918900	124918901		chr2	170040170	170040171		chr4	149505482	149505483		chr2	18853526	18853527						chr7	29308615	29308616		chr4	140988702	140988703						chr3	26334101
chr4	137283148	137283149		chr1	180934454	180934455		chr11	6626720	6626721		chr3	126449447	126449448		chr6	124918919	124918920		chr2	170040193	170040194		chr4	149505487	149505488		chr2	18853832	18853833						chr7	30443462	30443463		chr4	140988711	140988712						chr3	26334353
chr4	137283150	137283151		chr1	181285490	181285491		chr11	6626745	6626746		chr3	126449453	126449454		chr6	124919008	124919009		chr2	170055533	170055534		chr4	149505514	149505515		chr2	18853970	18853971						chr7	30455074	30455075		chr4	140988809	140988810						chr3	26334362
chr4	137283215	137283216		chr1	181285549	181285550		chr11	6626749	6626750		chr3	126449459	126449460		chr6	124919012	124919013		chr2	170055535	170055536		chr4	149505743	149505744		chr2	18854025	18854026						chr7	30455197	30455198		chr4	141558854	141558855						chr3	30436219
chr4	137283238	137283239		chr1	181285580	181285581		chr11	22285366	22285367		chr3	126449465	126449466		chr6	127985572	127985573		chr2	170055572	170055573		chr4	149505758	149505759		chr2	20339438	20339439						chr7	30455209	30455210		chr4	141830040	141830041						chr3	30436267
chr4	137283268	137283269		chr1	181285680	181285681		chr11	22285480	22285481		chr3	126449471	126449472		chr6	127985603	127985604		chr2	170055732	170055733		chr4	149505779	149505780		chr2	20339487	20339488						chr7	30625369	30625370		chr4	141830137	141830138						chr3	31149195
chr4	137283550	137283551		chr1	181285733	181285734		chr11	22285572	22285573		chr3	126449477	126449478		chr6	127985665	127985666		chr2	170055771	170055772		chr4	149505805	149505806		chr2	20339529	20339530						chr7	30625376	30625377		chr4	141830427	141830428						chr3	31149227
chr4	137283576	137283577		chr1	181285758	181285759		chr11	22285655	22285656		chr3	126449483	126449484		chr6	127985670	127985671		chr2	170055776	170055777		chr4	149505809	149505810		chr2	25209829	25209830						chr7	30625422	30625423		chr4	141830457	141830458						chr3	31149249
chr4	137719592	137719593		chr1	181285769	181285770		chr11	22285714	22285715		chr3	126449489	126449490		chr6	127985686	127985687		chr2	170468618	170468619		chr4	149505817	149505818		chr2	25210035	25210036						chr7	34594671	34594672		chr4	141830467	141830468						chr3	31149284
chr4	137719648	137719649		chr1	181285868	181285869		chr11	22285921	22285922		chr3	126449495	126449496		chr6	128020830	128020831		chr2	170468722	170468723		chr4	152274950	152274951		chr2	25878972	25878973						chr7	34594678	34594679		chr4	141830474	141830475						chr3	36340781
chr4	137719751	137719752		chr1	181285929	181285930		chr11	22285945	22285946		chr3	126449501	126449502		chr6	128020970	128020971		chr2	170468903	170468904		chr4	152274955	152274956		chr2	25879018	25879019						chr7	34594808	34594809		chr4	141830516	141830517						chr3	36340793
chr4	137719753	137719754		chr1	181285934	181285935		chr11	22285966	22285967		chr3	126449539	126449540		chr6	128020980	128020981		chr2	170469118	170469119		chr4	152274973	152274974		chr2	25879194	25879195						chr7	34675740	34675741		chr4	141830577	141830578						chr3	36340877
chr4	137719809	137719810		chr1	181285956	181285957		chr11	22285995	22285996		chr3	127395259	127395260		chr6	128021060	128021061		chr2	171306043	171306044		chr4	152274980	152274981		chr2	25879216	25879217						chr7	34675755	34675756		chr4	141830620	141830621						chr3	36341096
chr4	137719873	137719874		chr1	181286011	181286012		chr11	22286057	22286058		chr3	127395318	127395319		chr6	128021202	128021203		chr2	171306062	171306063		chr4	152274987	152274988		chr2	25879390	25879391						chr7	34675777	34675778		chr4	142452808	142452809						chr3	36341229
chr4	137719893	137719894		chr1	181286283	181286284		chr11	22286067	22286068		chr3	127395383	127395384		chr6	128021222	128021223		chr2	171306079	171306080		chr4	152274993	152274994		chr2	25879400	25879401						chr7	34675878	34675879		chr4	142452903	142452904						chr3	36341258
chr4	137719938	137719939		chr1	181286324	181286325		chr11	47987201	47987202		chr3	127395485	127395486		chr6	128021389	128021390		chr2	171306086	171306087		chr4	152275029	152275030		chr2	25879464	25879465						chr7	34675886	34675887		chr4	142452915	142452916						chr3	36341343
chr4	138303677	138303678		chr1	181286350	181286351		chr11	47987228	47987229		chr3	127395510	127395511		chr6	128021434	128021435		chr2	171306088	171306089		chr4	152275087	152275088		chr2	25879507	25879508						chr7	34675893	34675894		chr4	142453006	142453007						chr3	37205311
chr4	139820057	139820058		chr1	181286367	181286368		chr11	47987248	47987249		chr3	127826870	127826871		chr6	129532586	129532587		chr2	171306121	171306122		chr4	152275108	152275109		chr2	25879710	25879711						chr7	43423185	43423186		chr4	142453008	142453009						chr3	37205341
chr4	139820114	139820115		chr1	181286392	181286393		chr11	52568022	52568023		chr3	127826957	127826958		chr6	129532609	129532610		chr2	171306202	171306203		chr4	152285688	152285689		chr2	25879895	25879896						chr7	43423406	43423407		chr4	142453081	142453082						chr3	37205344
chr4	139820117	139820118		chr1	181447010	181447011		chr11	52568169	52568170		chr3	127827112	127827113		chr6	129532618	129532619		chr2	171306224	171306225		chr4	152285734	152285735		chr2	25880079	25880080						chr7	43423515	43423516		chr4	143389480	143389481						chr3	37205419
chr4	139820131	139820132		chr1	181447017	181447018		chr11	52568186	52568187		chr3	129877543	129877544		chr6	136813343	136813344		chr2	171306256	171306257		chr4	152888480	152888481		chr2	26915390	26915391						chr7	43423517	43423518		chr4	143389488	143389489						chr3	37205442
chr4	139820144	139820145		chr1	181447035	181447036		chr11	52568189	52568190		chr3	129877601	129877602		chr6	136813349	136813350		chr2	171306271	171306272		chr4	152888484	152888485		chr2	27144438	27144439						chr7	43423519	43423520		chr4	143389503	143389504						chr3	37205509
chr4	139820160	139820161		chr1	181447058	181447059		chr11	52568239	52568240		chr3	129877609	129877610		chr6	136813456	136813457		chr2	171306706	171306707		chr4	152888493	152888494		chr2	27144558	27144559						chr7	43423521	43423522		chr4	148327525	148327526						chr3	37311225
chr4	139820204	139820205		chr1	181447138	181447139		chr11	52568252	52568253		chr3	129878022	129878023		chr6	140769267	140769268		chr2	171306802	171306803		chr4	152888501	152888502		chr2	27144728	27144729						chr7	43423523	43423524		chr4	148327580	148327581						chr3	37311410
chr4	139820235	139820236		chr1	181447166	181447167		chr11	52568363	52568364		chr3	129878036	129878037		chr6	140769270	140769271		chr2	171306913	171306914		chr4	152888544	152888545		chr2	27144827	27144828						chr7	43423535	43423536		chr4	148327605	148327606						chr3	37311427
chr4	139820426	139820427		chr1	181447274	181447275		chr11	52568431	52568432		chr3	129878105	129878106		chr6	140769281	140769282		chr2	172615324	172615325		chr4	152888560	152888561		chr2	27757797	27757798						chr7	67110535	67110536		chr4	150572300	150572301						chr3	37311453
chr4	139820950	139820951		chr1	181447297	181447298		chr11	55078459	55078460		chr3	129878125	129878126		chr6	140769458	140769459		chr2	172615414	172615415		chr4	152888615	152888616		chr2	27757818	27757819						chr7	67110611	67110612		chr4	150572341	150572342						chr3	37311617
chr4	139820958	139820959		chr1	181447483	181447484		chr11	55078541	55078542		chr3	129878164	129878165		chr6	140769482	140769483		chr2	172615694	172615695		chr4	152888783	152888784		chr2	27757830	27757831						chr7	67110635	67110636		chr4	150572406	150572407						chr3	37347692
chr4	139821025	139821026		chr1	181447493	181447494		chr11	55078564	55078565		chr3	137753578	137753579		chr6	140769497	140769498		chr2	172615725	172615726		chr5	18361093	18361094		chr2	30771058	30771059						chr7	67110641	67110642		chr4	150572427	150572428						chr3	37347733
chr4	139821041	139821042		chr1	181447564	181447565		chr11	57582864	57582865		chr3	137753606	137753607		chr6	140769541	140769542		chr2	172615740	172615741		chr5	18361123	18361124		chr2	30771118	30771119						chr7	67110653	67110654		chr4	150572432	150572433						chr3	37347775
chr4	139834095	139834096		chr1	181447703	181447704		chr11	57582918	57582919		chr3	137753616	137753617		chr6	140769544	140769545		chr2	172982074	172982075		chr5	18361143	18361144		chr2	31140524	31140525						chr7	71023922	71023923		chr4	150572627	150572628						chr3	37656267
chr4	139834119	139834120		chr1	181447771	181447772		chr11	57582924	57582925		chr3	137753640	137753641		chr6	142815235	142815236		chr2	172982140	172982141		chr5	31202665	31202666		chr2	31140573	31140574						chr7	71023939	71023940		chr4	152129134	152129135						chr3	37656334
chr4	139834136	139834137		chr1	181447779	181447780		chr11	57583040	57583041		chr3	137753674	137753675		chr6	142815238	142815239		chr2	172982150	172982151		chr5	31202756	31202757		chr2	31949863	31949864						chr7	71024039	71024040		chr4	152129189	152129190						chr3	37656345
chr4	139834166	139834167		chr1	181447781	181447782		chr11	57583498	57583499		chr3	137753714	137753715		chr6	142815295	142815296		chr2	173293440	173293441		chr5	31202854	31202855		chr2	31949919	31949920						chr7	80114255	80114256		chr4	152129284	152129285						chr3	37656361
chr4	139834203	139834204		chr1	181448012	181448013		chr11	69582490	69582491		chr3	137753842	137753843		chr6	142815508	142815509		chr2	173293444	173293445		chr5	31202861	31202862		chr2	31949937	31949938						chr7	80114274	80114275		chr4	152129435	152129436						chr3	37656363
chr4	139834241	139834242		chr1	181510738	181510739		chr11	69631986	69631987		chr3	144761434	144761435		chr6	145049045	145049046		chr2	173293507	173293508		chr5	31453358	31453359		chr2	31949955	31949956						chr7	80114371	80114372		chr4	152129450	152129451						chr3	37656369
chr4	140237464	140237465		chr1	181510747	181510748		chr11	69632084	69632085		chr3	144761585	144761586		chr6	145049070	145049071		chr2	173414013	173414014		chr5	33721090	33721091		chr2	33489745	33489746						chr7	98743403	98743404		chr4	152129460	152129461						chr3	37656374
chr4	140237477	140237478		chr1	181510834	181510835		chr11	69632094	69632095		chr3	144761604	144761605		chr6	145049083	145049084		chr2	173414036	173414037		chr5	33721176	33721177		chr2	33489916	33489917						chr7	98743628	98743629		chr4	152129464	152129465						chr3	37656392
chr4	140237532	140237533		chr1	181510841	181510842		chr11	69880279	69880280		chr3	144761673	144761674		chr6	145049098	145049099		chr2	173414039	173414040		chr5	33721184	33721185		chr2	33489930	33489931						chr7	98743908	98743909		chr4	152129566	152129567						chr3	37656413
chr4	140237544	140237545		chr1	181510852	181510853		chr11	69880403	69880404		chr3	144761686	144761687		chr6	145251229	145251230		chr2	173414052	173414053		chr5	33721241	33721242		chr2	33490032	33490033						chr7	98744133	98744134		chr4	152129589	152129590						chr3	37656446
chr4	140237571	140237572		chr1	181510865	181510866		chr11	70983290	70983291		chr3	145759649	145759650		chr6	145251246	145251247		chr2	173414058	173414059		chr5	33721290	33721291		chr2	33490057	33490058						chr7	99046680	99046681		chr4	152129596	152129597						chr3	37656501
chr4	140957045	140957046		chr1	181510905	181510906		chr11	70983323	70983324		chr3	145759675	145759676		chr6	145251398	145251399		chr2	173414061	173414062		chr5	33721296	33721297		chr2	33490064	33490065						chr7	99046691	99046692		chr4	152129754	152129755						chr3	37656544
chr4	140957080	140957081		chr1	181511010	181511011		chr11	75946571	75946572		chr3	145759902	145759903		chr7	24508643	24508644		chr2	173414070	173414071		chr5	47980474	47980475		chr2	33490125	33490126						chr7	99046804	99046805		chr4	152177244	152177245						chr3	37685980
chr4	140957094	140957095		chr1	181511049	181511050		chr11	75946578	75946579		chr3	145759972	145759973		chr7	24508851	24508852		chr2	173414092	173414093		chr5	47980485	47980486		chr2	33490222	33490223						chr7	122498553	122498554		chr4	152177367	152177368						chr3	37685996
chr4	140957134	140957135		chr1	181511051	181511052		chr11	76493085	76493086		chr3	145760159	145760160		chr7	25007183	25007184		chr2	173414137	173414138		chr5	47980508	47980509		chr2	33490294	33490295						chr7	122498587	122498588		chr4	152177371	152177372						chr3	37686004
chr4	140988702	140988703		chr1	181511168	181511169		chr11	76493092	76493093		chr3	149174703	149174704		chr7	25007201	25007202		chr2	173414155	173414156		chr5	47980551	47980552		chr2	33490373	33490374						chr7	122498660	122498661		chr4	152273255	152273256						chr3	37686067
chr4	140988711	140988712		chr1	181511216	181511217		chr11	76493107	76493108		chr3	149174724	149174725		chr7	25007277	25007278		chr2	173414165	173414166		chr5	64802483	64802484		chr2	33490395	33490396						chr7	122498730	122498731		chr4	152273414	152273415						chr3	37686186
chr4	140988809	140988810		chr1	181511219	181511220		chr11	76493135	76493136		chr3	149174769	149174770		chr7	28278261	28278262		chr2	173414230	173414231		chr5	64802485	64802486		chr2	33490643	33490644						chr7	122498742	122498743		chr4	152273615	152273616						chr3	37686197
chr4	141558854	141558855		chr1	181511260	181511261		chr11	76493167	76493168		chr3	149174849	149174850		chr7	28278274	28278275		chr2	173414322	173414323		chr5	64802502	64802503		chr2	33490679	33490680						chr7	126083034	126083035		chr4	153358226	153358227						chr3	52017248
chr4	141830040	141830041		chr1	181511353	181511354		chr11	76493301	76493302		chr3	149174883	149174884		chr7	28278282	28278283		chr2	174073961	174073962		chr5	64802547	64802548		chr2	33490742	33490743						chr7	126083133	126083134		chr4	153358247	153358248						chr3	52017580
chr4	141830137	141830138		chr1	181832485	181832486		chr11	76493376	76493377		chr3	151914078	151914079		chr7	28278302	28278303		chr2	174073984	174073985		chr5	64802578	64802579		chr2	33966495	33966496						chr7	127016144	127016145		chr4	153358286	153358287						chr3	52017626
chr4	141830427	141830428		chr1	181832490	181832491		chr11	77848485	77848486		chr3	151914107	151914108		chr7	28278312	28278313		chr2	174073999	174074000		chr5	66360136	66360137		chr2	33966537	33966538						chr7	127016195	127016196		chr4	153358290	153358291						chr3	52017629
chr4	141830457	141830458		chr1	181832514	181832515		chr11	77848535	77848536		chr3	151914124	151914125		chr7	28733343	28733344		chr2	174074115	174074116		chr5	66360160	66360161		chr2	33966552	33966553						chr7	132598313	132598314		chr4	153358312	153358313						chr3	52017633
chr4	141830467	141830468		chr1	181832520	181832521		chr11	80289908	80289909		chr3	151914154	151914155		chr7	28733371	28733372		chr2	174074434	174074435		chr5	66360259	66360260		chr2	33966558	33966559						chr7	132598347	132598348		chr4	153358389	153358390						chr3	52017648
chr4	141830474	141830475		chr1	181832535	181832536		chr11	80289949	80289950		chr3	151914380	151914381		chr7	28733393	28733394		chr2	174074490	174074491		chr5	66360280	66360281		chr2	33966565	33966566						chr7	136209914	136209915		chr4	153358428	153358429						chr3	52017668
chr4	141830516	141830517		chr1	181832598	181832599		chr11	80289963	80289964		chr3	152092740	152092741		chr7	29308460	29308461		chr2	174074514	174074515		chr5	66360287	66360288		chr2	33966576	33966577						chr7	136209964	136209965		chr4	153358434	153358435						chr3	52017670
chr4	141830577	141830578		chr1	181832639	181832640		chr11	80290019	80290020		chr3	152092771	152092772		chr7	29308553	29308554		chr2	174074612	174074613		chr5	66360304	66360305		chr2	33966585	33966586						chr7	136209980	136209981		chr4	153416589	153416590						chr3	52017673
chr4	141830620	141830621		chr1	181832872	181832873		chr11	80290071	80290072		chr3	152092786	152092787		chr7	29308575	29308576		chr2	174074695	174074696		chr5	66360324	66360325		chr2	33966608	33966609						chr7	136491366	136491367		chr4	153416599	153416600						chr3	52017838
chr4	142452808	142452809		chr1	181832928	181832929		chr11	80290222	80290223		chr3	152092796	152092797		chr7	29308615	29308616		chr2	174439798	174439799		chr5	66360540	66360541		chr2	33966623	33966624						chr7	136491402	136491403		chr4	153416620	153416621						chr3	52017872
chr4	142452903	142452904		chr1	181832932	181832933		chr11	80290238	80290239		chr3	152092815	152092816		chr7	30443462	30443463		chr2	174439800	174439801		chr5	67242215	67242216		chr2	33966633	33966634						chr7	136491405	136491406		chr4	153416781	153416782						chr3	52017892
chr4	142452915	142452916		chr1	181832986	181832987		chr11	80290339	80290340		chr3	152092824	152092825		chr7	30455074	30455075		chr2	180711301	180711302		chr5	67242266	67242267		chr2	33966641	33966642						chr7	136491486	136491487		chr4	154420252	154420253						chr3	52017921
chr4	142453006	142453007		chr1	181833191	181833192		chr11	80290368	80290369		chr3	152092849	152092850		chr7	30455197	30455198		chr2	180711352	180711353		chr5	67242304	67242305		chr2	33966673	33966674						chr7	136491489	136491490		chr4	154420395	154420396						chr3	52018088
chr4	142453008	142453009		chr1	182052419	182052420		chr11	80429856	80429857		chr3	152092862	152092863		chr7	30455209	30455210		chr2	180711631	180711632		chr5	67429364	67429365		chr2	33966679	33966680						chr7	136491508	136491509		chr4	154420793	154420794						chr3	55054383
chr4	142453081	142453082		chr1	182052481	182052482		chr11	80429872	80429873		chr3	152092926	152092927		chr7	30625369	30625370		chr2	181219100	181219101		chr5	67429406	67429407		chr2	33966689	33966690						chr7	136491511	136491512		chr4	154420798	154420799						chr3	55054572
chr4	143389480	143389481		chr1	182052511	182052512		chr11	80429876	80429877		chr3	152092950	152092951		chr7	30625376	30625377		chr2	181219188	181219189		chr5	67429429	67429430		chr2	33966711	33966712						chr7	136491518	136491519		chr4	154420825	154420826						chr3	55054633
chr4	143389488	143389489		chr1	182052523	182052524		chr11	80429879	80429880		chr3	152092965	152092966		chr7	30625422	30625423		chr2	181219300	181219301		chr5	67429433	67429434		chr2	33966729	33966730						chr7	136491529	136491530		chr4	154420873	154420874						chr3	55054747
chr4	143389503	143389504		chr1	182052586	182052587		chr11	83866504	83866505		chr3	152092987	152092988		chr7	34594671	34594672		chr3	9520132	9520133		chr5	67429470	67429471		chr2	33966733	33966734						chr7	136491531	136491532		chr4	154634474	154634475						chr3	55376002
chr4	148327525	148327526		chr1	182052987	182052988		chr11	84641926	84641927		chr3	152092995	152092996		chr7	34594678	34594679		chr3	9520147	9520148		chr5	67429500	67429501		chr2	33966766	33966767						chr7	136491543	136491544		chr4	154634491	154634492						chr3	55376075
chr4	148327580	148327581		chr1	182052990	182052991		chr11	84641945	84641946		chr3	152093017	152093018		chr7	34594808	34594809		chr3	9520198	9520199		chr5	67429549	67429550		chr2	33966805	33966806						chr7	136491568	136491569		chr4	154634496	154634497						chr3	55376099
chr4	148327605	148327606		chr1	182053003	182053004		chr11	84641987	84641988		chr3	152093032	152093033		chr7	34675740	34675741		chr3	9520249	9520250		chr5	67429554	67429555		chr2	33966833	33966834						chr7	137311887	137311888		chr4	154634594	154634595						chr3	58524000
chr4	150572300	150572301		chr1	182101647	182101648		chr11	88216914	88216915		chr3	152093038	152093039		chr7	34675755	34675756		chr3	9520489	9520490		chr5	67429582	67429583		chr2	33966850	33966851						chr7	137311946	137311947		chr4	154634625	154634626						chr3	58637977
chr4	150572341	150572342		chr1	182101714	182101715		chr11	88216927	88216928		chr3	152093064	152093065		chr7	34675777	34675778		chr3	9520492	9520493		chr5	73368901	73368902		chr2	33966856	33966857						chr8	11187355	11187356		chr4	154634648	154634649						chr3	58638036
chr4	150572406	150572407		chr1	182102156	182102157		chr11	88216971	88216972		chr3	152093066	152093067		chr7	34675878	34675879		chr3	9520494	9520495		chr5	73368934	73368935		chr2	33966881	33966882						chr8	11187478	11187479		chr4	154634661	154634662						chr3	58638039
chr4	150572427	150572428		chr1	182823788	182823789		chr11	88217015	88217016		chr3	152713072	152713073		chr7	34675886	34675887		chr3	9520515	9520516		chr5	73369006	73369007		chr2	33966897	33966898						chr8	31916065	31916066		chr4	154634693	154634694						chr3	68955334
chr4	150572432	150572433		chr1	182823798	182823799		chr11	97393398	97393399		chr3	152713187	152713188		chr7	34675893	34675894		chr3	9520578	9520579		chr5	73369157	73369158		chr2	33966934	33966935						chr8	31916172	31916173		chr4	154634696	154634697						chr3	68955395
chr4	150572627	150572628		chr1	182823817	182823818		chr11	97393466	97393467		chr3	152713286	152713287		chr7	43423185	43423186		chr3	9520581	9520582		chr5	73903254	73903255		chr2	33966937	33966938						chr8	31916177	31916178		chr4	154634703	154634704						chr3	68955446
chr4	152129134	152129135		chr1	182824050	182824051		chr11	113046279	113046280		chr4	8910581	8910582		chr7	43423406	43423407		chr3	9520611	9520612		chr5	73903504	73903505		chr2	33966953	33966954						chr8	31916349	31916350		chr4	154634707	154634708						chr3	75954502
chr4	152129189	152129190		chr1	182824268	182824269		chr11	113046296	113046297		chr4	8910605	8910606		chr7	43423515	43423516		chr3	9520614	9520615		chr5	73903530	73903531		chr2	33967104	33967105						chr8	45917371	45917372		chr4	154634783	154634784						chr3	75954737
chr4	152129284	152129285		chr1	182824278	182824279		chr11	113046358	113046359		chr4	8910798	8910799		chr7	43423517	43423518		chr3	9520616	9520617		chr5	99614235	99614236		chr2	33967112	33967113						chr8	45917383	45917384		chr4	154634786	154634787						chr3	75954993
chr4	152129435	152129436		chr1	182824283	182824284		chr11	113046398	113046399		chr4	9133487	9133488		chr7	43423519	43423520		chr3	9520747	9520748		chr5	99614280	99614281		chr2	33967124	33967125						chr8	45917400	45917401		chr4	154634790	154634791						chr3	84580167
chr4	152129450	152129451		chr1	182824288	182824289		chr11	113046406	113046407		chr4	9133591	9133592		chr7	43423521	43423522		chr3	9521043	9521044		chr5	99614481	99614482		chr2	34906472	34906473						chr8	46859663	46859664		chr4	154634815	154634816						chr3	84580212
chr4	152129460	152129461		chr1	182824308	182824309		chr11	113046412	113046413		chr4	9133604	9133605		chr7	43423523	43423524		chr3	9832459	9832460		chr5	103289540	103289541		chr2	34906483	34906484						chr8	46859691	46859692		chr4	154634821	154634822						chr3	86774935
chr4	152129464	152129465		chr1	182824312	182824313		chr11	113046415	113046416		chr4	9133638	9133639		chr7	43423535	43423536		chr3	10331896	10331897		chr5	103289549	103289550		chr2	34906486	34906487						chr8	46859707	46859708		chr4	154634823	154634824						chr3	86775824
chr4	152129566	152129567		chr1	182824603	182824604		chr11	113046432	113046433		chr4	9133744	9133745		chr7	67110535	67110536		chr3	10331899	10331900		chr5	103289788	103289789		chr2	34906529	34906530						chr8	46859959	46859960		chr4	154634832	154634833						chr3	86775854
chr4	152129589	152129590		chr1	182897132	182897133		chr11	113046474	113046475		chr4	11703373	11703374		chr7	67110611	67110612		chr3	10331917	10331918		chr5	103289792	103289793		chr2	34906580	34906581						chr8	46859966	46859967		chr4	154634848	154634849						chr3	87795997
chr4	152129596	152129597		chr1	182897177	182897178		chr11	119091724	119091725		chr4	11703381	11703382		chr7	67110635	67110636		chr3	10331999	10332000		chr5	103289819	103289820		chr2	34906634	34906635						chr8	46859987	46859988		chr4	154634881	154634882						chr3	87796016
chr4	152129754	152129755		chr1	182897184	182897185		chr11	119091783	119091784		chr4	11703896	11703897		chr7	67110641	67110642		chr3	10332002	10332003		chr5	103289863	103289864		chr2	34914648	34914649						chr8	46860038	46860039		chr4	154634894	154634895						chr3	87796023
chr4	152177244	152177245		chr1	182897271	182897272		chr11	119157062	119157063		chr4	11705254	11705255		chr7	67110653	67110654		chr3	10332074	10332075		chr5	103289871	103289872		chr2	34914809	34914810						chr8	46860302	46860303		chr4	154634963	154634964						chr3	87796085
chr4	152177367	152177368		chr1	182897400	182897401		chr11	119157100	119157101		chr4	11705332	11705333		chr7	71023922	71023923		chr3	10349696	10349697		chr5	103290132	103290133		chr2	34914820	34914821						chr8	48137268	48137269		chr4	154634982	154634983						chr3	87796107
chr4	152177371	152177372		chr1	182897444	182897445		chr11	119157138	119157139		chr4	11705437	11705438		chr7	71023939	71023940		chr3	10349720	10349721		chr5	103290143	103290144		chr2	34914841	34914842						chr8	48137277	48137278		chr5	5575350	5575351						chr3	87796245
chr4	152273255	152273256		chr1	182897569	182897570		chr11	119157142	119157143		chr4	11705439	11705440		chr7	71024039	71024040		chr3	10349751	10349752		chr5	103290160	103290161		chr2	35201754	35201755						chr8	48137297	48137298		chr5	5575469	5575470						chr3	87886619
chr4	152273414	152273415		chr1	182897662	182897663		chr11	119157160	119157161		chr4	11705473	11705474		chr7	80114255	80114256		chr3	13470483	13470484		chr5	103926553	103926554		chr2	35201803	35201804						chr8	48137325	48137326		chr5	5664906	5664907						chr3	87886628
chr4	152273615	152273616		chr1	182897703	182897704		chr11	119157167	119157168		chr4	14927059	14927060		chr7	80114274	80114275		chr3	26334101	26334102		chr5	103926557	103926558		chr2	35201823	35201824						chr8	48137328	48137329		chr5	27048347	27048348						chr3	87886681
chr4	153358226	153358227		chr1	182897738	182897739		chr11	119157171	119157172		chr4	14927145	14927146		chr7	80114371	80114372		chr3	26334353	26334354		chr5	103926600	103926601		chr2	38346833	38346834						chr8	48137339	48137340		chr5	27048351	27048352						chr3	87886693
chr4	153358247	153358248		chr1	182897783	182897784		chr11	119157206	119157207		chr4	14927155	14927156		chr7	98743403	98743404		chr3	26334362	26334363		chr5	103926604	103926605		chr2	38347070	38347071						chr8	48137346	48137347		chr5	33723970	33723971						chr3	88324315
chr4	153358286	153358287		chr1	182897805	182897806		chr11	119157225	119157226		chr4	14927170	14927171		chr7	98743628	98743629		chr3	30436219	30436220		chr5	108048855	108048856		chr2	38347294	38347295						chr8	48137383	48137384		chr5	33723980	33723981						chr3	88324324
chr4	153358290	153358291		chr1	182897824	182897825		chr11	119157270	119157271		chr4	14927173	14927174		chr7	98743908	98743909		chr3	30436267	30436268		chr5	108048874	108048875		chr2	38347327	38347328						chr8	48137405	48137406		chr5	33724023	33724024						chr3	88324431
chr4	153358312	153358313		chr1	182897966	182897967		chr11	119157272	119157273		chr4	14927178	14927179		chr7	98744133	98744134		chr3	31149195	31149196		chr5	108048971	108048972		chr2	38347329	38347330						chr8	48137414	48137415		chr5	33724031	33724032						chr3	88324433
chr4	153358389	153358390		chr1	184096962	184096963		chr11	119157303	119157304		chr4	14927200	14927201		chr7	99046680	99046681		chr3	31149227	31149228		chr5	114426827	114426828		chr2	38347404	38347405						chr8	48137421	48137422		chr5	33724088	33724089						chr3	89336897
chr4	153358428	153358429		chr1	184096985	184096986		chr11	119157318	119157319		chr4	14927220	14927221		chr7	99046691	99046692		chr3	31149249	31149250		chr5	114426953	114426954		chr2	38347532	38347533						chr8	48137425	48137426		chr5	33724091	33724092						chr3	89336908
chr4	153358434	153358435		chr1	184097079	184097080		chr11	119157321	119157322		chr4	24965590	24965591		chr7	99046804	99046805		chr3	31149284	31149285		chr5	114427013	114427014		chr2	38997079	38997080						chr8	48137429	48137430		chr5	33724104	33724105						chr3	89336970
chr4	153416589	153416590		chr1	184097194	184097195		chr11	119428716	119428717		chr4	24965696	24965697		chr7	122498553	122498554		chr3	36203049	36203050		chr5	114427025	114427026		chr2	38997150	38997151						chr8	48137433	48137434		chr5	33724201	33724202						chr3	89337169
chr4	153416599	153416600		chr1	184097203	184097204		chr11	119428778	119428779		chr4	33208291	33208292		chr7	122498587	122498588		chr3	36203169	36203170		chr5	114427054	114427055		chr2	38997270	38997271						chr8	48137437	48137438		chr5	34949912	34949913						chr3	89830435
chr4	153416620	153416621		chr1	184097302	184097303		chr11	119428797	119428798		chr4	33208329	33208330		chr7	122498660	122498661		chr3	36203229	36203230		chr5	114427161	114427162		chr2	38997280	38997281						chr8	48137441	48137442		chr5	34950011	34950012						chr3	89830451
chr4	153416781	153416782		chr1	184908708	184908709		chr11	120359542	120359543		chr4	33208340	33208341		chr7	122498730	122498731		chr3	36203246	36203247		chr5	114427170	114427171		chr2	38997312	38997313						chr8	48137469	48137470		chr5	34950180	34950181						chr3	89830466
chr4	154420252	154420253		chr1	184908735	184908736		chr11	120359549	120359550		chr4	33208472	33208473		chr7	122498742	122498743		chr3	36203294	36203295		chr5	114427178	114427179		chr2	38997323	38997324						chr8	48137502	48137503		chr5	36399230	36399231						chr3	90477018
chr4	154420395	154420396		chr1	184908775	184908776		chr11	120359582	120359583		chr4	40854866	40854867		chr7	126083034	126083035		chr3	36340781	36340782		chr5	114427214	114427215		chr2	38997332	38997333						chr8	48137540	48137541		chr5	36399245	36399246						chr3	90477024
chr4	154420793	154420794		chr1	184908790	184908791		chr11	120359688	120359689		chr4	40854880	40854881		chr7	126083133	126083134		chr3	36340793	36340794		chr5	114427216	114427217		chr2	38997344	38997345						chr8	48137549	48137550		chr5	49547803	49547804						chr3	93556475
chr4	154420798	154420799		chr1	184908795	184908796		chr11	120359745	120359746		chr4	40854892	40854893		chr7	127016144	127016145		chr3	36340877	36340878		chr5	114427228	114427229		chr2	38997390	38997391						chr8	48137555	48137556		chr5	49548036	49548037						chr3	93556485
chr4	154420825	154420826		chr1	184908799	184908800		chr11	120359795	120359796		chr4	40854935	40854936		chr7	127016195	127016196		chr3	36341096	36341097		chr5	114427242	114427243		chr2	38997437	38997438						chr8	48137572	48137573		chr5	49548039	49548040						chr3	93556718
chr4	154420873	154420874		chr1	184908888	184908889		chr11	120359838	120359839		chr4	40854937	40854938		chr7	132598313	132598314		chr3	36341229	36341230		chr5	115329712	115329713		chr2	38997456	38997457						chr8	65619171	65619172		chr5	49548045	49548046						chr3	95159631
chr4	154634474	154634475		chr1	184908918	184908919		chr11	120359851	120359852		chr4	40854941	40854942		chr7	132598347	132598348		chr3	36341258	36341259		chr5	115475488	115475489		chr2	43977825	43977826						chr8	65619246	65619247		chr5	52550956	52550957						chr3	95159633
chr4	154634491	154634492		chr1	185316190	185316191		chr12	4875224	4875225		chr4	44982444	44982445		chr7	136209914	136209915		chr3	36341343	36341344		chr5	115475491	115475492		chr2	43977851	43977852						chr8	70317626	70317627		chr5	52550963	52550964						chr3	95159782
chr4	154634496	154634497		chr1	185316243	185316244		chr12	4875227	4875228		chr4	44982595	44982596		chr7	136209964	136209965		chr3	37205311	37205312		chr5	115475540	115475541		chr2	44557981	44557982						chr8	70717957	70717958		chr5	52550985	52550986						chr3	97659341
chr4	154634594	154634595		chr1	185316249	185316250		chr12	4875253	4875254		chr4	45532504	45532505		chr7	136209980	136209981		chr3	37205341	37205342		chr5	115524317	115524318		chr2	44557986	44557987						chr8	70718154	70718155		chr5	52551220	52551221						chr3	97659421
chr4	154634625	154634626		chr1	185316284	185316285		chr12	4875285	4875286		chr4	45827184	45827185		chr7	136491366	136491367		chr3	37205344	37205345		chr5	115524322	115524323		chr2	44558039	44558040						chr8	70718198	70718199		chr5	52551231	52551232						chr3	103278414
chr4	154634648	154634649		chr1	185316311	185316312		chr12	12323822	12323823		chr4	45827324	45827325		chr7	136491402	136491403		chr3	37205419	37205420		chr5	115524326	115524327		chr2	44558086	44558087						chr8	70718234	70718235		chr5	52551253	52551254						chr3	104752718
chr4	154634661	154634662		chr1	185316323	185316324		chr12	12323836	12323837		chr4	45827332	45827333		chr7	136491405	136491406		chr3	37205442	37205443		chr5	115524433	115524434		chr2	44558134	44558135						chr8	72573648	72573649		chr5	52551281	52551282						chr3	104752743
chr4	154634693	154634694		chr1	185573725	185573726		chr12	12323865	12323866		chr4	45827455	45827456		chr7	136491486	136491487		chr3	37205509	37205510		chr5	115524450	115524451		chr2	44558154	44558155						chr8	72573665	72573666		chr5	52551308	52551309						chr3	104752749
chr4	154634696	154634697		chr1	185573727	185573728		chr12	12324031	12324032		chr4	47209113	47209114		chr7	136491489	136491490		chr3	37311225	37311226		chr5	116447231	116447232		chr2	44558176	44558177						chr8	72573745	72573746		chr5	52551534	52551535						chr3	104752752
chr4	154634703	154634704		chr1	185573729	185573730		chr12	12324037	12324038		chr4	47209125	47209126		chr7	136491508	136491509		chr3	37311410	37311411		chr5	116447269	116447270		chr2	44558180	44558181						chr8	72573916	72573917		chr5	63861244	63861245						chr3	104752977
chr4	154634707	154634708		chr1	185573773	185573774		chr12	12324044	12324045		chr4	47209241	47209242		chr7	136491511	136491512		chr3	37311427	37311428		chr5	116447287	116447288		chr2	44558214	44558215						chr8	72573918	72573919		chr5	63861494	63861495						chr3	104752980
chr4	154634783	154634784		chr1	185574069	185574070		chr12	12324048	12324049		chr4	47209283	47209284		chr7	136491518	136491519		chr3	37311453	37311454		chr5	116447290	116447291		chr2	44558248	44558249						chr8	77086400	77086401		chr5	63861550	63861551						chr3	104752999
chr4	154634786	154634787		chr1	186897846	186897847		chr12	12324061	12324062		chr4	47247354	47247355		chr7	136491529	136491530		chr3	37311617	37311618		chr5	116447337	116447338		chr2	44558333	44558334						chr8	77086452	77086453		chr5	63861555	63861556						chr3	104753016
chr4	154634790	154634791		chr1	187299303	187299304		chr12	12324071	12324072		chr4	47247549	47247550		chr7	136491531	136491532		chr3	37347692	37347693		chr5	116447353	116447354		chr2	49570566	49570567						chr8	77086460	77086461		chr5	63861571	63861572						chr3	104753035
chr4	154634815	154634816		chr1	187299331	187299332		chr12	12324074	12324075		chr4	47247562	47247563		chr7	136491543	136491544		chr3	37347733	37347734		chr5	120301831	120301832		chr2	49570646	49570647						chr8	77086478	77086479		chr5	63861573	63861574						chr3	104753038
chr4	154634821	154634822		chr1	187349080	187349081		chr12	12324089	12324090		chr4	47247664	47247665		chr7	136491568	136491569		chr3	37347775	37347776		chr5	120301856	120301857		chr2	49570676	49570677						chr8	79078640	79078641		chr5	75043063	75043064						chr3	104787957
chr4	154634823	154634824		chr1	187349139	187349140		chr12	12324091	12324092		chr4	47247672	47247673		chr7	137311887	137311888		chr3	37656267	37656268		chr5	120301864	120301865		chr2	49570796	49570797						chr8	79078690	79078691		chr5	75043092	75043093						chr3	104788145
chr4	154634832	154634833		chr1	187349142	187349143		chr12	54702849	54702850		chr4	47247675	47247676		chr7	137311946	137311947		chr3	37656334	37656335		chr5	126921147	126921148		chr2	49570824	49570825						chr8	79078788	79078789		chr5	76306049	76306050						chr3	104788233
chr4	154634848	154634849		chr1	187349148	187349149		chr12	54702909	54702910		chr4	47247678	47247679		chr8	11187355	11187356		chr3	37656345	37656346		chr5	126921192	126921193		chr2	49571269	49571270						chr8	79078811	79078812		chr5	76306109	76306110						chr3	119893641
chr4	154634881	154634882		chr1	187349154	187349155		chr12	54702911	54702912		chr4	47247807	47247808		chr8	11187478	11187479		chr3	37656361	37656362		chr5	126921366	126921367		chr2	49571390	49571391						chr8	91134856	91134857		chr5	99402280	99402281						chr3	119893695
chr4	154634894	154634895		chr1	187349157	187349158		chr12	84569209	84569210		chr4	47248092	47248093		chr8	31916065	31916066		chr3	37656363	37656364		chr5	132204010	132204011		chr2	49571534	49571535						chr8	91134859	91134860		chr5	99402310	99402311						chr3	119893703
chr4	154634963	154634964		chr1	187349220	187349221		chr12	84569237	84569238		chr4	47248270	47248271		chr8	31916172	31916173		chr3	37656369	37656370		chr5	132204014	132204015		chr2	49571600	49571601						chr8	95487551	95487552		chr5	99402463	99402464						chr3	119893724
chr4	154634982	154634983		chr1	188576214	188576215		chr12	84569245	84569246		chr4	47248277	47248278		chr8	31916177	31916178		chr3	37656374	37656375		chr5	132204077	132204078		chr2	49626878	49626879						chr8	95487751	95487752		chr5	99402474	99402475						chr3	119893727
chr5	5575350	5575351		chr1	188576237	188576238		chr12	84569269	84569270		chr4	48610514	48610515		chr8	31916349	31916350		chr3	37656392	37656393		chr5	132204123	132204124		chr2	49626882	49626883						chr8	105700226	105700227		chr5	99402490	99402491						chr3	119893812
chr5	5575469	5575470		chr1	189344501	189344502		chr12	84569392	84569393		chr4	48610522	48610523		chr8	35725455	35725456		chr3	37656413	37656414		chr5	132204126	132204127		chr2	49626888	49626889						chr8	105700300	105700301		chr5	99402601	99402602						chr3	119893826
chr5	5664906	5664907		chr1	189344535	189344536		chr12	84569396	84569397		chr4	48610524	48610525		chr8	35725457	35725458		chr3	37656446	37656447		chr5	132204145	132204146		chr2	49626902	49626903						chr8	105700311	105700312		chr5	99402616	99402617						chr3	119893851
chr5	27048347	27048348		chr1	189344771	189344772		chr12	86975080	86975081		chr4	53011441	53011442		chr8	35726216	35726217		chr3	37656501	37656502		chr5	132204216	132204217		chr2	49626906	49626907						chr8	105700330	105700331		chr5	99402673	99402674						chr3	119893909
chr5	27048351	27048352		chr1	189345096	189345097		chr12	86975083	86975084		chr4	53011443	53011444		chr8	35726235	35726236		chr3	37656544	37656545		chr5	132204223	132204224		chr2	49626910	49626911						chr8	107941626	107941627		chr5	99402712	99402713						chr3	121172133
chr5	33723970	33723971		chr1	189495777	189495778		chr12	86975103	86975104		chr4	53011499	53011500		chr8	35726262	35726263		chr3	37685980	37685981		chr5	134266499	134266500		chr2	49626914	49626915						chr8	111992691	111992692		chr5	99402747	99402748						chr3	121172176
chr5	33723980	33723981		chr1	189495815	189495816		chr12	87199168	87199169		chr4	53011516	53011517		chr8	35726297	35726298		chr3	37685996	37685997		chr5	134266527	134266528		chr2	49626918	49626919						chr8	111992753	111992754		chr5	99402761	99402762						chr3	121969390
chr5	33724023	33724024		chr1	189495911	189495912		chr12	88726055	88726056		chr4	58552445	58552446		chr8	45917371	45917372		chr3	37686004	37686005		chr5	134266566	134266567		chr2	49626922	49626923						chr8	111992840	111992841		chr5	99402779	99402780						chr3	121969399
chr5	33724031	33724032		chr1	189495915	189495916		chr12	88726234	88726235		chr4	58552459	58552460		chr8	45917383	45917384		chr3	37686067	37686068		chr5	134266616	134266617		chr2	54086139	54086140						chr8	111992862	111992863		chr5	100158292	100158293						chr3	121969413
chr5	33724088	33724089		chr1	189495929	189495930		chr12	88726401	88726402		chr4	58552514	58552515		chr8	45917400	45917401		chr3	37686186	37686187		chr5	134266707	134266708		chr2	54086143	54086144						chr8	120532884	120532885		chr5	100158315	100158316						chr3	122104366
chr5	33724091	33724092		chr1	189756662	189756663		chr12	88726425	88726426		chr4	78213805	78213806		chr8	46859663	46859664		chr3	37686197	37686198		chr5	134266736	134266737		chr2	54086181	54086182						chr8	120532941	120532942		chr5	100158353	100158354						chr3	122104383
chr5	33724104	33724105		chr1	189756684	189756685		chr12	99836308	99836309		chr4	78214015	78214016		chr8	46859691	46859692		chr3	51400801	51400802		chr5	134266757	134266758		chr2	54086216	54086217						chr8	120532979	120532980		chr5	100158361	100158362						chr3	122104427
chr5	33724201	33724202		chr1	189756797	189756798		chr12	99836530	99836531		chr4	78214046	78214047		chr8	46859707	46859708		chr3	51400822	51400823		chr5	135168018	135168019		chr2	54086524	54086525						chr8	120532990	120532991		chr5	100158364	100158365						chr3	122104442
chr5	34949912	34949913		chr1	189756811	189756812		chr12	99836532	99836533		chr4	78214051	78214052		chr8	46859959	46859960		chr3	51400930	51400931		chr5	135168046	135168047		chr2	60330797	60330798						chr8	120533059	120533060		chr5	100158423	100158424						chr3	122104494
chr5	34950011	34950012		chr1	189756821	189756822		chr12	100241779	100241780		chr4	90868345	90868346		chr8	46859966	46859967		chr3	51400955	51400956		chr5	135168072	135168073		chr2	60330800	60330801						chr8	120533064	120533065		chr5	100158432	100158433						chr3	122104498
chr5	34950180	34950181		chr1	189756836	189756837		chr12	100241809	100241810		chr4	90868423	90868424		chr8	46859987	46859988		chr3	52017248	52017249		chr5	135168102	135168103		chr2	60330803	60330804						chr8	120533066	120533067		chr5	111176163	111176164						chr3	122104598
chr5	36399230	36399231		chr1	189756859	189756860		chr12	100241824	100241825		chr4	90868460	90868461		chr8	46860038	46860039		chr3	52017580	52017581		chr5	137065532	137065533		chr2	60330805	60330806						chr8	120533077	120533078		chr5	111176179	111176180						chr3	122104626
chr5	36399245	36399246		chr1	189756885	189756886		chr12	100241845	100241846		chr4	90868495	90868496		chr8	46860302	46860303		chr3	52017626	52017627		chr5	137065564	137065565		chr2	60949785	60949786						chr8	120533080	120533081		chr5	111176210	111176211						chr3	122104835
chr5	49547803	49547804		chr1	189756898	189756899		chr12	100242082	100242083		chr4	90868652	90868653		chr8	48137268	48137269		chr3	52017629	52017630		chr5	137065609	137065610		chr2	60949827	60949828						chr8	120533089	120533090		chr5	111176231	111176232						chr3	122104858
chr5	49548036	49548037		chr1	189756933	189756934		chr12	100242107	100242108		chr4	97779175	97779176		chr8	48137277	48137278		chr3	52017633	52017634		chr5	137065707	137065708		chr2	61400220	61400221						chr8	120533101	120533102		chr5	112771545	112771546						chr3	129612829
chr5	49548039	49548040		chr1	189756945	189756946		chr12	100242418	100242419		chr4	97779198	97779199		chr8	48137297	48137298		chr3	52017648	52017649		chr5	140884770	140884771		chr2	61400264	61400265						chr8	120533104	120533105		chr5	112771555	112771556						chr3	129612911
chr5	49548045	49548046		chr1	189756951	189756952		chr12	100242431	100242432		chr4	97779220	97779221		chr8	48137325	48137326		chr3	52017668	52017669		chr5	140884793	140884794		chr2	61400417	61400418						chr8	120533141	120533142		chr5	112771649	112771650						chr3	129612918
chr5	52550956	52550957		chr1	189894089	189894090		chr12	100242436	100242437		chr4	97779416	97779417		chr8	48137328	48137329		chr3	52017670	52017671		chr5	142212681	142212682		chr2	61400475	61400476						chr8	120533151	120533152		chr5	112771689	112771690						chr3	129612926
chr5	52550963	52550964		chr1	189894128	189894129		chr12	100242529	100242530		chr4	97779571	97779572		chr8	48137339	48137340		chr3	52017673	52017674		chr5	142212712	142212713		chr2	61400595	61400596						chr8	120533207	120533208		chr5	112771916	112771917						chr3	129612930
chr5	52550985	52550986		chr1	189894196	189894197		chr12	100242543	100242544		chr4	97779645	97779646		chr8	48137346	48137347		chr3	52017838	52017839		chr5	142212714	142212715		chr2	61686048	61686049						chr8	120533216	120533217		chr5	112771947	112771948						chr3	129612941
chr5	52551220	52551221		chr1	189894269	189894270		chr12	100242669	100242670		chr4	97779877	97779878		chr8	48137383	48137384		chr3	52017872	52017873		chr5	142212716	142212717		chr2	61686051	61686052						chr8	120577764	120577765		chr5	112772004	112772005						chr3	129612952
chr5	52551231	52551232		chr1	189894283	189894284		chr12	100242676	100242677		chr4	97779911	97779912		chr8	48137405	48137406		chr3	52017892	52017893		chr5	142212729	142212730		chr2	61686055	61686056						chr8	120577771	120577772		chr5	112772032	112772033						chr3	129612958
chr5	52551253	52551254		chr1	189894303	189894304		chr12	104750992	104750993		chr4	98511578	98511579		chr8	48137414	48137415		chr3	52017921	52017922		chr5	142212750	142212751		chr2	61686059	61686060						chr8	120577794	120577795		chr5	112772052	112772053						chr3	129612972
chr5	52551281	52551282		chr1	189894445	189894446		chr12	104751019	104751020		chr4	98511698	98511699		chr8	48137421	48137422		chr3	52018088	52018089		chr5	142212953	142212954		chr2	61686061	61686062						chr8	120577808	120577809		chr5	112772338	112772339						chr3	129613320
chr5	52551308	52551309		chr1	189919867	189919868		chr12	104751025	104751026		chr4	98511788	98511789		chr8	48137425	48137426		chr3	55054383	55054384		chr5	142602061	142602062		chr2	61686069	61686070						chr8	120577811	120577812		chr5	113142814	113142815						chr3	129613328
chr5	52551534	52551535		chr1	189920133	189920134		chr12	108605288	108605289		chr4	99135213	99135214		chr8	48137429	48137430		chr3	55054572	55054573		chr5	142602090	142602091		chr2	61686077	61686078						chr8	120577837	120577838		chr5	113142817	113142818						chr3	129613421
chr5	63861244	63861245		chr1	189920221	189920222		chr12	108605342	108605343		chr4	99135304	99135305		chr8	48137433	48137434		chr3	55054633	55054634		chr5	142602120	142602121		chr2	65908956	65908957						chr8	120577849	120577850		chr5	113143060	113143061						chr3	129613535
chr5	63861494	63861495		chr1	189920278	189920279		chr12	108605358	108605359		chr4	99373733	99373734		chr8	48137437	48137438		chr3	55054747	55054748		chr5	142602145	142602146		chr2	65909003	65909004						chr8	120577882	120577883		chr5	113143274	113143275						chr3	129613559
chr5	63861550	63861551		chr1	189920311	189920312		chr12	108605377	108605378		chr4	99373746	99373747		chr8	48137441	48137442		chr3	55376002	55376003		chr5	142602170	142602171		chr2	69648048	69648049						chr8	120577887	120577888		chr5	113143331	113143332						chr3	129613781
chr5	63861555	63861556		chr1	189920316	189920317		chr12	108605388	108605389		chr4	99373752	99373753		chr8	48137469	48137470		chr3	55376075	55376076		chr5	142602187	142602188		chr2	71102781	71102782						chr8	120577904	120577905		chr5	114545464	114545465						chr3	129613791
chr5	63861571	63861572		chr1	189920439	189920440		chr12	108605400	108605401		chr4	99373769	99373770		chr8	48137502	48137503		chr3	55376099	55376100		chr5	142602250	142602251		chr2	71102885	71102886						chr8	120577924	120577925		chr5	114545899	114545900						chr3	130731190
chr5	63861573	63861574		chr1	189920466	189920467		chr12	108605447	108605448		chr4	99373772	99373773		chr8	48137540	48137541		chr3	58524000	58524001		chr5	142602339	142602340		chr2	71102917	71102918						chr8	120577950	120577951		chr5	115431575	115431576						chr3	130731213
chr5	75043063	75043064		chr1	189920475	189920476		chr12	108605672	108605673		chr4	99373785	99373786		chr8	48137549	48137550		chr3	58637977	58637978		chr5	142784886	142784887		chr2	71102952	71102953						chr8	120577985	120577986		chr5	115431581	115431582						chr3	130731223
chr5	75043092	75043093		chr1	189920482	189920483		chr12	108605685	108605686		chr4	99373885	99373886		chr8	48137555	48137556		chr3	58638036	58638037		chr5	142784913	142784914		chr2	71103063	71103064						chr8	121717541	121717542		chr5	115431680	115431681						chr3	130731229
chr5	76306049	76306050		chr1	189920487	189920488		chr12	108605796	108605797		chr4	99373893	99373894		chr8	48137572	48137573		chr3	58638039	58638040		chr5	142784980	142784981		chr2	71103120	71103121						chr8	121717581	121717582		chr5	117572480	117572481						chr3	133539777
chr5	76306109	76306110		chr1	189920507	189920508		chr12	108605813	108605814		chr4	99373974	99373975		chr8	65619171	65619172		chr3	68955334	68955335		chr5	142785042	142785043		chr2	71103165	71103166						chr8	121717585	121717586		chr5	117572550	117572551						chr3	134827957
chr5	99402280	99402281		chr1	189920987	189920988		chr12	108605837	108605838		chr4	99373992	99373993		chr8	65619246	65619247		chr3	68955395	68955396		chr5	142785079	142785080		chr2	72479162	72479163						chr8	121717610	121717611		chr5	117572552	117572553						chr3	134827982
chr5	99402310	99402311		chr1	189921064	189921065		chr12	108605937	108605938		chr4	99445267	99445268		chr8	70317626	70317627		chr3	68955446	68955447		chr5	142785105	142785106		chr2	72479173	72479174						chr8	121717637	121717638		chr5	117572569	117572570						chr3	138197819
chr5	99402463	99402464		chr1	189921067	189921068		chr12	108605994	108605995		chr4	99445340	99445341		chr8	70717957	70717958		chr3	75954502	75954503		chr5	142785111	142785112		chr2	72479178	72479179						chr8	121717642	121717643		chr5	117572600	117572601						chr3	141467198
chr5	99402474	99402475		chr1	189921102	189921103		chr12	108606057	108606058		chr4	99445364	99445365		chr8	70718154	70718155		chr3	75954737	75954738		chr5	142785115	142785116		chr2	72832898	72832899						chr8	121717672	121717673		chr5	117572602	117572603						chr3	141467365
chr5	99402490	99402491		chr1	189921138	189921139		chr12	108606062	108606063		chr4	99445416	99445417		chr8	70718198	70718199		chr3	75954993	75954994		chr5	142785136	142785137		chr2	72832907	72832908						chr8	121717683	121717684		chr5	117572623	117572624						chr3	141467374
chr5	99402601	99402602		chr1	189921147	189921148		chr12	108606133	108606134		chr4	99445465	99445466		chr8	70718234	70718235		chr3	84580167	84580168		chr5	142785143	142785144		chr2	72833020	72833021						chr8	121717732	121717733		chr5	117572636	117572637						chr3	142394428
chr5	99402616	99402617		chr1	189921152	189921153		chr12	111353772	111353773		chr4	99445472	99445473		chr8	72573648	72573649		chr3	84580212	84580213		chr5	142785193	142785194		chr2	72833056	72833057						chr8	121717734	121717735		chr5	117572671	117572672						chr3	142394549
chr5	99402673	99402674		chr1	189921160	189921161		chr12	111353798	111353799		chr4	99445482	99445483		chr8	72573665	72573666		chr3	86774935	86774936		chr5	142785312	142785313		chr2	72833100	72833101						chr8	121717764	121717765		chr5	118079995	118079996						chr3	142394657
chr5	99402712	99402713		chr1	189921189	189921190		chr12	111353833	111353834		chr4	99445491	99445492		chr8	72573745	72573746		chr3	86775030	86775031		chr5	143405263	143405264		chr2	72833117	72833118						chr8	123126596	123126597		chr5	118080059	118080060						chr3	142394674
chr5	99402747	99402748		chr1	189921273	189921274		chr12	111353878	111353879		chr4	99445496	99445497		chr8	72573916	72573917		chr3	86775032	86775033		chr5	143405308	143405309		chr2	72833120	72833121						chr8	123126603	123126604		chr5	118080096	118080097						chr3	142394680
chr5	99402761	99402762		chr1	189921278	189921279		chr12	111353926	111353927		chr4	99445502	99445503		chr8	72573918	72573919		chr3	86775075	86775076		chr5	143405412	143405413		chr2	72833492	72833493						chr8	123126657	123126658		chr5	118080099	118080100						chr3	144669416
chr5	99402779	99402780		chr1	189921282	189921283		chr12	111354028	111354029		chr4	99445518	99445519		chr8	77086400	77086401		chr3	86775077	86775078		chr5	144224780	144224781		chr2	72833498	72833499						chr8	123126680	123126681		chr5	118080104	118080105						chr3	144669499
chr5	100158292	100158293		chr1	189921305	189921306		chr12	111354105	111354106		chr4	99445525	99445526		chr8	77086452	77086453		chr3	86775437	86775438		chr5	144507236	144507237		chr2	72833509	72833510						chr8	123126694	123126695		chr5	118080115	118080116						chr3	144669506
chr5	100158315	100158316		chr1	189922938	189922939		chr12	112131209	112131210		chr4	99445534	99445535		chr8	77086460	77086461		chr3	86775571	86775572		chr5	144507293	144507294		chr2	73530199	73530200						chr8	123126698	123126699		chr5	118080156	118080157						chr3	144669548
chr5	100158353	100158354		chr1	189922969	189922970		chr12	112131231	112131232		chr4	99445581	99445582		chr8	77086478	77086479		chr3	86775663	86775664		chr5	144507298	144507299		chr2	73530204	73530205						chr8	123126754	123126755		chr5	118080169	118080170						chr3	147182482
chr5	100158361	100158362		chr1	189923041	189923042		chr12	116078644	116078645		chr4	99445583	99445584		chr8	79078640	79078641		chr3	86775691	86775692		chr5	147013853	147013854		chr2	73530207	73530208						chr8	123126829	123126830		chr5	118080209	118080210						chr3	147182519
chr5	100158364	100158365		chr1	189923062	189923063		chr12	116078712	116078713		chr4	99445588	99445589		chr8	79078690	79078691		chr3	86775824	86775825		chr5	147013978	147013979		chr2	73530276	73530277						chr8	123126851	123126852		chr5	118080212	118080213						chr3	147182539
chr5	100158423	100158424		chr1	190091963	190091964		chr13	18949520	18949521		chr4	99445612	99445613		chr8	79078788	79078789		chr3	86775854	86775855		chr5	147014013	147014014		chr2	73894022	73894023						chr8	123126860	123126861		chr5	118080219	118080220						chr3	147182547
chr5	100158432	100158433		chr1	190091968	190091969		chr13	18949540	18949541		chr4	99445620	99445621		chr8	79078811	79078812		chr3	87795997	87795998		chr5	148709196	148709197		chr2	73894252	73894253						chr8	123422190	123422191		chr5	119808879	119808880						chr3	147182567
chr5	111176163	111176164		chr1	190092003	190092004		chr13	20298685	20298686		chr4	99445622	99445623		chr8	91134856	91134857		chr3	87796016	87796017		chr5	148709320	148709321		chr2	73894270	73894271						chr8	123422219	123422220		chr5	119808894	119808895						chr3	147182589
chr5	111176179	111176180		chr1	190092037	190092038		chr13	24640320	24640321		chr4	99445705	99445706		chr8	91134859	91134860		chr3	87796023	87796024		chr5	148709324	148709325		chr2	73894291	73894292						chr8	123422273	123422274		chr5	119808930	119808931						chr3	147182610
chr5	111176210	111176211		chr1	190092126	190092127		chr13	24640327	24640328		chr4	99445727	99445728		chr8	95487551	95487552		chr3	87796085	87796086		chr5	148709337	148709338		chr2	73894312	73894313						chr8	124520296	124520297		chr5	119808947	119808948						chr3	147182629
chr5	111176231	111176232		chr1	190092190	190092191		chr13	24640455	24640456		chr4	99445730	99445731		chr8	95487751	95487752		chr3	87796107	87796108		chr5	148709368	148709369		chr2	74912157	74912158						chr8	124520303	124520304		chr5	120212485	120212486						chr3	147182704
chr5	112771545	112771546		chr1	190092222	190092223		chr13	29856237	29856238		chr4	99445733	99445734		chr8	105700226	105700227		chr3	87796245	87796246		chr5	148709385	148709386		chr2	74912236	74912237						chr8	124520311	124520312		chr5	120212528	120212529						chr3	147182706
chr5	112771555	112771556		chr1	190092299	190092300		chr13	29856267	29856268		chr4	99445740	99445741		chr8	105700300	105700301		chr3	87886619	87886620		chr6	6864785	6864786		chr2	74912276	74912277						chr8	124520449	124520450		chr5	120212550	120212551						chr3	147182784
chr5	112771649	112771650		chr1	190092469	190092470		chr13	41220970	41220971		chr4	99445742	99445743		chr8	105700311	105700312		chr3	87886628	87886629		chr6	6864790	6864791		chr2	75422833	75422834						chr8	125950496	125950497		chr5	120212563	120212564						chr3	147182856
chr5	112771689	112771690		chr1	190092521	190092522		chr13	41221009	41221010		chr4	99445786	99445787		chr8	105700330	105700331		chr3	87886681	87886682		chr6	6864797	6864798		chr2	75705467	75705468						chr8	125950527	125950528		chr5	120357648	120357649						chr3	147182878
chr5	112771916	112771917		chr1	190092528	190092529		chr13	41221034	41221035		chr4	99445914	99445915		chr8	107941626	107941627		chr3	87886693	87886694		chr6	6864804	6864805		chr2	75705540	75705541						chr8	125950634	125950635		chr5	120357718	120357719						chr3	147182884
chr5	112771947	112771948		chr1	190092541	190092542		chr13	43482276	43482277		chr4	99445922	99445923		chr8	111992691	111992692		chr3	88324315	88324316		chr6	6864811	6864812		chr2	75705551	75705552						chr8	125950641	125950642		chr5	120357733	120357734						chr3	148922842
chr5	112772004	112772005		chr1	190092547	190092548		chr13	43482297	43482298		chr4	99445960	99445961		chr8	111992753	111992754		chr3	88324324	88324325		chr6	6864820	6864821		chr2	75705554	75705555						chr8	125950647	125950648		chr5	120357806	120357807						chr3	148922905
chr5	112772032	112772033		chr1	190092590	190092591		chr13	45507142	45507143		chr4	99445962	99445963		chr8	111992840	111992841		chr3	88324431	88324432		chr6	6864828	6864829		chr2	75705564	75705565						chr8	125950665	125950666		chr5	120357893	120357894						chr3	148922907
chr5	112772052	112772053		chr1	190092597	190092598		chr13	45507157	45507158		chr4	102088848	102088849		chr8	111992862	111992863		chr3	88324433	88324434		chr6	6864833	6864834		chr2	75705582	75705583						chr9	14860834	14860835		chr5	120357924	120357925						chr3	148923091
chr5	112772338	112772339		chr1	190092819	190092820		chr13	45507172	45507173		chr4	102088882	102088883		chr8	120532884	120532885		chr3	89336897	89336898		chr6	6864849	6864850		chr2	75831638	75831639						chr9	14860844	14860845		chr5	120357926	120357927						chr3	152165152
chr5	113142814	113142815		chr1	190093062	190093063		chr13	51202836	51202837		chr4	106800858	106800859		chr8	120532941	120532942		chr3	89336908	89336909		chr6	6864864	6864865		chr2	75831665	75831666						chr9	14860938	14860939		chr5	120357981	120357982						chr3	152165157
chr5	113142817	113142818		chr1	190093101	190093102		chr13	51202838	51202839		chr4	106800940	106800941		chr8	120532979	120532980		chr3	89336970	89336971		chr6	6864902	6864903		chr2	75831680	75831681						chr9	14860974	14860975		chr5	120358037	120358038						chr3	152165162
chr5	113143060	113143061		chr1	190093185	190093186		chr13	51202848	51202849		chr4	106801138	106801139		chr8	120532990	120532991		chr3	89337169	89337170		chr6	6864906	6864907		chr2	75960708	75960709						chr9	31989700	31989701		chr5	120358049	120358050						chr3	152340859
chr5	113143274	113143275		chr1	190589113	190589114		chr13	51202864	51202865		chr4	107164697	107164698		chr8	120533059	120533060		chr3	89830435	89830436		chr6	6864937	6864938		chr2	75960902	75960903						chr9	31989742	31989743		chr5	120358073	120358074						chr3	153078335
chr5	113143331	113143332		chr1	190589317	190589318		chr13	51202866	51202867		chr4	108119939	108119940		chr8	120533064	120533065		chr3	89830451	89830452		chr6	6864956	6864957		chr2	75960913	75960914						chr9	31989757	31989758		chr5	120358075	120358076						chr3	153078355
chr5	114545464	114545465		chr1	190589325	190589326		chr13	51202871	51202872		chr4	108119966	108119967		chr8	120533066	120533067		chr3	89830466	89830467		chr6	6864967	6864968		chr2	75961015	75961016						chr9	31989846	31989847		chr5	120358081	120358082						chr3	153078378
chr5	114545899	114545900		chr1	190589368	190589369		chr13	51202873	51202874		chr4	108119974	108119975		chr8	120533077	120533078		chr3	90477018	90477019		chr6	6865042	6865043		chr2	75961022	75961023						chr9	31989996	31989997		chr5	120358083	120358084						chr3	153482716
chr5	115431575	115431576		chr1	190667604	190667605		chr13	51202880	51202881		chr4	108120034	108120035		chr8	120533080	120533081		chr3	90477024	90477025		chr6	6865090	6865091		chr2	75961099	75961100						chr9	31990005	31990006		chr5	120358126	120358127						chr3	153482820
chr5	115431581	115431582		chr1	190667648	190667649		chr13	51202897	51202898		chr4	108166542	108166543		chr8	120533089	120533090		chr3	93556475	93556476		chr6	6865100	6865101		chr2	75961216	75961217						chr9	31990129	31990130		chr5	120358218	120358219						chr3	153482854
chr5	115431680	115431681		chr1	190667676	190667677		chr13	51202901	51202902		chr4	108166550	108166551		chr8	120533101	120533102		chr3	93556485	93556486		chr6	6865106	6865107		chr2	76094161	76094162						chr9	31990262	31990263		chr5	120358300	120358301						chr3	153483913
chr5	117572480	117572481		chr1	190667973	190667974		chr13	51202919	51202920		chr4	108166581	108166582		chr8	120533104	120533105		chr3	93556718	93556719		chr6	6865124	6865125		chr2	76094220	76094221						chr9	42262474	42262475		chr5	120358321	120358322						chr3	153483918
chr5	117572550	117572551		chr1	190667975	190667976		chr13	51202922	51202923		chr4	110051875	110051876		chr8	120533141	120533142		chr3	95159631	95159632		chr6	6865143	6865144		chr2	76094234	76094235						chr9	44012909	44012910		chr5	120358332	120358333						chr3	153484023
chr5	117572552	117572553		chr1	190667993	190667994		chr13	54792838	54792839		chr4	110051884	110051885		chr8	120533151	120533152		chr3	95159633	95159634		chr6	6865152	6865153		chr2	76094522	76094523						chr9	44012940	44012941		chr5	120358340	120358341						chr3	153484100
chr5	117572569	117572570		chr1	190668008	190668009		chr13	54792841	54792842		chr4	110051897	110051898		chr8	120533207	120533208		chr3	95159782	95159783		chr6	6865280	6865281		chr2	76094592	76094593						chr9	44013037	44013038		chr5	120358348	120358349						chr3	153484261
chr5	117572600	117572601		chr1	190668028	190668029		chr13	54792860	54792861		chr4	110051960	110051961		chr8	120533216	120533217		chr3	97659341	97659342		chr6	6865324	6865325		chr2	76094597	76094598						chr9	44013232	44013233		chr5	120358351	120358352						chr3	153484344
chr5	117572602	117572603		chr1	190668184	190668185		chr13	57362766	57362767		chr4	110051979	110051980		chr8	120577764	120577765		chr3	97659421	97659422		chr6	6865494	6865495		chr2	76094632	76094633						chr9	44013329	44013330		chr5	120358354	120358355						chr3	154646703
chr5	117572623	117572624		chr1	190668188	190668189		chr13	57362806	57362807		chr4	110051996	110051997		chr8	120577771	120577772		chr3	103278414	103278415		chr6	13836636	13836637		chr2	76094651	76094652						chr9	44013362	44013363		chr5	120358374	120358375						chr3	154646708
chr5	117572636	117572637		chr1	190668194	190668195		chr13	57362815	57362816		chr4	116016341	116016342		chr8	120577794	120577795		chr3	104752718	104752719		chr6	54229213	54229214		chr2	76094667	76094668						chr9	44013396	44013397		chr5	120358432	120358433						chr3	154646756
chr5	117572671	117572672		chr1	190689882	190689883		chr13	57362883	57362884		chr4	116016486	116016487		chr8	120577808	120577809		chr3	104752743	104752744		chr6	54229247	54229248		chr2	76094675	76094676						chr9	44013508	44013509		chr5	120358450	120358451						chr4	3229468
chr5	118079995	118079996		chr1	190689946	190689947		chr13	94912809	94912810		chr4	116016493	116016494		chr8	120577811	120577812		chr3	104752749	104752750		chr6	54229294	54229295		chr2	76671722	76671723						chr9	44013740	44013741		chr5	120358457	120358458						chr4	3229705
chr5	118080059	118080060		chr1	190690055	190690056		chr13	94912813	94912814		chr4	116649137	116649138		chr8	120577837	120577838		chr3	104752752	104752753		chr6	58907270	58907271		chr2	76671728	76671729						chr9	45797803	45797804		chr5	120358466	120358467						chr4	3229718
chr5	118080096	118080097		chr1	190690203	190690204		chr13	94913014	94913015		chr4	116649146	116649147		chr8	120577849	120577850		chr3	104752977	104752978		chr6	67035537	67035538		chr2	76671846	76671847						chr9	45797863	45797864		chr5	120358496	120358497						chr4	3229776
chr5	118080099	118080100		chr1	190690218	190690219		chr13	94913104	94913105		chr4	116649157	116649158		chr8	120577882	120577883		chr3	104752980	104752981		chr6	67035575	67035576		chr2	77553007	77553008						chr9	45798110	45798111		chr5	120358528	120358529						chr4	5643109
chr5	118080104	118080105		chr1	190690220	190690221		chr13	94913112	94913113		chr4	116721830	116721831		chr8	120577887	120577888		chr3	104752999	104753000		chr6	67035650	67035651		chr2	77553134	77553135						chr9	45798205	45798206		chr5	120735067	120735068						chr4	5643175
chr5	118080115	118080116		chr1	190690287	190690288		chr13	100107483	100107484		chr4	116721909	116721910		chr8	120577904	120577905		chr3	104753016	104753017		chr6	67035663	67035664		chr2	77759151	77759152						chr9	45798229	45798230		chr5	120735092	120735093						chr4	5643296
chr5	118080156	118080157		chr1	190690309	190690310		chr13	105224281	105224282		chr4	116721955	116721956		chr8	120577924	120577925		chr3	104753035	104753036		chr6	67035859	67035860		chr2	77759179	77759180						chr9	45798302	45798303		chr5	120735097	120735098						chr4	6988964
chr5	118080169	118080170		chr1	190846655	190846656		chr13	105224284	105224285		chr4	117104854	117104855		chr8	120577950	120577951		chr3	104753038	104753039		chr6	72552186	72552187		chr2	77759357	77759358						chr9	45798316	45798317		chr5	120735155	120735156						chr4	6989131
chr5	118080209	118080210		chr1	190846830	190846831		chr13	105224305	105224306		chr4	117104880	117104881		chr8	120577985	120577986		chr3	104787957	104787958		chr6	72552203	72552204		chr2	77759387	77759388						chr9	45798346	45798347		chr5	120735173	120735174						chr4	9336529
chr5	118080212	118080213		chr1	190846846	190846847		chr13	105224319	105224320		chr4	117104883	117104884		chr8	121717541	121717542		chr3	104788145	104788146		chr6	72552236	72552237		chr2	77759434	77759435						chr9	45798353	45798354		chr5	120735251	120735252						chr4	9336578
chr5	118080219	118080220		chr1	190846941	190846942		chr13	105224366	105224367		chr4	117104954	117104955		chr8	121717581	121717582		chr3	104788233	104788234		chr6	72552256	72552257		chr2	77759456	77759457						chr9	45798598	45798599		chr5	120735270	120735271						chr4	9336616
chr5	119808879	119808880		chr1	190847784	190847785		chr14	12347254	12347255		chr4	117104960	117104961		chr8	121717585	121717586		chr3	119893641	119893642		chr6	73367605	73367606		chr2	77759468	77759469						chr9	45798624	45798625		chr5	120735504	120735505						chr4	9336734
chr5	119808894	119808895		chr1	190847809	190847810		chr14	12347398	12347399		chr4	117105017	117105018		chr8	121717610	121717611		chr3	119893695	119893696		chr6	73367632	73367633		chr2	77759472	77759473						chr9	45798686	45798687		chr5	124637098	124637099						chr4	11486809
chr5	119808930	119808931		chr1	190847859	190847860		chr14	12347421	12347422		chr4	117105093	117105094		chr8	121717637	121717638		chr3	119893703	119893704		chr6	73367661	73367662		chr2	77759486	77759487						chr9	45798708	45798709		chr5	127684736	127684737						chr4	22497053
chr5	119808947	119808948		chr1	190847975	190847976		chr14	12347450	12347451		chr4	117105097	117105098		chr8	121717642	121717643		chr3	119893724	119893725		chr6	73367682	73367683		chr2	84744395	84744396						chr9	45798710	45798711		chr5	127684857	127684858						chr4	22497071
chr5	120212485	120212486		chr1	190848517	190848518		chr14	12347491	12347492		chr4	117105164	117105165		chr8	121717672	121717673		chr3	119893727	119893728		chr6	86670162	86670163		chr2	84744407	84744408						chr9	45798785	45798786		chr5	127684873	127684874						chr4	22835246
chr5	120212528	120212529		chr1	190848525	190848526		chr14	12347498	12347499		chr4	117105195	117105196		chr8	121717683	121717684		chr3	119893812	119893813		chr6	88195050	88195051		chr2	84744410	84744411						chr9	45798814	45798815		chr5	127684937	127684938						chr4	22835599
chr5	120212550	120212551		chr1	190848616	190848617		chr14	12347502	12347503		chr4	117105213	117105214		chr8	121717732	121717733		chr3	119893826	119893827		chr6	88195083	88195084		chr2	91068734	91068735						chr9	47985365	47985366		chr5	127685001	127685002						chr4	22835647
chr5	120212563	120212564		chr1	190848747	190848748		chr14	12347530	12347531		chr4	117105218	117105219		chr8	121717734	121717735		chr3	119893851	119893852		chr6	88409752	88409753		chr2	91068738	91068739						chr9	47985373	47985374		chr5	127685015	127685016						chr4	33069001
chr5	120357648	120357649		chr1	190848753	190848754		chr14	12347548	12347549		chr4	117105359	117105360		chr8	121717764	121717765		chr3	119893909	119893910		chr6	88409758	88409759		chr2	91068763	91068764						chr9	47985994	47985995		chr5	127685027	127685028						chr4	33069026
chr5	120357718	120357719		chr1	191186729	191186730		chr14	20884727	20884728		chr4	118542619	118542620		chr8	123126596	123126597		chr3	121172133	121172134		chr6	88409825	88409826		chr2	91068863	91068864						chr9	47986071	47986072		chr5	127685065	127685066						chr4	33069066
chr5	120357733	120357734		chr1	191186879	191186880		chr14	20884736	20884737		chr4	118542644	118542645		chr8	123126603	123126604		chr3	121172176	121172177		chr6	88409844	88409845		chr2	91068889	91068890						chr9	47986102	47986103		chr5	127685157	127685158						chr4	33069076
chr5	120357806	120357807		chr1	191186906	191186907		chr14	20884767	20884768		chr4	118542878	118542879		chr8	123126657	123126658		chr3	121969390	121969391		chr6	88410090	88410091		chr2	91068913	91068914						chr9	53916025	53916026		chr5	127685174	127685175						chr4	33069096
chr5	120357893	120357894		chr1	191186909	191186910		chr14	30717129	30717130		chr4	118542923	118542924		chr8	123126680	123126681		chr3	121969399	121969400		chr6	88410170	88410171		chr2	91944802	91944803						chr9	53916140	53916141		chr5	127685437	127685438						chr4	33069350
chr5	120357924	120357925		chr1	191327037	191327038		chr14	30717137	30717138		chr4	118542956	118542957		chr8	123126694	123126695		chr3	121969413	121969414		chr6	94668375	94668376		chr2	91944806	91944807						chr9	53916224	53916225		chr5	127685466	127685467						chr4	33069397
chr5	120357926	120357927		chr1	191327244	191327245		chr14	30717165	30717166		chr4	121096606	121096607		chr8	123126698	123126699		chr3	122104366	122104367		chr6	94668379	94668380		chr2	91944851	91944852						chr9	53916295	53916296		chr5	127685494	127685495						chr4	33069515
chr5	120357981	120357982		chr1	191349286	191349287		chr14	36864263	36864264		chr4	121096732	121096733		chr8	123126754	123126755		chr3	122104383	122104384		chr6	94668400	94668401		chr2	93476486	93476487						chr9	53916298	53916299		chr5	127685497	127685498						chr4	33069536
chr5	120358037	120358038		chr1	191349311	191349312		chr14	36864276	36864277		chr4	124511936	124511937		chr8	123126829	123126830		chr3	122104427	122104428		chr6	94668406	94668407		chr2	93476638	93476639						chr9	53916405	53916406		chr5	127685500	127685501						chr4	33069674
chr5	120358049	120358050		chr1	191349322	191349323		chr14	36864290	36864291		chr4	124511955	124511956		chr8	123126851	123126852		chr3	122104442	122104443		chr6	94668425	94668426		chr2	93476654	93476655						chr9	53916441	53916442		chr5	129189363	129189364						chr4	33069738
chr5	120358073	120358074		chr1	191349778	191349779		chr14	36864292	36864293		chr4	124511960	124511961		chr8	123126860	123126861		chr3	122104494	122104495		chr6	94668490	94668491		chr2	93476669	93476670						chr9	53916708	53916709		chr5	129189391	129189392						chr4	33069837
chr5	120358075	120358076		chr1	191349806	191349807		chr14	36864298	36864299		chr4	124511970	124511971		chr8	123422190	123422191		chr3	122104498	122104499		chr6	94668515	94668516		chr2	93476680	93476681						chr9	59691391	59691392		chr5	129189576	129189577						chr4	33309841
chr5	120358081	120358082		chr1	191349818	191349819		chr14	36864306	36864307		chr4	124511994	124511995		chr8	123422219	123422220		chr3	122104598	122104599		chr6	94668581	94668582		chr2	93823406	93823407						chr9	59691405	59691406		chr5	129189611	129189612						chr4	33309844
chr5	120358083	120358084		chr1	191349831	191349832		chr14	36864705	36864706		chr4	124512000	124512001		chr8	123422273	123422274		chr3	122104626	122104627		chr6	94668650	94668651		chr2	101907628	101907629						chr9	59691430	59691431		chr5	129189657	129189658						chr4	33309852
chr5	120358126	120358127		chr1	191349853	191349854		chr14	36864810	36864811		chr4	124512011	124512012		chr8	124520296	124520297		chr3	122104835	122104836		chr6	94668859	94668860		chr2	101907631	101907632						chr9	59691438	59691439		chr5	129189680	129189681						chr4	40267731
chr5	120358218	120358219		chr1	191349857	191349858		chr14	48888786	48888787		chr4	124512020	124512021		chr8	124520303	124520304		chr3	122104858	122104859		chr6	99726950	99726951		chr2	101907795	101907796						chr9	60649590	60649591		chr5	134164872	134164873						chr4	40267763
chr5	120358300	120358301		chr1	191349864	191349865		chr14	48888896	48888897		chr4	124512031	124512032		chr8	124520311	124520312		chr3	126364668	126364669		chr6	99727003	99727004		chr2	101907817	101907818						chr9	60649655	60649656		chr5	134165112	134165113						chr4	40267776
chr5	120358321	120358322		chr1	191349872	191349873		chr14	48889049	48889050		chr4	124512052	124512053		chr8	124520449	124520450		chr3	126364699	126364700		chr6	99762013	99762014		chr2	101907824	101907825						chr9	60649682	60649683		chr5	135168046	135168047						chr4	40267790
chr5	120358332	120358333		chr1	191349880	191349881		chr14	48889063	48889064		chr4	124512105	124512106		chr8	125950496	125950497		chr3	129612829	129612830		chr6	99762072	99762073		chr2	101907864	101907865						chr9	60649758	60649759		chr5	135168072	135168073						chr4	43653652
chr5	120358340	120358341		chr1	191350024	191350025		chr14	48889068	48889069		chr4	124512110	124512111		chr8	125950527	125950528		chr3	129612911	129612912		chr6	99762294	99762295		chr2	101907870	101907871						chr9	60649776	60649777		chr5	135616173	135616174						chr4	43653665
chr5	120358348	120358349		chr1	191350324	191350325		chr14	48889114	48889115		chr4	124512143	124512144		chr8	125950634	125950635		chr3	129612918	129612919		chr6	99762523	99762524		chr2	101908105	101908106						chr9	62813145	62813146		chr5	135616200	135616201						chr4	43653699
chr5	120358351	120358352		chr1	193315249	193315250		chr14	48889138	48889139		chr4	124512207	124512208		chr8	125950641	125950642		chr3	129612926	129612927		chr6	99762651	99762652		chr2	101908194	101908195						chr9	64339514	64339515		chr5	135616205	135616206						chr4	43653709
chr5	120358354	120358355		chr1	193315271	193315272		chr14	48889146	48889147		chr4	124512243	124512244		chr8	125950647	125950648		chr3	129612930	129612931		chr6	112884780	112884781		chr2	101908424	101908425						chr9	64339544	64339545		chr5	135616242	135616243						chr4	46340866
chr5	120358374	120358375		chr2	3158048	3158049		chr14	49803130	49803131		chr4	124512513	124512514		chr8	125950665	125950666		chr3	129612941	129612942		chr6	112884910	112884911		chr2	101908656	101908657						chr9	64339561	64339562		chr5	135616256	135616257						chr4	46340895
chr5	120358432	120358433		chr2	3158062	3158063		chr14	49803165	49803166		chr4	124709587	124709588		chr9	14860834	14860835		chr3	129612952	129612953		chr6	112884927	112884928		chr2	101908711	101908712						chr9	66360579	66360580		chr5	146832296	146832297						chr4	46340901
chr5	120358450	120358451		chr2	3158124	3158125		chr14	49803180	49803181		chr4	124709593	124709594		chr9	14860844	14860845		chr3	129612958	129612959		chr6	114892352	114892353		chr2	101983392	101983393						chr9	66360604	66360605		chr5	146832342	146832343						chr4	46340916
chr5	120358457	120358458		chr2	3158144	3158145		chr14	49803203	49803204		chr4	124709795	124709796		chr9	14860938	14860939		chr3	129612972	129612973		chr6	126649140	126649141		chr2	101983418	101983419						chr9	66360619	66360620		chr5	146832408	146832409						chr4	46340952
chr5	120358466	120358467		chr2	3158157	3158158		chr14	54297288	54297289		chr4	124709826	124709827		chr9	14860974	14860975		chr3	129613320	129613321		chr6	126649187	126649188		chr2	101983578	101983579						chr9	66360629	66360630		chr5	146832413	146832414						chr4	46988967
chr5	120358496	120358497		chr2	3158175	3158176		chr14	54297295	54297296		chr4	127174855	127174856		chr9	31989700	31989701		chr3	129613328	129613329		chr6	126649205	126649206		chr2	101983601	101983602						chr9	72435579	72435580		chr5	146832469	146832470						chr4	46989025
chr5	120358528	120358529		chr2	3158194	3158195		chr14	54297326	54297327		chr4	127175206	127175207		chr9	31989742	31989743		chr3	129613421	129613422		chr6	126649305	126649306		chr2	101983604	101983605						chr9	72435583	72435584		chr5	146832473	146832474						chr4	46989032
chr5	120735067	120735068		chr2	3158733	3158734		chr14	54297353	54297354		chr4	127175272	127175273		chr9	31989757	31989758		chr3	129613535	129613536		chr6	126649315	126649316		chr2	101983606	101983607						chr9	72435587	72435588		chr5	146832477	146832478						chr4	46992730
chr5	120735092	120735093		chr2	3158908	3158909		chr14	54297355	54297356		chr4	127325295	127325296		chr9	31989846	31989847		chr3	129613559	129613560		chr6	129238042	129238043		chr2	101983649	101983650						chr9	80068987	80068988		chr5	146832491	146832492						chr4	46992736
chr5	120735097	120735098		chr2	3159146	3159147		chr14	65331589	65331590		chr4	127325298	127325299		chr9	31989996	31989997		chr3	129613781	129613782		chr6	129238049	129238050		chr2	101983656	101983657						chr9	80069071	80069072		chr5	147013853	147013854						chr4	46992892
chr5	120735155	120735156		chr2	3159177	3159178		chr14	65331631	65331632		chr4	127325316	127325317		chr9	31990005	31990006		chr3	129613791	129613792		chr6	129238081	129238082		chr2	101983672	101983673						chr9	80069097	80069098		chr5	147723811	147723812						chr4	46993027
chr5	120735173	120735174		chr2	3159220	3159221		chr14	65331713	65331714		chr4	127325413	127325414		chr9	31990129	31990130		chr3	130731190	130731191		chr6	129238178	129238179		chr2	101983674	101983675						chr9	96685768	96685769		chr5	147723814	147723815						chr4	46993077
chr5	120735251	120735252		chr2	3159223	3159224		chr14	70181134	70181135		chr4	127354861	127354862		chr9	31990262	31990263		chr3	130731213	130731214		chr6	129238194	129238195		chr2	102117428	102117429						chr9	96685781	96685782		chr5	147723816	147723817						chr4	46993085
chr5	120735270	120735271		chr2	3159508	3159509		chr14	70181141	70181142		chr4	127354865	127354866		chr9	42262474	42262475		chr3	130731223	130731224		chr6	129238212	129238213		chr2	102117480	102117481						chr9	96685786	96685787		chr5	147723947	147723948						chr4	46993104
chr5	120735504	120735505		chr2	3159517	3159518		chr14	70181219	70181220		chr4	127354983	127354984		chr9	44012909	44012910		chr3	130731229	130731230		chr6	129238245	129238246		chr2	102117606	102117607						chr9	96720882	96720883		chr5	148750140	148750141						chr4	46993125
chr5	124637098	124637099		chr2	4368259	4368260		chr14	70181222	70181223		chr4	127355021	127355022		chr9	44012940	44012941		chr3	133539777	133539778		chr6	129238264	129238265		chr2	102117638	102117639						chr9	96720949	96720950		chr5	148750157	148750158						chr4	47313764
chr5	127684736	127684737		chr2	4368322	4368323		chr14	70181245	70181246		chr4	127441758	127441759		chr9	44013037	44013038		chr3	133540069	133540070		chr6	138391410	138391411		chr2	102184212	102184213						chr9	101690493	101690494		chr5	148750244	148750245						chr4	47313771
chr5	127684857	127684858		chr2	4368535	4368536		chr14	70181250	70181251		chr4	127441985	127441986		chr9	44013232	44013233		chr3	134827957	134827958		chr6	138391451	138391452		chr2	102184254	102184255						chr9	101690498	101690499		chr5	148750281	148750282						chr4	47313882
chr5	127684873	127684874		chr2	4368644	4368645		chr14	70181252	70181253		chr4	127442021	127442022		chr9	44013329	44013330		chr3	134827982	134827983		chr6	138391545	138391546		chr2	102184700	102184701						chr9	101690579	101690580		chr5	148750286	148750287						chr4	49559987
chr5	127684937	127684938		chr2	4368694	4368695		chr14	70181262	70181263		chr4	127442247	127442248		chr9	44013362	44013363		chr3	138197819	138197820		chr6	140460577	140460578		chr2	102184734	102184735						chr9	101690587	101690588		chr5	148750295	148750296						chr4	49560001
chr5	127685001	127685002		chr2	4368834	4368835		chr14	70181264	70181265		chr4	127442264	127442265		chr9	44013396	44013397		chr3	141467198	141467199		chr6	140460586	140460587		chr2	102184805	102184806						chr9	101690608	101690609		chr5	148750303	148750304						chr4	49560014
chr5	127685015	127685016		chr2	5712826	5712827		chr14	70181271	70181272		chr4	127442267	127442268		chr9	44013508	44013509		chr3	141467365	141467366		chr6	142504355	142504356		chr2	104407680	104407681						chr9	101690652	101690653		chr5	148750314	148750315						chr4	49560051
chr5	127685027	127685028		chr2	5712948	5712949		chr14	70181298	70181299		chr4	127442459	127442460		chr9	44013740	44013741		chr3	141467374	141467375		chr6	142504453	142504454		chr2	104407885	104407886						chr9	101690668	101690669		chr5	149247012	149247013						chr4	49560086
chr5	127685065	127685066		chr2	6193281	6193282		chr14	70181322	70181323		chr4	127442532	127442533		chr9	45797803	45797804		chr3	142394428	142394429		chr6	142504462	142504463		chr2	105398226	105398227						chr9	101691094	101691095		chr5	149247016	149247017						chr4	49560153
chr5	127685157	127685158		chr2	6193325	6193326		chr14	70181406	70181407		chr4	127442692	127442693		chr9	45797863	45797864		chr3	142394549	142394550		chr6	142504632	142504633		chr2	105398274	105398275						chr9	101691176	101691177		chr5	149247037	149247038						chr4	49560155
chr5	127685174	127685175		chr2	6193411	6193412		chr14	75454818	75454819		chr4	127442705	127442706		chr9	45798110	45798111		chr3	142394657	142394658		chr6	142814706	142814707		chr2	105398348	105398349						chr9	101691233	101691234		chr5	149584390	149584391						chr4	49560164
chr5	127685437	127685438		chr2	6193413	6193414		chr14	75454918	75454919		chr4	128884890	128884891		chr9	45798205	45798206		chr3	142394674	142394675		chr6	142814823	142814824		chr2	105398357	105398358						chr9	101691254	101691255		chr5	149584393	149584394						chr4	49560197
chr5	127685466	127685467		chr2	6193415	6193416		chr14	75454923	75454924		chr4	128884969	128884970		chr9	45798229	45798230		chr3	142394680	142394681		chr6	142814837	142814838		chr2	105398428	105398429						chr9	107341258	107341259		chr6	3050050	3050051						chr4	49560223
chr5	127685494	127685495		chr2	6193417	6193418		chr14	75454978	75454979		chr4	128885019	128885020		chr9	45798302	45798303		chr3	144669416	144669417		chr6	142814854	142814855		chr2	117180808	117180809						chr9	107341395	107341396		chr6	3050113	3050114						chr4	49560277
chr5	127685497	127685498		chr2	6193419	6193420		chr14	75455210	75455211		chr4	129584089	129584090		chr9	45798316	45798317		chr3	144669499	144669500		chr6	142814866	142814867		chr2	118287957	118287958						chr9	107341454	107341455		chr6	3050211	3050212						chr4	49560522
chr5	127685500	127685501		chr2	6193421	6193422		chr14	77593458	77593459		chr4	129584335	129584336		chr9	45798346	45798347		chr3	144669506	144669507		chr6	142815235	142815236		chr2	118287965	118287966						chr9	107341469	107341470		chr6	18547532	18547533						chr4	49560580
chr5	129189363	129189364		chr2	6193423	6193424		chr14	77593713	77593714		chr4	129584362	129584363		chr9	45798353	45798354		chr3	144669548	144669549		chr6	142815238	142815239		chr2	118288036	118288037						chr9	107341529	107341530		chr6	18547596	18547597						chr4	49560589
chr5	129189391	129189392		chr2	6193425	6193426		chr14	77593855	77593856		chr4	130108564	130108565		chr9	45798598	45798599		chr3	146995179	146995180		chr6	142815295	142815296		chr2	118288163	118288164						chr9	108262473	108262474		chr6	18547860	18547861						chr4	49560592
chr5	129189576	129189577		chr2	6193463	6193464		chr14	77593869	77593870		chr4	130108587	130108588		chr9	45798624	45798625		chr3	146995189	146995190		chr6	142815508	142815509		chr2	118288831	118288832						chr9	108262536	108262537		chr6	18547875	18547876						chr4	49560685
chr5	129189611	129189612		chr2	6193471	6193472		chr14	77593971	77593972		chr4	130518997	130518998		chr9	45798686	45798687		chr3	147182482	147182483		chr6	142815531	142815532		chr2	118288854	118288855						chr9	108262596	108262597		chr6	18547909	18547910						chr4	49560714
chr5	129189657	129189658		chr2	6193774	6193775		chr15	4028468	4028469		chr4	130519001	130519002		chr9	45798708	45798709		chr3	147182519	147182520		chr6	142815549	142815550		chr2	118550366	118550367						chr9	108262610	108262611		chr6	18548164	18548165						chr4	49560740
chr5	129189680	129189681		chr2	6193803	6193804		chr15	4028507	4028508		chr4	130519027	130519028		chr9	45798710	45798711		chr3	147182539	147182540		chr6	142979988	142979989		chr2	118550373	118550374						chr9	108262616	108262617		chr6	18548166	18548167						chr4	49560815
chr5	134164872	134164873		chr2	6193824	6193825		chr15	4028509	4028510		chr4	130571199	130571200		chr9	45798785	45798786		chr3	147182547	147182548		chr6	142980150	142980151		chr2	118550555	118550556						chr9	108843699	108843700		chr6	18548177	18548178						chr4	49561072
chr5	134165112	134165113		chr2	6193839	6193840		chr15	4028520	4028521		chr4	130571280	130571281		chr9	45798814	45798815		chr3	147182567	147182568		chr6	142980210	142980211		chr2	118712617	118712618						chr9	109083190	109083191		chr6	18548267	18548268						chr4	49561082
chr5	135168046	135168047		chr2	9331782	9331783		chr15	35938734	35938735		chr4	130571362	130571363		chr9	47985365	47985366		chr3	147182589	147182590		chr6	144039099	144039100		chr2	118712650	118712651						chr9	109083242	109083243		chr6	18548288	18548289						chr4	49561142
chr5	135168072	135168073		chr2	9331844	9331845		chr15	35938752	35938753		chr4	130571392	130571393		chr9	47985373	47985374		chr3	147182610	147182611		chr6	144039211	144039212		chr2	118712658	118712659						chr9	109083292	109083293		chr6	21767594	21767595						chr4	53386487
chr5	135616173	135616174		chr2	9331878	9331879		chr15	35938773	35938774		chr4	130571407	130571408		chr9	47985994	47985995		chr3	147182629	147182630		chr6	144039379	144039380		chr2	118712725	118712726						chr9	109083318	109083319		chr6	21767611	21767612						chr4	53386543
chr5	135616200	135616201		chr2	9332093	9332094		chr15	35938781	35938782		chr4	130571505	130571506		chr9	47986071	47986072		chr3	147182704	147182705		chr6	144039410	144039411		chr2	118712733	118712734						chr9	109083390	109083391		chr6	21767843	21767844						chr4	53386578
chr5	135616205	135616206		chr2	9332116	9332117		chr15	73724156	73724157		chr4	130571861	130571862		chr9	47986102	47986103		chr3	147182706	147182707		chr7	12880636	12880637		chr2	118712735	118712736						chr9	111438395	111438396		chr6	21767873	21767874						chr4	53386582
chr5	135616242	135616243		chr2	9332178	9332179		chr15	73724178	73724179		chr4	130571868	130571869		chr9	53916025	53916026		chr3	147182784	147182785		chr7	12880644	12880645		chr2	118712777	118712778						chr9	117870849	117870850		chr6	21767896	21767897						chr4	53386595
chr5	135616256	135616257		chr2	12300919	12300920		chr15	73724401	73724402		chr4	132769369	132769370		chr9	53916140	53916141		chr3	147182856	147182857		chr7	12880660	12880661		chr2	118712781	118712782						chr9	117870888	117870889		chr6	21767909	21767910						chr4	53386611
chr5	146832296	146832297		chr2	12300926	12300927		chr15	73724419	73724420		chr4	132769636	132769637		chr9	53916224	53916225		chr3	147182878	147182879		chr7	16062150	16062151		chr2	118712822	118712823						chr9	117870896	117870897		chr6	21767959	21767960						chr4	53386699
chr5	146832342	146832343		chr2	12301016	12301017		chr15	76711264	76711265		chr4	134129693	134129694		chr9	53916295	53916296		chr3	147182884	147182885		chr7	16062181	16062182		chr2	118712856	118712857						chr9	117870933	117870934		chr6	21767961	21767962						chr4	53896667
chr5	146832408	146832409		chr2	12301046	12301047		chr15	76711272	76711273		chr4	134129696	134129697		chr9	53916298	53916299		chr3	148922842	148922843		chr7	16062196	16062197		chr2	118789012	118789013						chr9	117871001	117871002		chr6	22287676	22287677						chr4	53896695
chr5	146832413	146832414		chr2	12301053	12301054		chr15	78664790	78664791		chr4	134129741	134129742		chr9	53916405	53916406		chr3	148922905	148922906		chr7	16062198	16062199		chr2	118789105	118789106						chr9	117871004	117871005		chr6	22287723	22287724						chr4	53896775
chr5	146832469	146832470		chr2	12301062	12301063		chr15	79148527	79148528		chr4	134129832	134129833		chr9	53916441	53916442		chr3	148922907	148922908		chr7	16062201	16062202		chr2	118789602	118789603						chr9	117871008	117871009		chr6	22287739	22287740						chr4	53896880
chr5	146832473	146832474		chr2	12922524	12922525		chr15	79148541	79148542		chr4	134129853	134129854		chr9	53916708	53916709		chr3	148923091	148923092		chr7	16062203	16062204		chr2	118789635	118789636						chr9	117871031	117871032		chr6	22442855	22442856						chr4	55513845
chr5	146832477	146832478		chr2	12922563	12922564		chr15	79148673	79148674		chr4	135398814	135398815		chr9	59691391	59691392		chr3	152165152	152165153		chr7	16062214	16062215		chr2	118789688	118789689						chr9	120572645	120572646		chr6	22442888	22442889						chr4	55514188
chr5	146832491	146832492		chr2	12922579	12922580		chr15	79148693	79148694		chr4	135399079	135399080		chr9	59691405	59691406		chr3	152165157	152165158		chr7	16062223	16062224		chr2	118789701	118789702						chr9	120572681	120572682		chr6	22443650	22443651						chr4	56646408
chr5	147013853	147013854		chr2	12922650	12922651		chr15	79192767	79192768		chr4	135973376	135973377		chr9	59691430	59691431		chr3	152165162	152165163		chr7	16062235	16062236		chr2	118789730	118789731						chr9	120572704	120572705		chr6	22443770	22443771						chr4	56646420
chr5	147723811	147723812		chr2	13573143	13573144		chr15	79192798	79192799		chr4	135973450	135973451		chr9	59691438	59691439		chr3	152340859	152340860		chr7	16062237	16062238		chr2	118789740	118789741						chr10	13501098	13501099		chr6	22443812	22443813						chr4	57298641
chr5	147723814	147723815		chr2	13573182	13573183		chr15	79192905	79192906		chr4	135973457	135973458		chr9	60649590	60649591		chr3	153078335	153078336		chr7	16062249	16062250		chr2	118789758	118789759						chr10	13501118	13501119		chr6	22443868	22443869						chr4	57298730
chr5	147723816	147723817		chr2	13573223	13573224		chr15	79192935	79192936		chr4	135981763	135981764		chr9	60649655	60649656		chr3	153078355	153078356		chr7	16062268	16062269		chr2	118789782	118789783						chr10	13501137	13501138		chr6	28452257	28452258						chr4	57568512
chr5	147723947	147723948		chr2	18031463	18031464		chr15	79192974	79192975		chr4	137266193	137266194		chr9	60649682	60649683		chr3	153078378	153078379		chr7	16062292	16062293		chr2	118789831	118789832						chr10	13501146	13501147		chr6	28452384	28452385						chr4	57568549
chr5	148750140	148750141		chr2	18031476	18031477		chr15	79192984	79192985		chr4	137266197	137266198		chr9	60649758	60649759		chr3	153482716	153482717		chr7	16880359	16880360		chr2	118789871	118789872						chr10	13501163	13501164		chr6	29474688	29474689						chr4	57832796
chr5	148750157	148750158		chr2	18031485	18031486		chr15	79193026	79193027		chr4	137266199	137266200		chr9	60649776	60649777		chr3	153482820	153482821		chr7	16880367	16880368		chr2	118899407	118899408						chr10	13501165	13501166		chr6	29474868	29474869						chr4	57832845
chr5	148750244	148750245		chr2	18031511	18031512		chr15	79193099	79193100		chr4	137266205	137266206		chr9	62813145	62813146		chr3	153482854	153482855		chr7	16880545	16880546		chr2	118899426	118899427						chr10	13501171	13501172		chr6	29474947	29474948						chr4	57832931
chr5	148750281	148750282		chr2	18031539	18031540		chr15	79193149	79193150		chr4	137266211	137266212		chr9	64339514	64339515		chr3	153483913	153483914		chr7	19509539	19509540		chr2	118899567	118899568						chr10	13501211	13501212		chr6	29475160	29475161						chr4	57833278
chr5	148750286	148750287		chr2	18031543	18031544		chr15	79193151	79193152		chr4	137266213	137266214		chr9	64339544	64339545		chr3	153483918	153483919		chr7	24538339	24538340		chr2	119520508	119520509						chr10	13501235	13501236		chr6	29475169	29475170						chr4	57833372
chr5	148750295	148750296		chr2	18623327	18623328		chr15	79193153	79193154		chr4	141147217	141147218		chr9	64339561	64339562		chr3	153484023	153484024		chr7	24538359	24538360		chr2	119520531	119520532						chr10	13501279	13501280		chr6	29475171	29475172						chr4	57833410
chr5	148750303	148750304		chr2	18623342	18623343		chr15	79193156	79193157		chr4	141147241	141147242		chr9	66360579	66360580		chr3	153484100	153484101		chr7	25333262	25333263		chr2	119520559	119520560						chr10	13501283	13501284		chr6	50382025	50382026						chr4	57833436
chr5	148750314	148750315		chr2	18623378	18623379		chr15	79193321	79193322		chr4	141147248	141147249		chr9	66360604	66360605		chr3	153484261	153484262		chr7	25333272	25333273		chr2	119520588	119520589						chr10	25119203	25119204		chr6	50382082	50382083						chr4	57833606
chr5	149247012	149247013		chr2	18623384	18623385		chr15	80630833	80630834		chr4	141147289	141147290		chr9	66360619	66360620		chr3	153484344	153484345		chr7	25333321	25333322		chr2	119520628	119520629						chr10	25119230	25119231		chr6	50382312	50382313						chr4	57833619
chr5	149247016	149247017		chr2	18623407	18623408		chr15	80630840	80630841		chr4	143348893	143348894		chr9	66360629	66360630		chr3	154646703	154646704		chr7	25333615	25333616		chr2	119520632	119520633						chr10	25119242	25119243		chr6	50382323	50382324						chr4	57833730
chr5	149247037	149247038		chr2	18623463	18623464		chr15	80630850	80630851		chr4	143348974	143348975		chr9	72435579	72435580		chr3	154646708	154646709		chr7	25333621	25333622		chr2	119520658	119520659						chr10	25119251	25119252		chr6	50382351	50382352						chr4	57834032
chr5	149583741	149583742		chr2	18623542	18623543		chr15	80630883	80630884		chr4	143349007	143349008		chr9	72435583	72435584		chr3	154646756	154646757		chr7	25333683	25333684		chr2	119700250	119700251						chr10	25119309	25119310		chr6	50382356	50382357						chr4	57834034
chr5	149583749	149583750		chr2	18634991	18634992		chr15	80630899	80630900		chr4	143349047	143349048		chr9	72435587	72435588		chr4	3229468	3229469		chr7	25333888	25333889		chr2	119700300	119700301						chr10	25119352	25119353		chr6	50382412	50382413						chr4	57834036
chr5	149583811	149583812		chr2	18635009	18635010		chr15	80631172	80631173		chr4	143349100	143349101		chr9	80068987	80068988		chr4	3229705	3229706		chr7	27335612	27335613		chr2	119700325	119700326						chr10	25119383	25119384		chr6	50382445	50382446						chr4	57954837
chr5	149583914	149583915		chr2	18635024	18635025		chr15	81330545	81330546		chr4	143349118	143349119		chr9	80069071	80069072		chr4	3229718	3229719		chr7	28733343	28733344		chr2	120243597	120243598						chr10	40036830	40036831		chr6	53794369	53794370						chr4	57955038
chr5	149583991	149583992		chr2	18635098	18635099		chr15	81330710	81330711		chr4	144891546	144891547		chr9	80069097	80069098		chr4	3229776	3229777		chr7	28733371	28733372		chr2	120243683	120243684						chr10	40036835	40036836		chr6	53794498	53794499						chr4	57955082
chr5	149583995	149583996		chr2	18635133	18635134		chr15	81330779	81330780		chr4	144891635	144891636		chr9	96685768	96685769		chr4	5643109	5643110		chr7	28733393	28733394		chr2	120243713	120243714						chr10	40036845	40036846		chr6	53794558	53794559						chr4	59914401
chr5	149584137	149584138		chr2	18635143	18635144		chr15	81330845	81330846		chr4	144891737	144891738		chr9	96685781	96685782		chr4	5643175	5643176		chr7	29906304	29906305		chr2	120243778	120243779						chr10	40036932	40036933		chr6	53794783	53794784						chr4	59914405
chr5	149584153	149584154		chr2	18635151	18635152		chr15	81769185	81769186		chr4	144891799	144891800		chr9	96685786	96685787		chr4	5643296	5643297		chr7	29906319	29906320		chr2	121353361	121353362						chr10	40036944	40036945		chr6	53794797	53794798						chr4	59914410
chr5	149584265	149584266		chr2	18635162	18635163		chr15	81769216	81769217		chr4	146933179	146933180		chr9	96720882	96720883		chr4	6988964	6988965		chr7	29906321	29906322		chr2	121353379	121353380						chr10	40036950	40036951		chr6	53794803	53794804						chr4	59914413
chr5	149584390	149584391		chr2	18635282	18635283		chr15	81769223	81769224		chr4	146933183	146933184		chr9	96720949	96720950		chr4	6989131	6989132		chr7	29906328	29906329		chr2	121353410	121353411						chr10	40037339	40037340		chr6	54337528	54337529						chr4	59914420
chr5	149584393	149584394		chr2	19908683	19908684		chr15	81769245	81769246		chr4	146933193	146933194		chr9	101690493	101690494		chr4	9336529	9336530		chr7	30086630	30086631		chr2	121353412	121353413						chr10	40037372	40037373		chr6	54337533	54337534						chr4	59914442
chr6	3050050	3050051		chr2	19908686	19908687		chr15	81769285	81769286		chr4	148298134	148298135		chr9	101690498	101690499		chr4	9336578	9336579		chr7	30086704	30086705		chr2	121353428	121353429						chr10	40037375	40037376		chr6	54337545	54337546						chr4	59914453
chr6	3050113	3050114		chr2	19908702	19908703		chr15	82087295	82087296		chr4	148298226	148298227		chr9	101690579	101690580		chr4	9336616	9336617		chr7	30086731	30086732		chr2	121573075	121573076						chr10	56106587	56106588		chr6	54337548	54337549						chr4	59914465
chr6	3050211	3050212		chr2	19908769	19908770		chr15	82087480	82087481		chr4	148298282	148298283		chr9	101690587	101690588		chr4	9336734	9336735		chr7	30086740	30086741		chr2	121573100	121573101						chr10	56106624	56106625		chr6	54337601	54337602						chr4	59914477
chr6	18547532	18547533		chr2	19908787	19908788		chr15	82087555	82087556		chr4	148298298	148298299		chr9	101690608	101690609		chr4	11486809	11486810		chr7	30086813	30086814		chr2	121573116	121573117						chr10	56106690	56106691		chr6	54337607	54337608						chr4	59914493
chr6	18547596	18547597		chr2	19908802	19908803		chr15	85625427	85625428		chr4	150555686	150555687		chr9	101690652	101690653		chr4	22497053	22497054		chr7	30086832	30086833		chr2	121573223	121573224						chr10	56106935	56106936		chr6	54682861	54682862						chr4	59914504
chr6	18547860	18547861		chr2	19908825	19908826		chr15	85625462	85625463		chr4	150555690	150555691		chr9	101690668	101690669		chr4	22497071	22497072		chr7	30087075	30087076		chr2	121573307	121573308						chr10	56106944	56106945		chr6	54682870	54682871						chr4	62582094
chr6	18547875	18547876		chr2	19908840	19908841		chr15	85625524	85625525		chr4	150555698	150555699		chr9	101691094	101691095		chr4	22835246	22835247		chr7	30087150	30087151		chr2	125135366	125135367						chr10	56106964	56106965		chr6	83573142	83573143						chr4	62582101
chr6	18547909	18547910		chr2	19908848	19908849		chr15	88955002	88955003		chr4	150555702	150555703		chr9	101691176	101691177		chr4	22835599	22835600		chr7	30564086	30564087		chr2	125135553	125135554						chr10	56107168	56107169		chr6	83573145	83573146						chr4	62582369
chr6	18548164	18548165		chr2	19908862	19908863		chr15	88955037	88955038		chr4	151935196	151935197		chr9	101691233	101691234		chr4	22835647	22835648		chr7	30564092	30564093		chr2	125135558	125135559						chr10	56115664	56115665		chr6	86395931	86395932						chr4	62582655
chr6	18548166	18548167		chr2	22745770	22745771		chr15	88955123	88955124		chr4	151935346	151935347		chr9	101691254	101691255		chr4	32387979	32387980		chr7	30564095	30564096		chr2	125135636	125135637						chr10	56115672	56115673		chr6	86396012	86396013						chr4	63494416
chr6	18548177	18548178		chr2	22745807	22745808		chr15	88955155	88955156		chr4	151935351	151935352		chr9	107341258	107341259		chr4	32388092	32388093		chr7	45857501	45857502		chr2	125135670	125135671						chr10	56115695	56115696		chr6	86396019	86396020						chr4	63494430
chr6	18548267	18548268		chr2	22745994	22745995		chr15	88955198	88955199		chr4	152475971	152475972		chr9	107341395	107341396		chr4	32388115	32388116		chr7	45857507	45857508		chr2	125135689	125135690						chr10	56115704	56115705		chr6	86396112	86396113						chr4	63494437
chr6	18548288	18548289		chr2	24934224	24934225		chr15	88955209	88955210		chr4	152475985	152475986		chr9	107341454	107341455		chr4	32388118	32388119		chr7	45857528	45857529		chr2	125575637	125575638						chr10	56115710	56115711		chr6	88464874	88464875						chr4	74014844
chr6	21767594	21767595		chr2	24934304	24934305		chr15	88955236	88955237		chr4	152476000	152476001		chr9	107341469	107341470		chr4	32388616	32388617		chr7	45857561	45857562		chr2	125575639	125575640						chr10	56115713	56115714		chr6	88464878	88464879						chr4	74015004
chr6	21767611	21767612		chr2	24934321	24934322		chr15	88955240	88955241		chr4	153373486	153373487		chr9	107341529	107341530		chr4	32388621	32388622		chr7	45857571	45857572		chr2	125575711	125575712						chr10	56115719	56115720		chr6	88464887	88464888						chr4	74015164
chr6	21767843	21767844		chr2	26060849	26060850		chr15	96489122	96489123		chr4	153373490	153373491		chr9	108262473	108262474		chr4	32388679	32388680		chr7	45857622	45857623		chr2	125575750	125575751						chr10	56115728	56115729		chr6	88464890	88464891						chr4	84676747
chr6	21767873	21767874		chr2	26061143	26061144		chr15	96489283	96489284		chr4	153373504	153373505		chr9	108262536	108262537		chr4	33069001	33069002		chr7	45857626	45857627		chr2	125575806	125575807						chr10	56115741	56115742		chr6	97618046	97618047						chr4	87126887
chr6	21767896	21767897		chr2	26061158	26061159		chr15	96489480	96489481		chr4	153373520	153373521		chr9	108262596	108262597		chr4	33069026	33069027		chr7	45857633	45857634		chr2	125575897	125575898						chr10	56115746	56115747		chr6	97618062	97618063						chr4	87127099
chr6	21767909	21767910		chr2	26061189	26061190		chr15	96489488	96489489		chr4	153373530	153373531		chr9	108262610	108262611		chr4	33069066	33069067		chr7	45857640	45857641		chr2	126878641	126878642						chr10	56115769	56115770		chr6	99727049	99727050						chr4	87127155
chr6	21767959	21767960		chr2	26061199	26061200		chr15	99458496	99458497		chr4	153373560	153373561		chr9	108262616	108262617		chr4	33069076	33069077		chr7	45857650	45857651		chr2	126878682	126878683						chr10	56115783	56115784		chr6	99727053	99727054						chr4	88869139
chr6	21767961	21767962		chr2	26314309	26314310		chr15	99458548	99458549		chr4	153373572	153373573		chr9	108843699	108843700		chr4	33069096	33069097		chr7	45857657	45857658		chr2	126878687	126878688						chr10	56115791	56115792		chr6	112560268	112560269						chr4	88869168
chr6	22287676	22287677		chr2	26314472	26314473		chr15	99458706	99458707		chr4	154072585	154072586		chr9	109083190	109083191		chr4	33069350	33069351		chr7	45857725	45857726		chr2	128285577	128285578						chr10	56115793	56115794		chr6	112560350	112560351						chr4	88869243
chr6	22287723	22287724		chr2	26314477	26314478		chr15	99458760	99458761		chr4	154072611	154072612		chr9	109083242	109083243		chr4	33069397	33069398		chr7	45857784	45857785		chr2	128285597	128285598						chr10	56115805	56115806		chr6	112560410	112560411						chr4	88869246
chr6	22287739	22287740		chr2	26314506	26314507		chr15	99807717	99807718		chr4	154072669	154072670		chr9	109083292	109083293		chr4	33069515	33069516		chr7	45857789	45857790		chr2	128285602	128285603						chr10	56115814	56115815		chr6	112560504	112560505						chr4	88869250
chr6	22442855	22442856		chr2	26314593	26314594		chr15	99807900	99807901		chr5	7343328	7343329		chr9	109083318	109083319		chr4	33069536	33069537		chr7	45857882	45857883		chr2	128285604	128285605						chr10	56115857	56115858		chr6	112560957	112560958						chr4	88869329
chr6	22442888	22442889		chr2	26314620	26314621		chr15	99808220	99808221		chr5	7343354	7343355		chr9	109083390	109083391		chr4	33069674	33069675		chr7	45857897	45857898		chr2	128285612	128285613						chr10	56115871	56115872		chr6	112560970	112560971						chr4	88869399
chr6	22443650	22443651		chr2	26314758	26314759		chr15	99808251	99808252		chr5	7343501	7343502		chr9	111438395	111438396		chr4	33069738	33069739		chr7	45857908	45857909		chr2	128285719	128285720						chr10	56115893	56115894		chr6	114238948	114238949						chr4	97779175
chr6	22443770	22443771		chr2	26351125	26351126		chr15	99808272	99808273		chr5	9265381	9265382		chr9	117870849	117870850		chr4	33069837	33069838		chr7	45857928	45857929		chr2	128285806	128285807						chr10	59953808	59953809		chr6	114239199	114239200						chr4	97779198
chr6	22443812	22443813		chr2	26351375	26351376		chr15	99808275	99808276		chr5	19906007	19906008		chr9	117870888	117870889		chr4	33309841	33309842		chr7	45857977	45857978		chr2	128285888	128285889						chr10	59953836	59953837		chr6	114239496	114239497						chr4	97779220
chr6	22443868	22443869		chr2	26629241	26629242		chr15	99808306	99808307		chr5	19906057	19906058		chr9	117870896	117870897		chr4	33309844	33309845		chr7	45857998	45857999		chr2	128285893	128285894						chr10	59953838	59953839		chr6	114239560	114239561						chr4	97779571
chr6	28452257	28452258		chr2	26629473	26629474		chr15	99808348	99808349		chr5	19906061	19906062		chr9	117870933	117870934		chr4	33309852	33309853		chr7	45858010	45858011		chr2	128285994	128285995						chr10	62579144	62579145		chr6	114239721	114239722						chr4	101495950
chr6	28452384	28452385		chr2	27514124	27514125		chr15	99808423	99808424		chr5	23417330	23417331		chr9	117871001	117871002		chr4	40267731	40267732		chr7	45858023	45858024		chr2	128286191	128286192						chr10	69777101	69777102		chr6	114239788	114239789						chr4	101496005
chr6	29474688	29474689		chr2	27514126	27514127		chr15	99808435	99808436		chr5	23759452	23759453		chr9	117871004	117871005		chr4	40267763	40267764		chr7	45858032	45858033		chr2	128286198	128286199						chr10	69777125	69777126		chr6	114239918	114239919						chr4	101496094
chr6	29474868	29474869		chr2	27514352	27514353		chr15	100038068	100038069		chr5	23759481	23759482		chr9	117871008	117871009		chr4	40267776	40267777		chr7	45858056	45858057		chr2	128286476	128286477						chr10	71285845	71285846		chr6	114239934	114239935						chr4	101496099
chr6	29474947	29474948		chr2	27675973	27675974		chr15	100303349	100303350		chr5	23759615	23759616		chr9	117871031	117871032		chr4	40267790	40267791		chr7	45858173	45858174		chr2	129575483	129575484						chr10	71285850	71285851		chr6	119109453	119109454						chr4	101496122
chr6	29475160	29475161		chr2	27675989	27675990		chr15	100303600	100303601		chr5	23759652	23759653		chr9	120572645	120572646		chr4	43653652	43653653		chr7	45858180	45858181		chr2	129575491	129575492						chr10	71285889	71285890		chr6	119109467	119109468						chr4	101549344
chr6	29475169	29475170		chr2	27676035	27676036		chr15	100303685	100303686		chr5	23759682	23759683		chr9	120572681	120572682		chr4	43653665	43653666		chr7	45858235	45858236		chr2	129575515	129575516						chr10	77032108	77032109		chr6	125152573	125152574						chr4	101549371
chr6	29475171	29475172		chr2	27676052	27676053		chr15	102256556	102256557		chr5	23759959	23759960		chr9	120572704	120572705		chr4	43653699	43653700		chr7	64048806	64048807		chr2	129575546	129575547						chr10	77032144	77032145		chr6	125152579	125152580						chr4	101760966
chr6	50382025	50382026		chr2	27676199	27676200		chr15	102256600	102256601		chr5	23759969	23759970		chr10	13501098	13501099		chr4	43653709	43653710		chr7	64048808	64048809		chr2	129575624	129575625						chr10	77032163	77032164		chr6	125152618	125152619						chr4	101761007
chr6	50382082	50382083		chr2	27676208	27676209		chr15	102256604	102256605		chr5	23850077	23850078		chr10	13501118	13501119		chr4	46340866	46340867		chr7	64048826	64048827		chr2	129575631	129575632						chr10	77032174	77032175		chr6	125152632	125152633						chr4	101761042
chr6	50382312	50382313		chr2	27676224	27676225		chr15	103181763	103181764		chr5	23850189	23850190		chr10	13501137	13501138		chr4	46340895	46340896		chr7	64048835	64048836		chr2	130643362	130643363						chr10	77032218	77032219		chr6	125152638	125152639						chr4	101761408
chr6	50382323	50382324		chr2	27676240	27676241		chr15	103181969	103181970		chr5	30341688	30341689		chr10	13501146	13501147		chr4	46340901	46340902		chr7	64048851	64048852		chr2	130643449	130643450						chr10	77434451	77434452		chr6	125152644	125152645						chr4	101761491
chr6	50382351	50382352		chr2	27676264	27676265		chr15	103181977	103181978		chr5	30341746	30341747		chr10	13501163	13501164		chr4	46340916	46340917		chr7	64048861	64048862		chr2	130643524	130643525						chr10	77434545	77434546		chr6	125152678	125152679						chr4	101761525
chr6	50382356	50382357		chr2	27676289	27676290		chr16	4214824	4214825		chr5	30341755	30341756		chr10	13501165	13501166		chr4	46340952	46340953		chr7	64048868	64048869		chr2	131040400	131040401						chr10	77434554	77434555		chr6	125152695	125152696						chr4	101761764
chr6	50382412	50382413		chr2	27676309	27676310		chr16	4215016	4215017		chr5	30341765	30341766		chr10	13501171	13501172		chr4	46988967	46988968		chr7	73250504	73250505		chr2	131040402	131040403						chr10	77434583	77434584		chr6	126544400	126544401						chr4	103315141
chr6	50382445	50382446		chr2	27676312	27676313		chr16	4963517	4963518		chr5	30341768	30341769		chr10	13501211	13501212		chr4	46989025	46989026		chr7	73250699	73250700		chr2	131040479	131040480						chr10	77434594	77434595		chr6	126544428	126544429						chr4	103315439
chr6	53794369	53794370		chr2	27676316	27676317		chr16	4963578	4963579		chr5	30341772	30341773		chr10	13501235	13501236		chr4	46989032	46989033		chr7	73250714	73250715		chr2	131211306	131211307						chr10	77434613	77434614		chr6	126544435	126544436						chr4	103315475
chr6	53794498	53794499		chr2	27676323	27676324		chr16	4963584	4963585		chr5	30341782	30341783		chr10	13501279	13501280		chr4	46992730	46992731		chr7	73250724	73250725		chr2	131211335	131211336						chr10	77434817	77434818		chr6	126544458	126544459						chr4	103734945
chr6	53794558	53794559		chr2	27676365	27676366		chr16	13668520	13668521		chr5	30341847	30341848		chr10	13501283	13501284		chr4	46992736	46992737		chr7	73250759	73250760		chr2	131211361	131211362						chr10	78463858	78463859		chr6	126544464	126544465						chr4	103734949
chr6	53794783	53794784		chr2	27676440	27676441		chr16	13668524	13668525		chr5	30341931	30341932		chr10	25119203	25119204		chr4	46992892	46992893		chr7	73250788	73250789		chr2	131211402	131211403						chr10	78463869	78463870		chr6	126544532	126544533						chr4	103735069
chr6	53794797	53794798		chr2	27676451	27676452		chr16	13668559	13668560		chr5	30342178	30342179		chr10	25119230	25119231		chr4	46993027	46993028		chr7	73250795	73250796		chr2	131211412	131211413						chr10	80147382	80147383		chr6	126544699	126544700						chr4	103735366
chr6	53794803	53794804		chr2	27676457	27676458		chr16	27388295	27388296		chr5	30342473	30342474		chr10	25119242	25119243		chr4	46993077	46993078		chr7	73251291	73251292		chr2	131211445	131211446						chr10	80147388	80147389		chr6	126544808	126544809						chr4	104452423
chr6	54337528	54337529		chr2	27676466	27676467		chr16	27388297	27388298		chr5	30342492	30342493		chr10	25119251	25119252		chr4	46993085	46993086		chr7	73251533	73251534		chr2	131260425	131260426						chr10	80147435	80147436		chr6	126544844	126544845						chr4	104452481
chr6	54337533	54337534		chr2	27676480	27676481		chr16	27388305	27388306		chr5	38258592	38258593		chr10	25119309	25119310		chr4	46993104	46993105		chr7	73251562	73251563		chr2	131260537	131260538						chr10	80147523	80147524		chr6	128020383	128020384						chr4	104452599
chr6	54337545	54337546		chr2	27676482	27676483		chr16	29580507	29580508		chr5	38258724	38258725		chr10	25119352	25119353		chr4	46993125	46993126		chr7	73251656	73251657		chr2	131510928	131510929						chr10	80164007	80164008		chr6	128020552	128020553						chr4	104452678
chr6	54337548	54337549		chr2	27676504	27676505		chr16	29580538	29580539		chr5	38258743	38258744		chr10	25119383	25119384		chr4	47313764	47313765		chr7	73251678	73251679		chr2	131510991	131510992						chr10	80180397	80180398		chr6	128020567	128020568						chr4	104452746
chr6	54337601	54337602		chr2	27676507	27676508		chr16	29580541	29580542		chr5	38258792	38258793		chr10	40036830	40036831		chr4	47313771	47313772		chr7	75796392	75796393		chr2	131511059	131511060						chr10	80180513	80180514		chr6	128020602	128020603						chr4	104452777
chr6	54337607	54337608		chr2	27676515	27676516		chr16	38958826	38958827		chr5	38258812	38258813		chr10	40036835	40036836		chr4	47313882	47313883		chr7	75796522	75796523		chr2	131511167	131511168						chr10	80180661	80180662		chr6	136861045	136861046						chr4	104452802
chr6	54682861	54682862		chr2	27834754	27834755		chr16	38958873	38958874		chr5	38795079	38795080		chr10	40036845	40036846		chr4	49559987	49559988		chr7	75796571	75796572		chr2	131511197	131511198						chr10	80180769	80180770		chr6	136861133	136861134						chr4	104452806
chr6	54682870	54682871		chr2	27834885	27834886		chr16	38958878	38958879		chr5	38795096	38795097		chr10	40036932	40036933		chr4	49560001	49560002		chr7	75796643	75796644		chr2	131511218	131511219						chr10	80265794	80265795		chr6	136861137	136861138						chr4	104453201
chr6	83573142	83573143		chr2	27834899	27834900		chr16	38958881	38958882		chr5	38795116	38795117		chr10	40036944	40036945		chr4	49560014	49560015		chr7	75796779	75796780		chr2	131511256	131511257						chr10	80265814	80265815		chr6	136861358	136861359						chr4	105246408
chr6	83573145	83573146		chr2	27835003	27835004		chr16	38958886	38958887		chr5	38795331	38795332		chr10	40036950	40036951		chr4	49560051	49560052		chr7	75796826	75796827		chr2	131511383	131511384						chr10	80265849	80265850		chr6	136861398	136861399						chr4	105246430
chr6	86395931	86395932		chr2	27835026	27835027		chr16	38958961	38958962		chr5	38795334	38795335		chr10	40037339	40037340		chr4	49560086	49560087		chr7	75796867	75796868		chr2	131542343	131542344						chr10	80809367	80809368		chr6	136861405	136861406						chr4	105246493
chr6	86396012	86396013		chr2	27835115	27835116		chr16	38959116	38959117		chr5	38795337	38795338		chr10	40037372	40037373		chr4	49560153	49560154		chr7	88206994	88206995		chr2	131542351	131542352						chr10	80809412	80809413		chr6	136861414	136861415						chr4	105246575
chr6	86396019	86396020		chr2	28466823	28466824		chr16	38959167	38959168		chr5	38870580	38870581		chr10	40037375	40037376		chr4	49560155	49560156		chr7	88207009	88207010		chr2	131542363	131542364						chr10	80809449	80809450		chr6	136861417	136861418						chr4	105246905
chr6	86396112	86396113		chr2	28466831	28466832		chr16	42444697	42444698		chr5	38870657	38870658		chr10	56106587	56106588		chr4	49560164	49560165		chr7	88207054	88207055		chr2	131542538	131542539						chr10	80809468	80809469		chr6	136861441	136861442						chr4	105247186
chr6	88464874	88464875		chr2	28466860	28466861		chr16	42444739	42444740		chr5	38870689	38870690		chr10	56106624	56106625		chr4	49560197	49560198		chr7	88207069	88207070		chr2	132143567	132143568						chr10	80809477	80809478		chr6	137251816	137251817						chr4	105313437
chr6	88464878	88464879		chr2	28620805	28620806		chr16	42444819	42444820		chr5	38870715	38870716		chr10	56106690	56106691		chr4	49560223	49560224		chr7	88207101	88207102		chr2	134455904	134455905						chr10	80987862	80987863		chr6	137251924	137251925						chr4	105313565
chr6	88464887	88464888		chr2	28620815	28620816		chr16	42445196	42445197		chr5	48286177	48286178		chr10	56106935	56106936		chr4	49560277	49560278		chr7	88207105	88207106		chr2	134456145	134456146						chr10	80988000	80988001		chr6	137251974	137251975						chr4	105313586
chr6	88464890	88464891		chr2	28620843	28620844		chr16	58522051	58522052		chr5	53048310	53048311		chr10	56106944	56106945		chr4	49560522	49560523		chr7	88278965	88278966		chr2	134456172	134456173						chr10	81302745	81302746		chr6	137252037	137252038						chr4	105313784
chr6	97618046	97618047		chr2	28620861	28620862		chr16	58522065	58522066		chr5	53048461	53048462		chr10	56106964	56106965		chr4	49560580	49560581		chr7	88278975	88278976		chr2	134456348	134456349						chr10	81302796	81302797		chr6	138391098	138391099						chr4	105314019
chr6	97618062	97618063		chr2	30239816	30239817		chr16	58522386	58522387		chr5	53048473	53048474		chr10	56107168	56107169		chr4	49560589	49560590		chr7	88279035	88279036		chr2	140171644	140171645						chr10	81302816	81302817		chr6	138391174	138391175						chr4	107922351
chr6	99727049	99727050		chr2	30239886	30239887		chr16	78313648	78313649		chr5	53048528	53048529		chr10	56115664	56115665		chr4	49560592	49560593		chr7	88279042	88279043		chr2	140171782	140171783						chr10	81302841	81302842		chr6	138391248	138391249						chr4	107922522
chr6	99727053	99727054		chr2	30240029	30240030		chr16	78313702	78313703		chr5	53214492	53214493		chr10	56115672	56115673		chr4	49560685	49560686		chr7	98937194	98937195		chr2	142904161	142904162						chr10	81302918	81302919		chr6	138391487	138391488						chr4	107922578
chr6	112560268	112560269		chr2	30240060	30240061		chr16	93883188	93883189		chr5	53214512	53214513		chr10	56115695	56115696		chr4	49560714	49560715		chr7	98937266	98937267		chr2	142904233	142904234						chr10	81302925	81302926		chr6	138419757	138419758						chr4	107922650
chr6	112560350	112560351		chr2	30240238	30240239		chr16	93883200	93883201		chr5	53214771	53214772		chr10	56115704	56115705		chr4	49560740	49560741		chr7	98937338	98937339		chr2	143882212	143882213						chr10	81302945	81302946		chr6	145748364	145748365						chr4	107922769
chr6	112560410	112560411		chr2	30357502	30357503		chr16	93883213	93883214		chr5	53214979	53214980		chr10	56115710	56115711		chr4	49560815	49560816		chr7	98937375	98937376		chr2	143882402	143882403						chr10	81302950	81302951		chr6	145748369	145748370						chr4	107922856
chr6	112560504	112560505		chr2	30357504	30357505		chr17	6978559	6978560		chr5	53215629	53215630		chr10	56115713	56115714		chr4	49561072	49561073		chr7	107497218	107497219		chr2	143882430	143882431						chr10	81302956	81302957		chr6	145748475	145748476						chr4	108880237
chr6	112560957	112560958		chr2	30357533	30357534		chr17	6978568	6978569		chr5	53215652	53215653		chr10	56115719	56115720		chr4	49561082	49561083		chr7	107497323	107497324		chr2	143917381	143917382						chr10	81303022	81303023		chr6	146271202	146271203						chr4	108880266
chr6	112560970	112560971		chr2	30357787	30357788		chr17	6978574	6978575		chr5	53215661	53215662		chr10	56115728	56115729		chr4	49561142	49561143		chr7	107497387	107497388		chr2	143917422	143917423						chr10	84621960	84621961		chr6	146271212	146271213						chr4	108880270
chr6	114238948	114238949		chr2	30357952	30357953		chr17	8387399	8387400		chr5	54182351	54182352		chr10	56115741	56115742		chr4	53386487	53386488		chr7	107497740	107497741		chr2	143917442	143917443						chr10	84621964	84621965		chr6	146271334	146271335						chr4	108880272
chr6	114239199	114239200		chr2	30544524	30544525		chr17	8387672	8387673		chr5	54182567	54182568		chr10	56115746	56115747		chr4	53386543	53386544		chr7	107497750	107497751		chr2	144164252	144164253						chr10	94450399	94450400		chr6	146271351	146271352						chr4	108880401
chr6	114239496	114239497		chr2	30544579	30544580		chr17	8387799	8387800		chr5	54182670	54182671		chr10	56115769	56115770		chr4	53386578	53386579		chr7	107497780	107497781		chr2	144164256	144164257						chr10	94450515	94450516		chr6	146271355	146271356						chr4	108880542
chr6	114239560	114239561		chr2	30544617	30544618		chr17	8388501	8388502		chr5	63811589	63811590		chr10	56115783	56115784		chr4	53386582	53386583		chr7	107497786	107497787		chr2	144164260	144164261						chr10	94978618	94978619		chr6	146271450	146271451						chr4	109281223
chr6	114239721	114239722		chr2	30708909	30708910		chr17	8388591	8388592		chr5	63811720	63811721		chr10	56115791	56115792		chr4	53386595	53386596		chr7	108935112	108935113		chr2	144164378	144164379						chr10	94978624	94978625		chr6	147053885	147053886						chr4	109281270
chr6	114239788	114239789		chr2	30709108	30709109		chr17	28904765	28904766		chr5	72503213	72503214		chr10	56115793	56115794		chr4	53386611	53386612		chr7	108935306	108935307		chr2	144164383	144164384						chr10	94978630	94978631		chr6	147053934	147053935						chr4	109281288
chr6	114239918	114239919		chr2	30709386	30709387		chr17	28904785	28904786		chr5	72503319	72503320		chr10	56115805	56115806		chr4	53386699	53386700		chr7	116034994	116034995		chr2	144164406	144164407						chr10	94978664	94978665		chr6	147054262	147054263						chr4	116145811
chr6	114239934	114239935		chr2	30716641	30716642		chr17	28904792	28904793		chr5	72503321	72503322		chr10	56115814	56115815		chr4	53896667	53896668		chr7	116035059	116035060		chr2	144373197	144373198						chr10	103031389	103031390		chr6	147054324	147054325						chr4	116145845
chr6	119109453	119109454		chr2	30716670	30716671		chr17	28904869	28904870		chr5	72503336	72503337		chr10	56115857	56115858		chr4	53896695	53896696		chr7	120977118	120977119		chr2	144373202	144373203						chr10	103031402	103031403		chr7	16453947	16453948						chr4	116145936
chr6	119109467	119109468		chr2	30716692	30716693		chr17	28904878	28904879		chr5	72503350	72503351		chr10	56115871	56115872		chr4	53896775	53896776		chr7	120977247	120977248		chr2	144373251	144373252						chr10	112159916	112159917		chr7	16453965	16453966						chr4	117492689
chr6	125152573	125152574		chr2	30716701	30716702		chr17	33685788	33685789		chr5	72503364	72503365		chr10	56115893	56115894		chr4	53896880	53896881		chr7	122498553	122498554		chr2	144373437	144373438						chr10	116397558	116397559		chr7	16454011	16454012						chr4	117492847
chr6	125152579	125152580		chr2	30716765	30716766		chr17	33685851	33685852		chr5	72503397	72503398		chr10	59953808	59953809		chr4	55513845	55513846		chr7	122498587	122498588		chr2	144373564	144373565						chr10	116397685	116397686		chr7	16454022	16454023						chr4	117492884
chr6	125152618	125152619		chr2	30716838	30716839		chr17	33685923	33685924		chr5	72503402	72503403		chr10	59953836	59953837		chr4	55513922	55513923		chr7	122498660	122498661		chr2	144373580	144373581						chr10	116397921	116397922		chr7	19093349	19093350						chr4	117918760
chr6	125152632	125152633		chr2	30736698	30736699		chr17	35995752	35995753		chr5	72503458	72503459		chr10	59953838	59953839		chr4	55514000	55514001		chr7	122498730	122498731		chr2	144373595	144373596						chr10	116397988	116397989		chr7	19093372	19093373						chr4	117918780
chr6	125152638	125152639		chr2	30736701	30736702		chr17	47152397	47152398		chr5	73013360	73013361		chr10	62579144	62579145		chr4	55514099	55514100		chr7	122498742	122498743		chr2	144373633	144373634						chr10	116397993	116397994		chr7	19093375	19093376						chr4	117918861
chr6	125152644	125152645		chr2	30736720	30736721		chr17	47152404	47152405		chr5	73013370	73013371		chr10	69777101	69777102		chr4	55514188	55514189		chr7	132552775	132552776		chr2	144373641	144373642						chr10	116398060	116398061		chr7	19093396	19093397						chr4	117918992
chr6	125152678	125152679		chr2	30736976	30736977		chr17	47152419	47152420		chr5	73013398	73013399		chr10	69777125	69777126		chr4	56646408	56646409		chr7	132553055	132553056		chr2	144373647	144373648						chr10	116398065	116398066		chr7	19093399	19093400						chr4	117919016
chr6	125152695	125152696		chr2	30737047	30737048		chr17	47152449	47152450		chr5	73833042	73833043		chr10	71285845	71285846		chr4	56646420	56646421		chr7	132631418	132631419		chr2	144373652	144373653						chr10	116398078	116398079		chr7	19093427	19093428						chr4	120650438
chr6	126544400	126544401		chr2	30737086	30737087		chr17	47152509	47152510		chr5	73833070	73833071		chr10	71285850	71285851		chr4	57298641	57298642		chr7	138919446	138919447		chr2	144373658	144373659						chr10	116582875	116582876		chr7	19093544	19093545						chr4	120650630
chr6	126544428	126544429		chr2	30737234	30737235		chr17	47152654	47152655		chr5	74614117	74614118		chr10	71285889	71285890		chr4	57298730	57298731		chr7	138919483	138919484		chr2	144373667	144373668						chr10	116582955	116582956		chr7	19093559	19093560						chr4	120650657
chr6	126544435	126544436		chr2	31042089	31042090		chr17	47152679	47152680		chr5	74614123	74614124		chr10	77032108	77032109		chr4	57568512	57568513		chr7	138919588	138919589		chr2	144373733	144373734						chr10	117062877	117062878		chr7	19093599	19093600						chr4	120650701
chr6	126544458	126544459		chr2	31042395	31042396		chr17	49383621	49383622		chr5	74614143	74614144		chr10	77032144	77032145		chr4	57568549	57568550		chr7	138919598	138919599		chr2	144374038	144374039						chr10	117062880	117062881		chr7	19093607	19093608						chr4	120650719
chr6	126544464	126544465		chr2	31140185	31140186		chr17	49383903	49383904		chr5	74614233	74614234		chr10	77032163	77032164		chr4	57832796	57832797		chr7	138919643	138919644		chr2	144374051	144374052						chr10	117441782	117441783		chr7	19093624	19093625						chr4	122994692
chr6	126544532	126544533		chr2	31140265	31140266		chr17	49383997	49383998		chr5	74614573	74614574		chr10	77032174	77032175		chr4	57832845	57832846		chr7	138919674	138919675		chr2	144374055	144374056						chr10	117441825	117441826		chr7	28733238	28733239						chr4	122994727
chr6	126544699	126544700		chr2	31140326	31140327		chr17	49384009	49384010		chr5	77433690	77433691		chr10	77032218	77032219		chr4	57832931	57832932		chr7	138919684	138919685		chr2	144374093	144374094						chr10	117441848	117441849		chr7	30564268	30564269						chr4	122994732
chr6	126544808	126544809		chr2	31140434	31140435		chr17	49384076	49384077		chr5	77433698	77433699		chr10	77434451	77434452		chr4	57833278	57833279		chr7	138919698	138919699		chr2	144374114	144374115						chr10	127985635	127985636		chr7	30564280	30564281						chr4	123202198
chr6	126544844	126544845		chr2	31140524	31140525		chr17	49384318	49384319		chr5	77433723	77433724		chr10	77434545	77434546		chr4	57833372	57833373		chr7	138919701	138919702		chr2	144374140	144374141						chr10	127985873	127985874		chr7	30564295	30564296						chr4	123202368
chr6	128020383	128020384		chr2	31140573	31140574		chr17	49384463	49384464		chr5	77433861	77433862		chr10	77434554	77434555		chr4	57833410	57833411		chr7	138919721	138919722		chr2	144374172	144374173						chr10	127985878	127985879		chr7	31094597	31094598						chr4	123202385
chr6	128020552	128020553		chr2	31140606	31140607		chr17	49384497	49384498		chr5	91073728	91073729		chr10	77434583	77434584		chr4	57833436	57833437		chr7	138919725	138919726		chr2	144374189	144374190						chr10	127985883	127985884		chr7	35335180	35335181						chr4	123202440
chr6	128020567	128020568		chr2	31198605	31198606		chr17	49384666	49384667		chr5	91073735	91073736		chr10	77434594	77434595		chr4	57833606	57833607		chr7	140125525	140125526		chr2	144374318	144374319						chr10	127985938	127985939		chr7	35335383	35335384						chr4	123202462
chr6	128020602	128020603		chr2	31198712	31198713		chr17	64333177	64333178		chr5	91073744	91073745		chr10	77434613	77434614		chr4	57833619	57833620		chr7	140125550	140125551		chr2	144374340	144374341						chr10	127986085	127986086		chr7	35335412	35335413						chr4	123202494
chr6	128020830	128020831		chr2	31198767	31198768		chr17	66417740	66417741		chr5	91073761	91073762		chr10	77434817	77434818		chr4	57833730	57833731		chr7	140125609	140125610		chr2	145169418	145169419						chr10	128284163	128284164		chr7	35335414	35335415						chr4	123716759
chr6	136861045	136861046		chr2	31305418	31305419		chr17	78557153	78557154		chr5	91073828	91073829		chr10	78463858	78463859		chr4	57834032	57834033		chr7	140125621	140125622		chr2	145610816	145610817						chr10	128284315	128284316		chr7	35554634	35554635						chr4	123716780
chr6	136861133	136861134		chr2	31305455	31305456		chr17	78557233	78557234		chr5	91073880	91073881		chr10	78463869	78463870		chr4	57834034	57834035		chr7	140125782	140125783		chr2	145611289	145611290						chr10	128284409	128284410		chr7	35554654	35554655						chr4	123716854
chr6	136861137	136861138		chr2	31305475	31305476		chr17	78557256	78557257		chr5	91073897	91073898		chr10	80147382	80147383		chr4	57834036	57834037		chr7	140125787	140125788		chr2	145611373	145611374						chr10	128284411	128284412		chr7	38108420	38108421						chr4	124478298
chr6	136861358	136861359		chr2	31305482	31305483		chr17	78557314	78557315		chr5	91074026	91074027		chr10	80147388	80147389		chr4	57954837	57954838		chr7	141278447	141278448		chr2	145611426	145611427						chr10	128300081	128300082		chr7	38108424	38108425						chr4	124478338
chr6	136861398	136861399		chr2	31305496	31305497		chr17	78557323	78557324		chr5	93046835	93046836		chr10	80147435	80147436		chr4	57955038	57955039		chr7	141278562	141278563		chr2	145611594	145611595						chr10	128300156	128300157		chr7	38108445	38108446						chr4	124478344
chr6	136861405	136861406		chr2	31305535	31305536		chr17	78557395	78557396		chr5	93046884	93046885		chr10	80147523	80147524		chr4	57955082	57955083		chr7	141278641	141278642		chr2	146220662	146220663						chr10	128300188	128300189		chr7	38108456	38108457						chr4	126676713
chr6	136861414	136861415		chr2	31305551	31305552		chr17	78557500	78557501		chr5	93047052	93047053		chr10	80164007	80164008		chr4	59914401	59914402		chr7	141278721	141278722		chr2	146220683	146220684						chr10	128300219	128300220		chr7	38108519	38108520						chr4	126676833
chr6	136861417	136861418		chr2	31305564	31305565		chr17	78557518	78557519		chr5	99729774	99729775		chr10	80180397	80180398		chr4	59914405	59914406		chr7	141278744	141278745		chr2	146220695	146220696						chr10	128300222	128300223		chr7	38108556	38108557						chr4	127224564
chr6	136861441	136861442		chr2	31653355	31653356		chr17	78557538	78557539		chr5	99729874	99729875		chr10	80180513	80180514		chr4	59914410	59914411		chr7	141437888	141437889		chr2	146220719	146220720						chr10	128408710	128408711		chr7	38108559	38108560						chr4	127224680
chr6	137251816	137251817		chr2	31949863	31949864		chr17	80372888	80372889		chr5	99730120	99730121		chr10	80180661	80180662		chr4	59914413	59914414		chr7	141438058	141438059		chr2	146723279	146723280						chr10	128408747	128408748		chr7	38108576	38108577						chr4	127224709
chr6	137251924	137251925		chr2	31949919	31949920		chr17	80372929	80372930		chr5	100053419	100053420		chr10	80180769	80180770		chr4	59914420	59914421		chr7	141438068	141438069		chr2	146723334	146723335						chr10	128408775	128408776		chr7	38108649	38108650						chr4	127224720
chr6	137251974	137251975		chr2	31949937	31949938		chr17	80372937	80372938		chr5	100053460	100053461		chr10	80265794	80265795		chr4	59914442	59914443		chr7	141438086	141438087		chr2	146723344	146723345						chr11	3292472	3292473		chr7	46436883	46436884						chr4	127224726
chr6	137252037	137252038		chr2	31949955	31949956		chr17	80372940	80372941		chr5	100797518	100797519		chr10	80265814	80265815		chr4	59914453	59914454		chr7	143460846	143460847		chr2	146723428	146723429						chr11	3292480	3292481		chr7	46436949	46436950						chr4	127224759
chr6	138391098	138391099		chr2	32298972	32298973		chr17	80372976	80372977		chr5	100797645	100797646		chr10	80265849	80265850		chr4	59914465	59914466		chr7	143460872	143460873		chr2	146723435	146723436						chr11	3292514	3292515		chr7	46437001	46437002						chr4	127224819
chr6	138391174	138391175		chr2	32299084	32299085		chr17	94866535	94866536		chr5	100797660	100797661		chr10	80809367	80809368		chr4	59914477	59914478		chr7	143460881	143460882		chr2	146837253	146837254						chr11	3292772	3292773		chr7	46437092	46437093						chr4	127224834
chr6	138391248	138391249		chr2	32299146	32299147		chr17	94866556	94866557		chr5	103019520	103019521		chr10	80809412	80809413		chr4	59914493	59914494		chr7	143460890	143460891		chr2	146837529	146837530						chr11	3292844	3292845		chr7	46437143	46437144						chr4	127224839
chr6	138391487	138391488		chr2	32299163	32299164		chr17	94866699	94866700		chr5	103019746	103019747		chr10	80809449	80809450		chr4	59914504	59914505		chr7	143460913	143460914		chr2	146837576	146837577						chr11	3292886	3292887		chr7	46437185	46437186						chr4	127224861
chr6	138419757	138419758		chr2	32299166	32299167		chr18	37005210	37005211		chr5	103140728	103140729		chr10	80809468	80809469		chr4	62582094	62582095		chr7	143460915	143460916		chr2	147012149	147012150						chr11	6007141	6007142		chr7	46437190	46437191						chr4	127224885
chr6	145748364	145748365		chr2	32299172	32299173		chr18	37005227	37005228		chr5	103140733	103140734		chr10	80809477	80809478		chr4	62582101	62582102		chr7	143460923	143460924		chr2	150526890	150526891						chr11	6007176	6007177		chr7	46437194	46437195						chr4	127224898
chr6	145748369	145748370		chr2	32299210	32299211		chr18	37005287	37005288		chr5	103140772	103140773		chr10	80987862	80987863		chr4	62582369	62582370		chr7	143460942	143460943		chr2	150526911	150526912						chr11	6007188	6007189		chr7	46437200	46437201						chr4	127224929
chr6	145748475	145748476		chr2	32299227	32299228		chr18	37005416	37005417		chr5	103140902	103140903		chr10	80988000	80988001		chr4	62582655	62582656		chr7	143460956	143460957		chr2	150526995	150526996						chr11	6007218	6007219		chr7	46437204	46437205						chr4	127224958
chr6	146271202	146271203		chr2	32299242	32299243		chr18	37005424	37005425		chr5	103141103	103141104		chr10	81302745	81302746		chr4	63494416	63494417		chr7	143460966	143460967		chr2	150527243	150527244						chr11	6007224	6007225		chr7	46437208	46437209						chr4	127225015
chr6	146271212	146271213		chr2	32299248	32299249		chr18	46333776	46333777		chr5	103141119	103141120		chr10	81302796	81302797		chr4	63494430	63494431		chr7	143460976	143460977		chr2	150842000	150842001						chr11	6007228	6007229		chr7	46437212	46437213						chr4	127225048
chr6	146271334	146271335		chr2	32299266	32299267		chr18	46334027	46334028		chr5	103141188	103141189		chr10	81302816	81302817		chr4	63494437	63494438		chr7	143460985	143460986		chr2	150842042	150842043						chr11	6007236	6007237		chr7	46437216	46437217						chr4	127225132
chr6	146271351	146271352		chr2	32299280	32299281		chr18	46334084	46334085		chr5	103141196	103141197		chr10	81302841	81302842		chr4	74014844	74014845		chr7	143460991	143460992		chr2	150842133	150842134						chr11	6007240	6007241		chr7	46437226	46437227						chr4	127225137
chr6	146271355	146271356		chr2	32299288	32299289		chr18	46334271	46334272		chr5	103141206	103141207		chr10	81302918	81302919		chr4	74015004	74015005		chr7	143461003	143461004		chr2	150842267	150842268						chr11	6007251	6007252		chr7	46437229	46437230						chr4	127235229
chr6	146271450	146271451		chr2	32299322	32299323		chr18	46334278	46334279		chr5	105868263	105868264		chr10	81302925	81302926		chr4	74015164	74015165		chr7	143461012	143461013		chr2	152313143	152313144						chr11	6007260	6007261		chr7	46437311	46437312						chr4	127235312
chr6	147053885	147053886		chr2	32299385	32299386		chr18	46334295	46334296		chr5	105868269	105868270		chr10	81302945	81302946		chr4	84676747	84676748		chr7	143461017	143461018		chr2	152313153	152313154						chr11	6007594	6007595		chr7	46437342	46437343						chr4	127235379
chr6	147053934	147053935		chr2	32299408	32299409		chr18	46334343	46334344		chr5	105868385	105868386		chr10	81302950	81302951		chr4	87126887	87126888		chr7	143461029	143461030		chr2	152313198	152313199						chr11	6007615	6007616		chr7	46437351	46437352						chr4	127235395
chr6	147054262	147054263		chr2	32299641	32299642		chr18	46334573	46334574		chr5	105868390	105868391		chr10	81302956	81302957		chr4	87127099	87127100		chr7	143461031	143461032		chr2	152313221	152313222						chr11	6007626	6007627		chr7	46556519	46556520						chr4	127235426
chr6	147054324	147054325		chr2	32300295	32300296		chr18	46334576	46334577		chr5	105868396	105868397		chr10	81303022	81303023		chr4	87127155	87127156		chr7	143461046	143461047		chr2	152313367	152313368						chr11	6007660	6007661		chr7	46556522	46556523						chr4	127329732
chr7	16453947	16453948		chr2	32300430	32300431		chr18	46334852	46334853		chr5	110343533	110343534		chr10	84621960	84621961		chr4	88869139	88869140		chr7	143461048	143461049		chr2	152313396	152313397						chr11	6007701	6007702		chr7	46556538	46556539						chr4	128374125
chr7	16453965	16453966		chr2	32359438	32359439		chr18	47154148	47154149		chr5	110343572	110343573		chr10	84621964	84621965		chr4	88869168	88869169		chr7	143461050	143461051		chr2	152314014	152314015						chr11	6007889	6007890		chr7	46556552	46556553						chr4	128374221
chr7	16454011	16454012		chr2	32359586	32359587		chr18	47154173	47154174		chr5	111159054	111159055		chr10	94450399	94450400		chr4	88869243	88869244		chr7	143461052	143461053		chr2	152314035	152314036						chr11	6007894	6007895		chr7	46556558	46556559						chr4	128374260
chr7	16454022	16454023		chr2	32359730	32359731		chr18	47154182	47154183		chr5	111159132	111159133		chr10	94450515	94450516		chr4	88869246	88869247		chr7	143461054	143461055		chr2	152314043	152314044						chr11	6199218	6199219		chr7	46556564	46556565						chr4	128374265
chr7	19093349	19093350		chr2	32588141	32588142		chr18	47154201	47154202		chr5	111159164	111159165		chr10	94978618	94978619		chr4	88869250	88869251		chr7	143461066	143461067		chr2	153531679	153531680						chr11	6199220	6199221		chr7	46556594	46556595						chr4	128374333
chr7	19093372	19093373		chr2	32588165	32588166		chr18	47154207	47154208		chr5	112395538	112395539		chr10	94978624	94978625		chr4	88869329	88869330		chr7	143461104	143461105		chr2	153531782	153531783						chr11	6199226	6199227		chr7	46556646	46556647						chr4	128769081
chr7	19093375	19093376		chr2	32588455	32588456		chr18	47154233	47154234		chr5	112395766	112395767		chr10	94978630	94978631		chr4	88869399	88869400		chr7	143461106	143461107		chr2	153559911	153559912						chr11	6199229	6199230		chr7	46638340	46638341						chr4	128769208
chr7	19093396	19093397		chr2	32588484	32588485		chr18	47154427	47154428		chr5	112395768	112395769		chr10	94978664	94978665		chr4	97779175	97779176		chr7	143461109	143461110		chr2	153559945	153559946						chr11	11810130	11810131		chr7	46638346	46638347						chr4	128769245
chr7	19093399	19093400		chr2	32816671	32816672		chr18	47154430	47154431		chr5	112395795	112395796		chr10	103031389	103031390		chr4	97779198	97779199		chr7	143461209	143461210		chr2	153559970	153559971						chr11	11810316	11810317		chr7	46638352	46638353						chr4	128769251
chr7	19093427	19093428		chr2	32816931	32816932		chr18	47154524	47154525		chr5	112396017	112396018		chr10	103031402	103031403		chr4	97779220	97779221		chr7	143461213	143461214		chr2	153560013	153560014						chr11	23312541	23312542		chr7	46638358	46638359						chr4	128769310
chr7	19093544	19093545		chr2	32816954	32816955		chr18	47154657	47154658		chr5	112396044	112396045		chr10	112159916	112159917		chr4	97779571	97779572		chr7	143461217	143461218		chr2	154379229	154379230						chr11	23312550	23312551		chr7	46638389	46638390						chr4	129285985
chr7	19093559	19093560		chr2	32817093	32817094		chr18	61706309	61706310		chr5	112396057	112396058		chr10	116397558	116397559		chr4	101450496	101450497		chr8	11624812	11624813		chr2	154379476	154379477						chr11	23312555	23312556		chr7	49176906	49176907						chr4	129286218
chr7	19093599	19093600		chr2	32817203	32817204		chr18	61706347	61706348		chr5	113054537	113054538		chr10	116397685	116397686		chr4	101450550	101450551		chr8	11624841	11624842		chr2	154379501	154379502						chr11	31869957	31869958		chr7	49176953	49176954						chr4	129286387
chr7	19093607	19093608		chr2	32817224	32817225		chr18	61706451	61706452		chr5	113054548	113054549		chr10	116397921	116397922		chr4	101450552	101450553		chr8	11625190	11625191		chr2	154379664	154379665						chr11	31869963	31869964		chr7	49176955	49176956						chr4	129407923
chr7	19093624	19093625		chr2	32817266	32817267		chr18	63924798	63924799		chr5	113054563	113054564		chr10	116397988	116397989		chr4	101450561	101450562		chr8	11625239	11625240		chr2	154584007	154584008						chr11	31869995	31869996		chr7	49176972	49176973						chr4	129554881
chr7	28733238	28733239		chr2	32817307	32817308		chr18	63924855	63924856		chr5	113054931	113054932		chr10	116397993	116397994		chr4	101450639	101450640		chr8	19161362	19161363		chr2	154584047	154584048						chr11	33197127	33197128		chr7	49176976	49176977						chr4	129554906
chr7	28733343	28733344		chr2	32817322	32817323		chr18	63924860	63924861		chr5	113055007	113055008		chr10	116398060	116398061		chr4	101450644	101450645		chr8	19161417	19161418		chr2	154584229	154584230						chr11	33197173	33197174		chr7	49176979	49176980						chr4	129555201
chr7	28733371	28733372		chr2	32817328	32817329		chr18	63924869	63924870		chr5	113055012	113055013		chr10	116398065	116398066		chr4	101450679	101450680		chr8	19161513	19161514		chr2	154584355	154584356						chr11	33197182	33197183		chr7	49176999	49177000						chr4	129772788
chr7	28733393	28733394		chr2	32817350	32817351		chr18	78337543	78337544		chr5	113055093	113055094		chr10	116398078	116398079		chr4	101450706	101450707		chr8	19161794	19161795		chr2	154584360	154584361						chr11	33197191	33197192		chr7	49177009	49177010						chr4	129772792
chr7	30564268	30564269		chr2	32817388	32817389		chr18	78337566	78337567		chr5	113137419	113137420		chr10	116582875	116582876		chr4	101450727	101450728		chr8	19161799	19161800		chr2	154584419	154584420						chr11	33197210	33197211		chr7	49177020	49177021						chr4	129772795
chr7	30564280	30564281		chr2	32817429	32817430		chr18	78337605	78337606		chr5	113137485	113137486		chr10	116582955	116582956		chr4	101450751	101450752		chr8	19161814	19161815		chr2	155277825	155277826						chr11	33197221	33197222		chr7	49177022	49177023						chr4	129772815
[truncated: 18,429 more rows]
[truncated: 22 more columns]
