# Supplementary material for: Snord116-dependent diurnal rhythm of DNA methylation in mouse cortex
Source: Nat Commun. 2018 Apr 24;9:1616. doi: 10.1038/s41467-018-03676-0 (PMC5915486; doi:10.1038/s41467-018-03676-0)
Supplement: Supplementary file 8 — Supplementary Data 5(XLSX 256 kb) [file 41467_2018_3676_MOESM8_ESM.xlsx]

## Sheet: Cyclic methylation genes
Supplementary Data 5. Diurnally rhythmic methylated genes
ZT6_nadir_lost_genes	ZT6_nadir_gained_genes	ZT6_nadir_maintained_genes	ZT6_zenith_lost_genes	ZT6_zenith_gained_genes	ZT6_zenith_maintained_genes	ZT16_nadir_lost_genes	ZT16_nadir_gained_genes	ZT16_nadir_maintained_genes	ZT16_zenith_lost_genes	ZT16_zenith_gained_genes	ZT16_zenith_maintained_genes
1110008E08Rik	0610031J06Rik	2410131K14Rik	0610040J01Rik	1700011I03Rik	1700016K19Rik	0610009O20Rik	0610009O20Rik	1110057K04Rik	1700016K19Rik	1200011I18Rik	4931417E11Rik
1110008P14Rik	0610037L13Rik	2700050L05Rik	1190002N15Rik	1700011L22Rik	Adck1	0610040J01Rik	0610012H03Rik	1700016K19Rik	1700104B16Rik	1500015O10Rik	Adck1
1110032A03Rik	1110032F04Rik	3100002H09Rik	1700011E24Rik	1700016K19Rik	Akap2	1110002L01Rik	0610039K10Rik	2310022B05Rik	1700106J16Rik	1700003F12Rik	Aida
1110038F14Rik	1110037F02Rik	4922502B01Rik	1700016K19Rik	1700025G04Rik	Atg10	1700001O22Rik	1110032F04Rik	3100002H09Rik	1810043G02Rik	1700010I14Rik	Brox
1190002N15Rik	1110038F14Rik	4930485B16Rik	1700018B08Rik	1700086L19Rik	B3galt5	1700017B05Rik	1110057K04Rik	4921511H03Rik	1810046K07Rik	1700011E24Rik	Calm1
1190005I06Rik	1500002C15Rik	4930533K18Rik	1700023F06Rik	1700101G07Rik	C1ql1	1700021P04Rik	1500009L16Rik	4922502B01Rik	2010007H06Rik	1700025G04Rik	Ddx11
1300018J18Rik	1700001O22Rik	9030624J02Rik	1700029F12Rik	1700111E14Rik	C1ql2	1700029F12Rik	1500011B03Rik	AI317395	2310044G17Rik	1700037H04Rik	Fabp7
1500009L16Rik	1700008O03Rik	AW112010	1700113H08Rik	2310001K24Rik	Ccrn4l	1700034J05Rik	1600014C10Rik	Actb	2410076I21Rik	1700060C20Rik	Fgfr3
1700001C19Rik	1700010I14Rik	Abcc5	1700122O11Rik	2510003E04Rik	Cldn23	1700037H04Rik	1600014C23Rik	Ajap1	2410131K14Rik	1700113H08Rik	Hnrnph3
1700001G17Rik	1700021F07Rik	Ablim1	1810019J16Rik	3110001D03Rik	Dapl1	1700040L02Rik	1600029D21Rik	Akap12	3110001I22Rik	2310067B10Rik	Man1a2
1700001L19Rik	1700024P04Rik	Actn1	1810041L15Rik	3110018I06Rik	Dcakd	1700056E22Rik	1600029I14Rik	Alyref	3632451O06Rik	2700060E02Rik	Nrxn3
1700001O22Rik	1700086D15Rik	Adamts14	2010012O05Rik	4922501L14Rik	Dip2c	1700061I17Rik	1700001G17Rik	Anapc11	3930402G23Rik	3830408C21Rik	Olfml3
1700006E09Rik	1700101G07Rik	Adamts17	2410066E13Rik	4930470P17Rik	Eya2	1700065I17Rik	1700001K19Rik	Ank2	4930432M17Rik	4930597O21Rik	Pbld2
1700007K13Rik	1700106J16Rik	Afap1l2	2510003E04Rik	4931429P17Rik	Fbxo17	1700106J16Rik	1700001O22Rik	Ankrd29	4930474N05Rik	4931406C07Rik	Pkib
1700008O03Rik	1700110M21Rik	Ak4	2810407A14Rik	6030458C11Rik	Gjd3	1700122O11Rik	1700007G11Rik	Arhgap10	4930539E08Rik	4931429P17Rik	Rprd1b
1700010L04Rik	1700113H08Rik	Akap12	2900026A02Rik	6430571L13Rik	Gm20459	2010109I03Rik	1700008A04Rik	Arhgef28	4931417E11Rik	4933402J07Rik	Shb
1700011E24Rik	2310008H04Rik	Aldh9a1	3100002H09Rik	6720489N17Rik	Gm2a	2300009A05Rik	1700008O03Rik	Arl6ip5	4933425L06Rik	5033430I15Rik	Slc25a51
1700011L22Rik	2410004P03Rik	Als2cl	4632434I11Rik	9030624G23Rik	Gm4345	2310002J15Rik	1700010L04Rik	Atf2	5830415F09Rik	5530401A14Rik	Soga2
1700012A03Rik	2700050L05Rik	Arhgap31	4930430O22Rik	9630041A04Rik	Hsph1	2510002D24Rik	1700011E24Rik	Bbc3	6820408C15Rik	6030468B19Rik	Suclg1
1700016C15Rik	2810428I15Rik	Arid1b	4930432M17Rik	A130051J06Rik	Larp4b	2610528J11Rik	1700011I03Rik	Bend6	9530068E07Rik	9230102O04Rik	Syt6
1700018A14Rik	3100002H09Rik	Arrdc3	4930470P17Rik	A430005L14Rik	Lef1	2810021J22Rik	1700011L22Rik	Cables1	A330070K13Rik	9630041A04Rik	Tgm2
1700018B08Rik	3110070M22Rik	Arsj	4930474N05Rik	A730013G03Rik	Marco	2900026A02Rik	1700012A03Rik	Capn9	A3galt2	9930012K11Rik	Ttc7b
1700019L03Rik	3110082I17Rik	Ascl1	4931429I11Rik	A730049H05Rik	Mfhas1	3100002H09Rik	1700012B07Rik	Capza2	A630095N17Rik	A130051J06Rik	Vtcn1
1700021F07Rik	3830408C21Rik	Auts2	4931429L15Rik	A930039A15Rik	Mrps12	3110052M02Rik	1700013G24Rik	Cbln4	A730049H05Rik	A730018C14Rik
1700021P04Rik	4732465J04Rik	Bcas1	4932442E05Rik	AI317395	Nrxn2	4632428N05Rik	1700016C15Rik	Ccdc181	A930005H10Rik	A930011G23Rik
1700023E05Rik	4921513I03Rik	Bicc1	4933402J07Rik	AY702102	Nrxn3	4833439L19Rik	1700016H13Rik	Ccdc85a	Abca4	A930033H14Rik
1700023F06Rik	4922501L14Rik	Bloc1s1	4933415F23Rik	Aar2	Olfml3	4922501C03Rik	1700016K19Rik	Cdc45	Abca7	A930039A15Rik
1700024P04Rik	4922502B01Rik	Btbd11	5730460C07Rik	Abcg1	Olfr136	4922502B01Rik	1700019D03Rik	Cdk2	Abhd5	AI314180
1700025C18Rik	4922502B01Rik	Cables1	6820408C15Rik	Abhd11	Pkp4	4930447A16Rik	1700019O17Rik	Cdk5rap1	Abr	AY702102
1700025G04Rik	4930402F06Rik	Cav1	9030619P08Rik	Abhd12	Pogk	4930447C04Rik	1700021F07Rik	Cped1	Acer2	Aar2
1700029H14Rik	4930423O20Rik	Cav2	9230110C19Rik	Abtb1	Ptp4a2	4930474N05Rik	1700021P04Rik	Cul9	Acot11	Aatk
1700034J05Rik	4930447C04Rik	Cbx8	9530068E07Rik	Acbd6	Rph3al	4930544L04Rik	1700024P04Rik	Dach1	Acpl2	Abcg8
1700039E15Rik	4930453N24Rik	Ccdc172	9630041A04Rik	Acd	Slc22a12	4930546C10Rik	1700025G04Rik	Dctd	Adam10	Abl1
1700040L02Rik	4930533K18Rik	Ccdc18	A230046K03Rik	Ache	Slc7a11	4930550C14Rik	1700036A12Rik	Dctpp1	Adamts18	Actl10
1700101G07Rik	4930553M12Rik	Ccdc68	A330021E22Rik	Acot1	Slk	4930563D23Rik	1700039E15Rik	Ddhd1	Adamtsl1	Actr5
1700106J16Rik	4930579F01Rik	Ccp110	A3galt2	Acot4	Spocd1	4931429L15Rik	1700066M21Rik	Dleu7	Agap1	Acvr2a
1700110M21Rik	4930596D02Rik	Cd97	A630095N17Rik	Acot8	Ssbp2	4931429P17Rik	1700101I19Rik	Dmbx1	Agfg2	Adam26b
1700111E14Rik	4931428F04Rik	Cdc42	A730018C14Rik	Acp6	Syt6	4932431P20Rik	1700106J16Rik	Dok5	Aida	Adamts12
1700113H08Rik	4932415D10Rik	Cdca7	A930011G23Rik	Actr5	Tada1	4933402J07Rik	1700112E06Rik	Dst	Aif1l	Adc
1810013L24Rik	4933416C03Rik	Chd9	AY702102	Adam15	Tspan11	4933411K20Rik	1700120B22Rik	E2f1	Aktip	Adck1
1810041L15Rik	4933430I17Rik	Chst11	Aatf	Adamts17	Tspan9	5031425E22Rik	1700122O11Rik	Enpp6	Aldh1b1	Adcy1
1810043G02Rik	5031425E22Rik	Chst8	Abcc3	Adarb1	Wdr95	6030408B16Rik	1810011O10Rik	Epb4.1l2	Alg13	Adk
2010001E11Rik	5730559C18Rik	Clint1	Acaca	Adat1	Zmynd8	6030419C18Rik	1810013L24Rik	Esf1	Amn	Aebp2
2010107E04Rik	6330403A02Rik	Clybl	Acad9	Adck1		6330403L08Rik	1810041L15Rik	Faah	Amotl2	Aff3
2010107G23Rik	6430573F11Rik	Commd9	Acot7	Adcy9		8030423J24Rik	1810046K07Rik	Fam101b	Amph	Afg3l1
2010111I01Rik	9430015G10Rik	Coro1c	Acox2	Adsl		9330182L06Rik	2010007H06Rik	Fbxw7	Ankrd6	Agap1
2010300C02Rik	9630041A04Rik	Cpn2	Actc1	Agk		9530068E07Rik	2010107G12Rik	Foxd3	Anks3	Ahi1
2210404O07Rik	A230072I06Rik	Cpne7	Actr8	Ahsa2		9630033F20Rik	2310009B15Rik	Fuca2	Ano10	Ahsa2
2300009A05Rik	A3galt2	Cul9	Adam12	Ajap1		A130010J15Rik	2310022B05Rik	G930045G22Rik	Antxr2	Aida
2310008H04Rik	A4gnt	Cyp24a1	Adam39	Ak5		A130051J06Rik	2310030G06Rik	Galnt10	Aoah	Ajap1
2310014L17Rik	A830092H15Rik	Cyp2ab1	Adamts18	Akap2		A330041J22Rik	2310036O22Rik	Gem	Ap5m1	Ak5
2310015B20Rik	A930039A15Rik	Cys1	Adamts20	Akap6		A630007B06Rik	2310057M21Rik	Ggact	Arhgap23	Akap13
2310022B05Rik	AA467197	D130062J21Rik	Adamtsl1	Akap7		A730020M07Rik	2410016O06Rik	Gm10260	Arhgef16	Akr7a5
2410089E03Rik	AI606181	D3Ertd254e	Adc	Akr1b3		A830073O21Rik	2410066E13Rik	Gm11011	Arhgef33	Alg12
2610002J02Rik	AY702102	Dad1	Adck1	Aktip		A930011G23Rik	2410089E03Rik	Gm12689	Arhgef7	Alpk1
2610203C22Rik	Aaas	Dapk1	Adnp2	Alpk2		AU041133	2410131K14Rik	Gm6104	Arid5b	Amd1
2700029M09Rik	Abca1	Dcaf5	Adra1a	Alx1		Aacs	2610019F03Rik	Gm6685	Arl3	Amer2
2700050L05Rik	Abca4	Dclk2	Adra2a	Amer3		Abcc4	2610301G19Rik	Gp5	Arnt	Amer3
2700060E02Rik	Abcc12	Dct	Adra2b	Amh		Abcc5	2700029M09Rik	Gpr132	Arntl	Amhr2
2810006K23Rik	Abcc2	Ddx47	Adtrp	Amhr2		Abcc8	2700050L05Rik	H2afy	Arntl2	Amigo2
2810428I15Rik	Abcc4	Derl1	Agap1	Anapc5		Abhd11	2700060E02Rik	Heatr6	Arrb1	Ank1
2900011O08Rik	Abcc5	Dleu7	Agbl2	Ank2		Abhd17a	2700062C07Rik	Hist1h2ah	Aspg	Ank2
2900026A02Rik	Abcc6	Dnajc6	Ago2	Ank3		Abr	2810004N23Rik	Hist1h2bl	Asphd2	Ankrd10
2900060B14Rik	Abhd17c	ENSMUSG00000098133	Agxt2l1	Aoah		Ache	2810428I15Rik	Hmcn1	Atf3	Ankrd28
3010026O09Rik	Abr	Efcab1	Aif1l	Ap3b1		Acot11	2900011O08Rik	Hnf1b	Atp13a2	Ankrd33
3100002H09Rik	Abra	Elmsan1	Aifm3	Ap4e1		Actl6b	2900026A02Rik	Igfbp7	Atp6v0a2	Ankrd36
3110018I06Rik	Abt1	Emc2	Aip	Apbb2		Actn1	3100002H09Rik	Impdh1	Avpr1a	Ankrd55
3110035E14Rik	Abtb1	Ercc6l2	Ajap1	Aplp1		Actrt3	3110018I06Rik	Iqgap2	B4galnt1	Ankrd63
3830408C21Rik	Acat1	Ereg	Alox5ap	Aqp6		Acvr1b	3110047P20Rik	Irf2	BC052040	Ano4
4732465J04Rik	Acbd3	Ero1lb	Alpi	Arg1		Adam17	3830408C21Rik	Irs2	Bbox1	Ap1s1
4833424O15Rik	Acbd7	Eya4	Alpl	Arhgap10		Adam19	4632428N05Rik	Ivns1abp	Bcar1	Ap3b1
4833439L19Rik	Acer2	Fam114a1	Alppl2	Arhgap15		Adamts17	4921513I03Rik	Jag2	Bckdk	Apbb2
4921513I03Rik	Acss3	Fam134b	Amigo2	Arhgap24		Adamts19	4922502B01Rik	Jak3	Bcl9l	Aplp2
4921528I07Rik	Actl7b	Fam86	Ank3	Arhgap32		Adc	4922502B01Rik	Kcnq5	Bdnf	Apol8
4922502B01Rik	Actn1	Fgfr1	Ankar	Arhgef4		Adnp	4930444G20Rik	Kcnrg	Bdp1	Aqp6
4922502B01Rik	Actr2	Fnbp1	Ankrd28	Arid1b		Adrb1	4930444P10Rik	Kctd19	Bfar	Arhgap15
4930415O20Rik	Actrt2	Foxn3	Ankrd40	Arid2		Adrbk2	4930447A16Rik	Larp7	Bola3	Arhgap19
4930447A16Rik	Actrt3	Gas1	Ankrd46	Arl4c		Agap1	4930447C04Rik	Lctl	Brms1	Arhgef10l
4930452B06Rik	Acvr2b	Gja10	Ankrd54	Arl4d		Ago2	4930452B06Rik	Lmod3	Brox	Arhgef4
4930485B16Rik	Acyp2	Glis3	Anks1	Armc4		Agphd1	4930455H04Rik	Lpcat2	Btaf1	Arhgef40
4930503B20Rik	Adam12	Glis3	Ano6	Arpc4		Agtpbp1	4930485B16Rik	Lrrc36	C130026L21Rik	Arid1b
4930506M07Rik	Adam39	Gm10764	Apol8	Arrb2		Agxt2l2	4930506M07Rik	Mgmt	C1qbp	Arid2
4930511M11Rik	Adamts14	Gm21915	Apol9b	Asb16		Aimp2	4930523C07Rik	Mki67	Calcrl	Arl10
4930512B01Rik	Adamtsl5	Gm2399	Appl2	Atf7ip2		Aipl1	4930533K18Rik	Mphosph8	Calm1	Arl4c
4930533K18Rik	Adck1	Gm4952	Aqp6	Atg14		Akap7	4930546C10Rik	Mthfd1l	Cand1	Armc4
4930546C10Rik	Adcy10	Gm5577	Aqr	Atl2		Akr1a1	4930558K02Rik	Mylip	Cbr4	Armc9
4930550C14Rik	Adcy6	Gm6658	Arglu1	Atp1a3		Akr1b3	4930563I02Rik	Napg	Cbx4	Arsa
4930555F03Rik	Adh7	Gpr142	Arhgap22	Atp5o		Aldh6a1	4930583I09Rik	Ndufaf5	Cbx5	Asap3
4930563D23Rik	Adnp	Gpr153	Arhgef16	Atp6v0a4		Alg1	4930590J08Rik	Ndufs4	Ccdc112	Asb6
4930563I02Rik	Adra1a	Gpr98	Arhgef33	Atp6v1c1		Alpi	4930596D02Rik	Nfe2l3	Ccdc134	Ascc1
4930566N20Rik	Adssl1	Gprc5a	Arhgef7	Atrnl1		Alppl2	4931428F04Rik	Nkain1	Ccdc50	Asic2
4930578I07Rik	Aebp2	Gprc5c	Arid3b	Atxn1		Amigo2	4931429P17Rik	Nphp4	Ccdc69	Atg10
4930596D02Rik	Afap1	Gramd1b	Arid4a	Azin1		Amotl1	4931440L10Rik	Nr1h4	Ccser2	Atg7
4931429L15Rik	Afap1l1	H2-K1	Arid5b	B130024G19Rik		Angpt2	4931440P22Rik	Nr3c2	Cdc42bpb	Atp6v1b2
4931429P17Rik	Aff3	Hes1	Arl3	B3gat2		Ank	4932438H23Rik	Olfr1359	Cdk5r1	Atxn7l1
4931440P22Rik	Agpat9	Hes3	Arl5a	BC021891		Ank3	4932442E05Rik	Pde4d	Cdkal1	Auts2
4932411E22Rik	Ahcyl2	Hmgb1	Arl6ip1	BC100451		Ankfn1	4933402J07Rik	Pet112	Cend1	B230314M03Rik
4932418E24Rik	Ahdc1	Hsd17b3	Arnt	Barx2		Ankrd33	4933405L10Rik	Pfkfb3	Cers5	B630005N14Rik
4932438H23Rik	Aif1l	Iars2	Art4	Bcar3		Anks1	4933416C03Rik	Phactr2	Chaf1b	BC007180
4932442E05Rik	Aifm3	Igsf8	Asb17	Bcas2		Ano5	4933428G20Rik	Piezo2	Chst15	BC067074
4933402J07Rik	Aipl1	Iqgap2	Ascl1	Bcat1		Ano9	4933430I17Rik	Pif1	Cib1	Baiap2
4933406P04Rik	Ajap1	Irs2	Asic1	Bhlhe22		Anxa1	4933440N22Rik	Pitx1	Clec2i	Baiap2l1
4933409G03Rik	Ak4	Kcnj9	Atad2b	Bhlhe23		Anxa11	5031425E22Rik	Pmel	Clock	Bak1
4933411K20Rik	Akap12	Kcnrg	Atg16l2	Bmf		Anxa5	5430419D17Rik	Pno1	Cmtm6	Bcas1
4933412E24Rik	Akap2	Kcns2	Atp13a2	Brd3		Aox3	6030458C11Rik	Pou3f3	Cnn2	Bcl7b
4933427D06Rik	Akap6	Kctd15	Atp1b3	Bsn		Ap1ar	6430548M08Rik	Ppp3r1	Cog6	Bcor
4933428G20Rik	Akna	Kirrel3	Atp1b4	Btbd17		Ap3m2	7420461P10Rik	Prss16	Col26a1	Bend4
4933430I17Rik	Akt3	Klf11	Atp6v0a2	Bysl		Ap5m1	8430427H17Rik	Pxmp4	Col6a4	Bloc1s3
5031439G07Rik	Alas1	Klf15	Atp8b5	Bzw2		Apba1	9030624G23Rik	Rab3gap1	Commd10	Bmp8a
5033430I15Rik	Aldh1a3	Klf4	Atp9a	Cacna2d3		Apobec3	9030624J02Rik	Rbmx2	Coq5	Bnip3
5330417H12Rik	Aldh7a1	Krtap11-1	Atxn3	Cacng3		Apobec4	9230102O04Rik	Rbpms2	Coro2b	Bpifb9a
5330426P16Rik	Aldoa	Lctl	Auh	Cactin		Apol8	9430020K01Rik	Rdh5	Cox6c	Bpifb9b
5330438I03Rik	Aldob	Ldlrad3	Axin2	Cadm1		Apold1	9430023L20Rik	Rfc4	Cpeb3	Brms1l
5530401A14Rik	Alg9	Lphn1	B230314M03Rik	Camk2b		Aqp11	9530077C05Rik	Rgcc	Crebbp	Brox
5730409E04Rik	Alpk2	Lsm11	BC007180	Camkk2		Aqp2	A230072I06Rik	Rgs20	Cryba4	Btd
6030419C18Rik	Alx1	Lysmd4	BC030307	Camta1		Aqp4	A330017A19Rik	Rims1	Cspg5	Btrc
6030458C11Rik	Amdhd2	Mab21l2	BC049352	Caps2		Aqp5	A3galt2	Rnf185	Ctrb1	Bysl
6330403A02Rik	Amer2	Mapre2	BC096441	Car15		Arg1	A430005L14Rik	Rps3a3	Cul1	C2cd5
6330416G13Rik	Amer3	Mcur1	Bach1	Car5b		Arhgap17	A4galt	Rragc	Cxadr	CN725425
6430548M08Rik	Amigo2	Med13l	Bcl2l11	Casz1		Arhgap21	A4gnt	Sap30l	Cxcl12	Cachd1
6430573F11Rik	Amotl2	Med4	Bcl7b	Ccdc107		Arhgap24	A530016L24Rik	Scaf4	Cyld	Cacna1i
7530416G11Rik	Anapc13	Metrnl	Bdnf	Ccdc110		Arhgap31	A530021J07Rik	Scp2	Cyth4	Cacng3
8030423J24Rik	Angpt1	Mgarp	Best2	Ccdc175		Arhgap8	A630081J09Rik	Sh3rf3	D130058E05Rik	Camk2b
8430427H17Rik	Ankdd1a	Mina	Bhlhe23	Ccdc51		Arhgef1	A730015C16Rik	Slc16a10	D16Ertd472e	Capg
9030617O03Rik	Ankfn1	Mmadhc	Bhlhe41	Ccdc6		Arid2	A730018C14Rik	Slc17a8	D2hgdh	Capn13
9030624G23Rik	Ankrd1	Mmp21	Blm	Ccdc85c		Arid5b	A730045E13Rik	Slc19a2	D630037F22Rik	Capn3
9030624J02Rik	Ankrd13b	Mpped1	Bmp4	Ccnd3		Arl14ep	A830031A19Rik	Slc37a1	Dcbld2	Card11
9130401M01Rik	Ankrd33b	Ms4a18	Btd	Ccny		Arl15	A830073O21Rik	Smad6	Ddx52	Carhsp1
9330101J02Rik	Anks1	Mvb12b	Btg1	Cct2		Arl2bp	A830092H15Rik	Smlr1	Degs2	Casz1
9630041A04Rik	Anks1b	Myo10	Btrc	Cd83		Armcx1	A930004D18Rik	Snrnp40	Dennd4c	Cbln4
9930012K11Rik	Ano1	Myo5c	C1ql1	Cdc14a		Arntl2	A930009A15Rik	Snta1	Dgat2	Cbx4
A130050O07Rik	Ano4	Nedd1	C230052I12Rik	Cdc20b		Arpp21	A930011G23Rik	Spcs2	Dicer1	Ccdc120
A130051J06Rik	Anxa5	Nell1	C77080	Cdc7		Arsj	A930018P22Rik	Srf	Dip2b	Ccdc159
A1bg	Ap5m1	Nfya	C8b	Cdca2		Asah1	AA987161	St7	Dnaaf1	Ccdc175
A230050P20Rik	Ap5s1	Nkain1	CN725425	Cdca7l		Asap1	AB041803	Steap4	Dnahc10	Ccdc66
A330017A19Rik	Ap5z1	Nrn1	Cables2	Cdh26		Asap2	AI606181	Stx16	Dnajb2	Ccdc88c
A3galt2	Apaf1	Ntn3	Cacna1c	Cdh4		Asb8	AW554918	Sv2c	Dnajc14	Cck
A430005L14Rik	Apba1	Olig1	Cacnb2	Cdk5r1		Asic4	AY702102	Syt3	Dnmt3l	Ccnd3
A530021J07Rik	Apeh	Olig2	Cacnb4	Cdk5rap3		Asphd2	Aacs	Tenm3	Dsn1	Ccnj
A630007B06Rik	Apln	Pbx3	Cacybp	Celsr3		Aspm	Aagab	Tmem241	Dynll1	Ccrn4l
A630081J09Rik	Aplp2	Pcsk6	Calm1	Cep164		Atf2	Aak1	Tshz2	ENSMUSG00000098132	Cct8
A730020M07Rik	Apobec3	Pik3ap1	Calm2	Cers1		Atf3	Aard	Tspan9	Eapp	Cd101
A830018L16Rik	Aqr	Plcg2	Caml	Cetn1		Atg16l1	Aars2	Unc13a	Edn3	Cd69
A830031A19Rik	Arfip1	Plod2	Capn10	Cfi		Atg2b	Abca1	Vmn1r223	Eef1a1	Cd83
A930002H24Rik	Arg1	Pmfbp1	Caps2	Chd6		Atg4c	Abca4	Wnt16	Efcab11	Cd97
A930004D18Rik	Arhgap15	Pnlip	Car13	Chrdl1		Atg7	Abca5	Xrra1	Ehbp1	Cdh26
A930009A15Rik	Arhgap23	Polr3b	Cbll1	Chst1		Atp1a1	Abca6	Zfhx3	Eif5a2	Cdh4
A930011G23Rik	Arhgap24	Pou3f1	Cbln1	Chst8		Atp5g3	Abca8b	Zfp322a	Elfn2	Cdh5
A930033H14Rik	Arhgap29	Ppa2	Cbx4	Cirbp		Atp5o	Abcb5	Zfp451	Elmo1	Cdhr3
AB041803	Arhgap31	Ppfia4	Ccdc112	Cisd3		Atp9b	Abcc10	Zfp771	Elovl2	Cdhr5
AI317395	Arhgap40	Ptgr2	Ccdc113	Cks2		Atrnl1	Abcc12	Zfp957	Elp6	Cdk13
AI661453	Arhgap44	Pwp1	Ccdc144b	Cldn3		Atrx	Abcc4	Zranb3	Emp1	Cdk18
AI848285	Arhgef19	Qrfpr	Ccdc149	Clrn1		Atxn7l1	Abcc5		Enah	Cdk19
AU016765	Arhgef28	Rab31	Ccdc177	Cnnm2		Auh	Abcg1		Endov	Cdk5rap3
AW112010	Arhgef4	Rab3gap2	Ccdc6	Cnot2		Avpr1a	Abcg8		Enoph1	Cdkl3
AW554918	Arid1b	Rab7	Ccdc88c	Cntn1		Axin2	Abhd12		Epb4.1l5	Cdkn1c
AW822073	Arl6ip4	Rad23b	Ccl24	Cog2		B230120H23Rik	Abhd15		Ephb4	Cdr2
AY702102	Arrdc2	Ranbp9	Ccl25	Col19a1		B3galnt1	Abhd2		Eps8	Cep170
Aagab	Arrdc3	Rbfox1	Ccna1	Col4a2		B3galnt2	Abi3bp		Evl	Cep78
Aard	Arsb	Rdh5	Ccne1	Col4a4		B4galt1	Ablim1		F3	Cers1
Aasdhppt	Art3	Reln	Ccser2	Col9a1		B4galt4	Abtb1		Fam13c	Cga
Abca1	Asb18	Rfx4	Cd109	Commd2		B530045E10Rik	Acaa2		Fam19a3	Chn2
Abca17	Asb4	Rimbp2	Cd82	Copz2		BC034090	Acacb		Fam222a	Chst15
Abca5	Ascc2	Rnd3	Cdc20	Cox10		BC068281	Acads		Fam49a	Ciita
Abca6	Asnsd1	Rpl28-ps4	Cdc42	Cox6b1		Bag3	Acadvl		Fam65b	Cinp
Abca8a	Asph	Rplp1	Cdh5	Cpeb4		Baiap2	Acot1		Fam71a	Clcn6
Abca9	Asprv1	Rprd1b	Cdhr3	Cpm		Baiap2l1	Acpl2		Fam83f	Cldn23
Abcc10	Asrgl1	Rprml	Cdk15	Cpne5		Banp	Acr		Fbxo16	Clec2d
Abcc3	Atcay	Rragc	Cdkn3	Cpne6		Batf3	Acss2		Fbxo21	Clic6
Abcc4	Atf3	Runx3	Cdnf	Cpne7		Bcan	Actbl2		Fbxo6	Clrn1
Abcc6	Atf5	Satb1	Cdon	Cpsf6		Bcas1	Actn1		Fcrl1	Cnfn
Abcd3	Atf7ip2	Sbf2	Cela2a	Cradd		Bcat1	Actr2		Fcrl5	Cnot11
Abhd17b	Atg16l2	Scube1	Cep164	Creb3l2		Bcdin3d	Actr3		Fem1c	Cnot6
Abhd2	Atg4d	Sdf2l1	Cep170	Creb5		Bckdk	Acyp1		Fezf2	Cnr1
Abhd5	Atg7	Selplg	Cers4	Crebbp		Bcl10	Adam12		Fhl3	Cntn2
Abl2	Atoh7	Sgsh	Ces5a	Creld1		Bcl7a	Adam23		Fibin	Col16a1
Ablim1	Atp10a	Sh3rf3	Chic2	Cryl1		Bcl9	Adam3		Fn1	Col17a1
Ablim2	Atp11a	Slc26a11	Chrac1	Cryz		Bcr	Adamts16		Foxe1	Copz2
Abra	Atp13a3	Slc41a2	Chrdl2	Csnk2a1		Bend7	Adamts17		Foxn3	Cox10
Abtb1	Atp4a	Slc6a5	Cldn23	Csnk2a2		Bet1l	Adamts18		Foxo1	Cpm
Acaa2	Atp6ap2	Smad6	Clic6	Cstb		Bhlha9	Adamts2		Fscn2	Cpsf6
Acacb	Atp8b4	Snrnp40	Clock	Ctdp1		Bhlhe40	Adamts20		Fstl4	Cradd
Acads	Atxn10	Snrpa1	Clrn1	Ctnna2		Bhlhe41	Adamts4		Fxr2	Creld2
Acap3	Atxn2	Sp3	Cnot11	Ctnnb1		Bicc1	Adamts6		Fxyd3	Crnkl1
Acat1	Atxn7l3	Spg21	Cnot2	Cwc22		Bmp2	Adamts7		Gal3st2	Crtac1
Accs	Auh	Sphk1	Cntln	D630037F22Rik		Bod1	Adamts9		Galnt10	Ctcfl
Ace	Avpr1b	Srf	Cntn2	D630045J12Rik		Bola3	Adamtsl3		Gap43	Ctnnb1
Acer2	Axin2	Stk3	Cntnap4	Dag1		Bora	Adar		Gata3	Ctnnbip1
Acot12	Azi2	Stx2	Cog6	Dapl1		Bpgm	Adat1		Gclm	Ctnnd2
Acot7	B020004J07Rik	Sv2c	Col12a1	Dazap1		Brca2	Adc		Gigyf1	Ctsc
Acot8	B230120H23Rik	Swap70	Col17a1	Dbn1		Brd1	Adck2		Gipc3	Cwh43
Acr	B3gnt4	Syf2	Col25a1	Dclk3		Bri3	Adcy8		Gk2	Cxcl14
Acta2	B530045E10Rik	Tbc1d5	Cpm	Dcstamp		Brix1	Adcy9		Glyctk	Cyth1
Actbl2	BC051628	Tbr1	Cpne2	Dct		Btbd19	Adcyap1r1		Gm10013	Cyth4
Actl6b	BC051665	Tcerg1l	Cpsf6	Dctd		Btbd7	Adipor2		Gm10277	D130052B06Rik
Actl7b	BC089491	Tcf4	Creb5	Ddit4		Btrc	Adk		Gm10545	D130058E05Rik
Actn1	Bace1	Tet2	Crtam	Ddn		Bzw1	Adm		Gm13691	Dact3
Actr3b	Bach1	Tgm2	Crybb3	Ddx11		C1d	Adnp		Gm14444	Daglb
Actrt2	Bag2	Tiam1	Csnk1d	Def8		C1galt1	Adpgk		Gm1587	Dalrd3
Actrt3	Bai1	Tle3	Csrnp3	Dennd1a		C2cd2l	Adprhl2		Gm20939	Dap
Acvr2b	Baiap2	Tmed5	Ctdp1	Dennd2c		C920021L13Rik	Adra1b		Gm4889	Dapl1
Acyp1	Basp1	Tmem183a	Ctdspl	Dgki		CK137956	Adra1d		Gm5070	Dbndd1
Acyp2	Bbc3	Tmem241	Ctnnb1	Diap3		Cables1	Adrm1		Gm6133	Dclk3
Adal	Bbs12	Tmem242	Cttnbp2	Dip2c		Cabyr	Aebp2		Gm6588	Dcstamp
Adam1b	Bcas1	Tmem74	Cxcl14	Diras2		Cacna1a	Afap1		Gm6816	Ddit4
Adam23	Bcas3	Tmie	Cxxc4	Dis3l		Cacna1e	Afap1l1		Gm6994	Ddx19a
Adam4	Bcat1	Trav9n-1	Cyld	Dkk1		Cacna1i	Afap1l2		Gm7461	Def8
Adamts1	Bcl2l10	Treml1	Cyp17a1	Dlgap1		Cacnb2	Aff3		Gm9830	Defb14
Adamts17	Bcl2l11	Tspo	D130040H23Rik	Dlx2		Calb2	Afg3l1		Gmnn	Dexi
Adamts18	Bcl9l	Ttc8	D130058E05Rik	Dmap1		Calca	Agap1		Gmpr	Dgcr6
Adamts20	Bcor	Ttll7	D2hgdh	Dnali1		Calcoco1	Agbl5		Gnb2l1	Dgka
Adamts3	Bcr	Ube2v2	Dab1	Dpf1		Cald1	Agpat3		Gpatch1	Dhrs2
Adamts7	Bend6	Usp20	Dact2	Dpysl3		Calm2	Agpat5		Gpr133	Dhrs7
Adamtsl1	Bfsp2	Uspl1	Dbx2	Dscaml1		Caly	Agpat6		Gpr34	Dhrs9
Adamtsl5	Bhlha9	Utp11l	Dcaf4	Dym		Camk1d	Agpat9		Grap2	Dicer1
Adarb2	Bhlhe41	Vax1	Dcakd	Dyrk3		Camk2d	Agps		Grin2b	Disp1
Adat2	Bicc1	Vps52	Dcn	E030011O05Rik		Camkmt	Agtpbp1		Grip1	Disp2
Adck4	Bicd2	Wdr18	Dcp1b	E330009J07Rik		Cap2	Agxt2l1		Gsr	Dkk2
Adcy10	Bid	Wnt4	Dctn3	ENSMUSG00000097437		Cartpt	Agxt2l2		H2-T24	Dlgap3
Adcy2	Bivm	Zbtb10	Ddost	Ebf2		Casq2	Ahcyl2		Hebp2	Dlx5
Adcy3	Blzf1	Zbtb2	Defb23	Ebf3		Cbfa2t3	Ahdc1		Helt	Dlx6
Add2	Bmp4	Zfp397	Dhx40	Ebpl		Cbx2	Ahnak2		Hes1	Dmrt1
Add3	Bmp6	Zfp637	Diap1	Edaradd		Cbx5	Aif1l		Hist1h2al	Dmrt3
Adm	Bmp7	Zfp704	Disc1	Edem3		Cbx6	Aipl1		Hmg20b	Dnahc17
Adnp	Bmpr1b	Zhx2	Dlgap5	Efna2		Cbx7	Ajap1		Hnf1b	Dnajb14
Adpgk	Bms1	Zic5	Dlst	Ehhadh		Cbx8	Ak3		Hnrnpm	Dnajb7
Adprhl1	Bnc2	Zswim6	Dmrt3	Eid2b		Ccdc110	Ak5		Hnrnpr	Dnajb8
Adra1b	Brd7		Dmxl1	Eif3j2		Ccdc126	Akap1		Hpn	Dnajc24
Adra2b	Brf2		Dnahc10	Elac2		Ccdc147	Akap11		Hsdl1	Dnajc25
Adra2c	Brpf3		Dnajb2	Elfn2		Ccdc151	Akap12		Htr1d	Dnttip2
Adrb1	Brwd1		Dnajc18	Elmo1		Ccdc175	Akap2		Huwe1	Dock7
Adrb2	Btaf1		Dnmt3a	Elmod1		Ccdc181	Akirin2		Hyal3	Dpm2
Adss	Btbd2		Dock5	Emc9		Ccdc27	Akr7a5		Igsf11	Dpys
Aebp2	Btbd7		Dpp6	Emp2		Ccdc3	Akt3		Il17b	Dpysl3
Afap1	C5ar1		Dpyd	Enpp6		Ccdc53	Aldh1a2		Irf2bp2	Draxin
Afap1l2	C8b		Dscaml1	Epb4.1l1		Ccdc55	Aldh1a3		Irx3	Duox1
Aff3	C8g		Dtwd2	Erap1		Ccdc6	Aldh1b1		Irx5	Duoxa1
Aff4	Cables1		Dtx1	Erbb4		Ccdc64	Aldh3a1		Isl2	Dus1l
Afg3l1	Cacna1a		Dut	Eri3		Ccdc65	Aldh3a2		Itga11	Dusp26
Afp	Cacna1i		Dync1i2	Ern1		Ccdc74a	Aldh7a1		Itgal	Dusp4
Aftph	Cacnb3		E030025P04Rik	Ero1lb		Ccdc85a	Aldob		Kcnc3	E2f2
Agap1	Cacng5		E2f8	Eya2		Ccdc85b	Alg8		Kcng1	ENSMUSG00000098022
Ago2	Cadm1		ENSMUSG00000097084	Fam107b		Ccdc91	Alk		Kctd11	ENSMUSG00000098133
Agpat9	Calca		Ednrb	Fam13a		Ccdc93	Alpk2		Kif26a	Edem3
Agtpbp1	Calm1		Efnb3	Fam207a		Ccdc97	Alpk3		Kiss1r	Edn2
Agtrap	Calm2		Eif3h	Fam43a		Ccl28	Als2cl		Klrb1b	Eefsec
Agxt2l2	Caly		Eif4ebp1	Fam83f		Ccnd1	Amer2		Krr1	Egr3
Ahcy	Camk1		Eif5b	Farp1		Ccnd2	Amer3		Lamc3	Eif3f
Aif1l	Camk1d		Elmo2	Fblim1		Ccnl1	Amigo2		Lamp5	Eif3h
Aig1	Camk2n2		Elovl5	Fbxl22		Ccser2	Amotl1		Lbr	Eif3j2
Aip	Camta1		Eml6	Fbxo10		Cct5	Amotl2		Ldhd	Elfn2
Aipl1	Cand1		Enoph1	Fbxo2		Cd44	Anapc13		Lef1	Elmod3
Ajap1	Capn7		Enox1	Fbxo34		Cd74	Angpt1		Lhx1	Elovl4
Ak4	Capzb		Epcam	Fbxo47		Cd83	Ank2		Lima1	Eml4
Akap1	Car10		Ephb1	Fem1a		Cdc123	Ankar		Lin7c	Eml6
Akap12	Caskin2		Erbb2ip	Fem1b		Cdc14a	Ankmy1		Lipc	Enah
Akap2	Casr		Espn	Fgf5		Cdc40	Ankrd1		Lrfn2	Enpp5
Akap7	Cast		Esrrb	Fgfbp3		Cdc42ep3	Ankrd13a		Lrp3	Enpp6
Akip1	Casz1		Ets2	Fhit		Cdc42se1	Ankrd26		Lrrc14	Epb4.1l1
Akirin2	Cav2		Exosc9	Fignl1		Cdc45	Ankrd28		Lrrc8d	Epha3
Akr7a5	Cbln4		Eya2	Fignl2		Cdc73	Ankrd33b		Lyrm2	Ephb1
Akt1s1	Cbx4		Eya3	Fjx1		Cdca7	Ankrd34b		Maml3	Erbb2ip
Akt3	Cbx7		Eya4	Fktn		Cdcp2	Ankrd45		Mamstr	Erich2
Alb	Cbx8		Ezr	Flt1		Cdh16	Ankrd63		Marcksl1	Esrrg
Alcam	Ccdc111		F3	Fmnl1		Cdh17	Anks1b		Mchr1	Etnk1
Aldh16a1	Ccdc112		Fabp3-ps1	Fnbp1l		Cdh23	Anln		Mdk	Eya2
Aldh1b1	Ccdc115		Fabp5	Fndc9		Cdh3	Ano1		Mdm1	Fabp5
Aldh1l1	Ccdc18		Fads1	Foxn1		Cdh4	Ano4		Mei1	Fads1
Aldh2	Ccdc19		Fads2	Frmd4a		Cdhr3	Ano6		Meis2	Fads3
Aldh3b1	Ccdc25		Fam107b	Fuca2		Cdk4	Anp32e		Mettl21a	Fam114a2
Aldh4a1	Ccdc3		Fam114a2	Gabarapl1		Cdk5r2	Anpep		Mettl4	Fam163a
Aldh5a1	Ccdc61		Fam155a	Gad1		Cdk5rap1	Antxr1		Mettl7a1	Fam171b
Alg11	Ccdc64		Fam163a	Gadd45b		Cdkn1c	Anxa4		Mfap2	Fam19a3
Alg14	Ccdc68		Fam171a2	Gadd45g		Cebpb	Ap1s3		Mfap3	Fam19a5
Alk	Ccdc69		Fam210a	Galnt9		Celf5	Ap5m1		Mfsd2b	Fam214a
Alms1	Ccdc74a		Fam222a	Gamt		Celsr1	Ap5s1		Mgmt	Fam53b
Alox5	Ccdc8		Fam3c	Gapvd1		Cend1	Apaf1		Mki67	Fam69a
Alox5ap	Ccdc82		Fam43a	Gar1		Cenpf	Apba2		Mlf1	Fam78b
Alpk1	Ccdc85a		Fam49b	Gart		Cep112	Apbb2		Mllt3	Fam84a
Alpk2	Ccdc86		Fam83f	Gata2		Cep70	Apcdd1		Mn1	Fam92a
Alpk3	Ccdc88c		Fam83h	Gata6		Chd1l	Apitd1		Mob3c	Fasn
Alx4	Ccna1		Fam86	Gbx1		Chd7	Apobec3		Mocs1	Fat1
Alyref	Ccnb2		Fam92b	Gdap1l1		Chdh	Apobec4		Morn1	Fblim1
Ambra1	Cd180		Fank1	Gins2		Chid1	Apoe		Mov10	Fbxo17
Amer2	Cd27		Fblim1	Gja4		Chmp6	Apol8		Mphosph6	Fbxo36
Amigo2	Cd83		Fbn2	Gja5		Chp2	App		Mreg	Fbxo42
Amn	Cd97		Fbxo16	Gjb3		Chpf	Aqp1		Mrm1	Fbxw2
Amotl1	Cdc14b		Fbxo17	Gjb6		Chrd	Aqp2		Mrps10	Fgf12
Amz1	Cdc42		Fbxw8	Gjd3		Chrnd	Aqp6		Mrps23	Fgf18
Amz2	Cdc42ep1		Fcgr1	Glipr1l2		Chst12	Arf1		Msl3l2	Fgfr3
Anapc11	Cdc45		Fchsd2	Gm10112		Chst15	Arfgap3		Mvb12b	Fignl2
Anapc15-ps	Cdca7		Fem1a	Gm10295		Chst8	Arhgap10		Mvk	Fmo9
Anapc4	Cdca7l		Fem1c	Gm10650		Cib1	Arhgap12		Mycl1	Fnbp1l
Angel1	Cdh13		Fgfr1	Gm11077		Cidea	Arhgap15		Myf5	Foxk1
Angptl2	Cdh20		Fgfr3	Gm11084		Cirbp	Arhgap18		Myh14	Frat2
Angptl3	Cdk1		Fhl2	Gm13090		Cit	Arhgap21		Myl10	Frmpd4
Angptl6	Cdk15		Fign	Gm16181		Ckap2	Arhgap23		Myo16	Fuca2
Ank	Cdk5rap1		Fli1	Gm1631		Ckap2l	Arhgap24		Nabp2	Fxn
Ank1	Cdkal1		Flt1	Gm16372		Clca1	Arhgap26		Nckap5l	Fzd5
Ank2	Cdkn1c		Fmnl1	Gm16515		Cldn11	Arhgap27		Nfatc2	Gab1
Ank3	Cdpf1		Fndc3b	Gm1661		Cldn15	Arhgap28		Nfkb1	Gadd45a
Ankfn1	Cds2		Foxb2	Gm20459		Cldn18	Arhgap29		Nnmt	Gas2l3
Ankib1	Cebpb		Foxn3	Gm20939		Cldn3	Arhgap32		Nos1	Gata2
Ankmy1	Cenpo		Foxo1	Gm3336		Clec11a	Arhgap39		Nptn	Gatc
Ankrd1	Cep128		Foxp4	Gm3993		Clec4f	Arhgap42		Nyap1	Gemin5
Ankrd16	Cep164		Fpr-rs4	Gm5117		Clic5	Arhgef10		Nyx	Ggnbp1
Ankrd24	Cerk		Fpr2	Gm5141		Clic6	Arhgef16		Oat	Gjc1
Ankrd26	Cetn4		Fra10ac1	Gm5148		Cln6	Arhgef19		Olfr49	Glrx5
Ankrd28	Cgref1		Frmd4b	Gm5434		Clnk	Arhgef28		Olfr722	Gltscr1
Ankrd29	Chchd3		Frs2	Gm5506		Clrn1	Arhgef3		Opa1	Gm10000
Ankrd32	Chd2		Fstl4	Gm5577		Clvs1	Arid1b		Otp	Gm10113
Ankrd34b	Chd3		Fto	Gm572		Cmbl	Arid4a		Otx1	Gm10577
Ankrd39	Chd4		Furin	Gm6133		Cmss1	Arid5a		Otx2	Gm11037
Ankrd44	Chd6		Fxyd3	Gm7073		Cmtm7	Arl15		Oxa1l	Gm13769
Ankrd46	Chst5		Fyn	Gm766		Cmtm8	Arl2bp		Oxct1	Gm20503
Ankrd50	Cib1		Fzd3	Gm9874		Cntd1	Arl6ip5		P2ry12	Gm21915
Ankrd55	Cib2		Fzd4	Gmpr		Cntnap4	Armc1		P2ry13	Gm22
Ankrd6	Cish		Fzd5	Gng3		Coa3	Armc8		Parn	Gm4353
Ankrd60	Cited4		Fzd7	Gng7		Cog4	Arntl		Pawr	Gm4737
Ano2	Ckap4		G630090E17Rik	Gorasp2		Cog5	Arrdc3		Pax4	Gm4889
Ano6	Ckap5		Gal	Gosr2		Cog6	Arrdc4		Pax7	Gm4906
Ano9	Ckmt1		Gal3st2	Gp1bb		Col15a1	Arv1		Pbx3	Gm525
Anp32e	Clcn6		Galnt3	Gpc6		Col18a1	Asap1		Pcsk5	Gm572
Antxr1	Cldn10		Gapdh	Gpr132		Col1a1	Asap3		Pcyox1l	Gm5745
Anxa3	Cldn11		Gatad2b	Gpr142		Col23a1	Asb2		Pdlim2	Gm6133
Aoc3	Clec14a		Gatsl2	Gpr83		Col5a1	Asb4		Pfkl	Gm6569
Ap1b1	Clic4		Gcat	Gpr88		Col9a2	Ascc2		Phactr3	Gm766
Ap1s3	Clint1		Gcm1	Gprc5c		Colq	Ascl1		Phf8	Gm973
Ap2a1	Clrn2		Gcnt4	Gramd2		Commd3	Asgr1		Phlda1	Gm9867
Ap3m2	Clvs1		Ghsr	Grifin		Corin	Asna1		Phyhd1	Gm9912
Ap5m1	Cmc1		Glce	Gse1		Coro1c	Astn1		Phyhipl	Gm9930
Apba1	Cmya5		Glipr1l2	Gsg1l		Coro6	Astn2		Pick1	Gm9945
Apba2	Cnot6l		Glra3	Gtf2i		Cox6a1	Atf1		Pipox	Gna12
Apbb1ip	Cnot8		Glt1d1	Gtl3		Cpb2	Atf2		Pja2	Gnai1
Apbb2	Coch		Glt8d2	Gtsf1l		Cpeb1	Atg10		Plau	Gnaq
Apoa1bp	Cog7		Gm10032	H2afj		Cpeb4	Atg14		Plcb4	Gnaz
Apol7a	Col15a1		Gm10118	Hcfc1r1		Cped1	Atg16l2		Plcxd1	Gng8
Apol8	Col18a1		Gm10132	Hectd2		Cr2	Atg4d		Plcxd3	Golga7b
Apold1	Col19a1		Gm10197	Hells		Creb3l2	Atg5		Pnpla1	Gorab
Apon	Col4a2		Gm10530	Hemk1		Creb3l3	Atoh1		Polr2f	Gosr2
App	Col9a1		Gm10764	Herc1		Creg2	Atoh7		Pom121	Gpatch2
Aqp2	Colgalt1		Gm11273	Hexim2		Crtam	Atoh8		Pon1	Gpr153
Aqp4	Commd10		Gm129	Hhipl1		Cry2	Atp11b		Pop7	Gpr155
Aqp9	Commd8		Gm13769	Hmcn2		Crybb2	Atp1b3		Ppara	Gpr45
Araf	Commd9		Gm16181	Hnrnpa0		Crybb3	Atp2b1		Ppm1h	Gpr68
Arf2	Comp		Gm16499	Hnrpll		Cryzl1	Atp5c1		Ppp1r12a	Gpr85
Arfgef2	Comtd1		Gm16515	Hoxb1		Csf1r	Atp5j		Ppp1r12b	Gprin2
Arg1	Corin		Gm20939	Hoxd1		Csgalnact1	Atp5o		Ppp1r9a	Gramd1b
Arhgap1	Coro1c		Gm2a	Hoxd13		Csnk2a1	Atp6ap2		Pram1	Grb2
Arhgap10	Coro2b		Gm355	Hoxd3		Csrnp2	Atp6v0a4		Prdm16	Gria1
Arhgap15	Coro6		Gm3993	Hpgds		Cstad	Atp6v0e		Prickle2	Grid1
Arhgap17	Cox7a2l		Gm4791	Hs3st3a1		Cstf2t	Atp6v1c2		Prr18	Grik4
Arhgap22	Cpeb3		Gm5070	Hs3st3b1		Ctdspl	Atp9a		Prr3	Grin2d
Arhgap23	Cplx2		Gm5082	Hs6st3		Ctnnd2	Atrn		Psmb2	Grip1
Arhgap24	Cpne7		Gm525	Hsd17b6		Cul9	Atrnl1		Psmd11	Grm4
Arhgap25	Cpt2		Gm5420	Idh2		Cux2	Atxn1		Ptp4a3	Grm5
Arhgap28	Crabp1		Gm5428	Igsf21		Cwc22	Atxn7l1		Ptpn14	Grwd1
Arhgap31	Cradd		Gm5475	Ikzf2		Cwf19l1	Auh		Ptpro	Gsn
Arhgap5	Crb2		Gm5784	Il2		Cxadr	Auts2		R3hdm4	Gsta4
Arhgdia	Creb3l1		Gm6793	Il21		Cxxc5	Avpi1		Ralb	Gtf2e1
Arhgef1	Creb3l2		Gm7168	Il23a		Cyb561d2	Axin2		Ranbp9	Gtf2f2
Arhgef10l	Crlf1		Gm7276	Ilf2		Cyb5r4	Axl		Rap1b	Gtf2i
Arhgef12	Crtc1		Gm9047	Ina		Cyc1	Azi2		Rarg	Gys2
Arhgef16	Cryz		Gm9747	Inf2		Cyp26b1	B230314M03Rik		Recql4	H2afy2
Arhgef19	Csmd1		Gm9754	Intu		Cyp2ab1	B3galnt1		Rfxap	H2afz
Arhgef2	Csnk1g2		Gm9833	Irf2		Cys1	B3galnt2		Rhbdl3	Habp2
Arhgef28	Csrnp3		Gm9885	Irgq		Cystm1	B3galt6		Rhoc	Hdac4
Arid1b	Csrp2		Gm9913	Irs2		Cyth4	B3galtl		Rhot1	Hebp2
Arid2	Cstad		Gnao1	Ism2		D130058E05Rik	B3gat2		Rnaset2b	Helb
Arl15	Ctgf		Gnb4	Itsn1		D3Bwg0562e	B430319F04Rik		Rnf180	Hes3
Arl4a	Ctse		Gns	Jag2		D430019H16Rik	B930041F14Rik		Rnf213	Higd1b
Arl4c	Ctsz		Golga7	Jarid2		D6Wsu163e	BC018507		Rnf41	Hivep3
Arl6	Cul9		Gpat2	Jazf1		D830014E11Rik	BC027231		Rnft2	Hmg20a
Arl8b	Cux1		Gpatch2l	Jph2		Daglb	BC037034		Rph3al	Hmgn2
Armc10	Cux2		Gpr107	Jph3		Dap	BC043934		Rpl36-ps3	Hoxb8
Armc2	Cwc22		Gpr125	Jsrp1		Dbx1	BC048403		Rtkn2	Hoxb9
Arntl	Cxadr		Gpr133	Kcnk1		Dcaf15	BC049762		Ryk	Hrh2
Arrdc1	Cxcl16		Gpr153	Kcnmb4		Dcaf5	BC061194		S1pr1	Hs3st3b1
Arrdc3	Cxcl3		Gpr68	Kcnq2		Dcdc2a	BC067074		Sall1	Hsd17b13
Arsg	Cxcl9		Grb14	Kctd1		Dcp1a	BC089491		Samd15	Hspb8
Arsj	Cxcr5		Gria1	Kctd15		Dctd	BC100451		Scaf11	Ick
Art2b	Cyp24a1		Grik3	Kctd3		Ddah1	Bach1		Scaper	Ifnar1
Asap1	Cyp26a1		Grm4	Kctd9		Ddhd1	Bach2		Scd2	Ifngr2
Asb18	Cyp26c1		Grn	Kdr		Ddit3	Bad		Scd3	Ifnk
Asb3	Cyp27a1		Gsdmc4	Kif19a		Ddit4l	Bag2		Sema4b	Igflr1
Ascc3	Cyp2ab1		Gsdmd	Kif21a		Ddx20	Bag3		Sema6a	Igsf11
Ascl5	Cyth3		Gse1	Kif6		Dennd4a	Bag6		Serf1	Igsf21
Asgr1	Cyth4		Gsta4	Kirrel2		Dennd6b	Bahcc1		Sestd1	Il1r2
Asic2	D10Jhu81e		Gtf2h5	Klhdc7a		Derl1	Bahd1		Sf3a3	Ing1
Asic4	D14Abb1e		Gtl3	Klhl29		Dgat1	Bai1		Sfmbt1	Insm1
Asph	D16Ertd472e		Gtpbp10	Klhl3		Dgkd	Banf2		Sfpi1	Insrr
Aspm	D1Pas1		H2afy	Kpna4		Dgki	Banp		Sfswap	Irak3
Asxl3	D630039A03Rik		Habp2	Kras		Dhrs1	Barhl2		Sfxn2	Irf2
Atad2b	D730039F16Rik		Hapln4	Kynu		Dhrs3	Barx1		Sgcd	Irg1
Atf1	Daam2		Haus4	Larp4b		Dhx33	Barx2		Sh3rf1	Irgq
Atf3	Dab1		Heg1	Larp7		Diablo	Batf3		Shb	Islr
Atf6	Dapk1		Hes2	Lfng		Dlg5	Bbc3		Shcbp1	Isyna1
Atg10	Dapk2		Hist2h2ab	Lhx2		Dlgap3	Bbip1		Siah3	Itga6
Atg14	Dbnl		Hist2h2bb	Lhx3		Dmrt1	Bbs5		Ski	Itgav
Atg4c	Dbr1		Hist2h2be	Lim2		Dmrta2	Bbs9		Slc12a9	Ivd
Atg7	Dcc		Hmbox1	Lrig1		Dnajc1	Bcar1		Slc14a2	Jak1
Atl2	Dclk1		Hmgcs1	Lrrc49		Dnajc10	Bcar3		Slc16a1	Jakmip3
Atoh1	Dclk2		Hook2	Lrrtm1		Dnajc11	Bcas1		Slc17a5	Jph3
Atoh8	Dcp2		Hoxc5	Lsm14a		Dnajc21	Bcas3		Slc24a2	Jph4
Atox1	Dct		Hpn	Lta		Dnajc24	Bcat1		Slc25a17	Jund
Atp13a5	Ddhd1		Hsbp1	Lyplal1		Dnalc4	Bccip		Slc25a22	Kat6a
Atp1a1	Ddrgk1		Hsph1	Lysmd4		Dnmt3b	Bckdha		Slc25a4	Kat6b
Atp2a2	Ddx56		Icam4	Manba		Dock7	Bcl11b		Slc25a51	Katnal1
Atp2b1	Ddx58		Icam5	Map2k3		Donson	Bcl2l11		Slc26a10	Kazn
Atp2b4	Dedd		Ick	Map3k13		Dpt	Bcl2l15		Slc30a10	Kcna1
Atp5j	Degs2		Icos	Mapk8ip3		Dpy19l2	Bcl7a		Slc38a1	Kcnb1
Atp5o	Dennd1a		Idh2	Mapkap1		Drc1	Bcor		Slc39a11	Kcng1
Atp5s	Dennd6b		Iffo1	March1		Drd4	Bcr		Slc39a13	Kcnip1
Atp6ap2	Derl1		Ifng	Marveld2		Dscaml1	Bdh1		Slc4a10	Kdelr2
Atp6v0a4	Det1		Igflr1	Mbl2		Dsn1	Bend3		Smco2	Kdm4a
Atp6v0c	Dgki		Igsf21	Mbnl2		Dtl	Bfsp1		Smug1	Kif14
Atp6v0e	Dgkz		Il17rb	Mcidas		Dtwd2	Bfsp2		Smurf1	Kif26a
Atp6v1e1	Dguok		Il20rb	Mettl4		Dtx4	Bicc1		Smyd2	Kif6
Atp7b	Dhrs7c		Il9	Mettl8		Dus4l	Bicd2		Snx6	Klf13
Atp8a1	Dhx35		Imp3	Mfng		Dusp10	Bloc1s1		Socs7	Klf3
Atp8b1	Dhx40		Ino80d	Mgll		Dusp22	Bmf		Soga1	Klhdc7a
Atp9b	Dio2		Ints9	Mgmt		Dusp6	Bmi1		Sorl1	Klhl25
Atpaf2	Dip2a		Ipo5	Mib2		Dym	Bmp1		Sos1	Klhl8
Atpbd4	Disc1		Irg1	Micall1		Dync1h1	Bmp2		Sox10	Knstrn
Atrn	Dlc1		Irx3	Midn		Dyrk1a	Bmp3		Sox6	Kynu
Atrnl1	Dlgap1		Isl2	Mki67		Dysf	Bmp4		Sox9	Lacc1
Atxn1	Dlgap3		Ism1	Mn1		Dzip1l	Bmper		Spock1	Lama2
Atxn10	Dlk1		Itga9	Mns1		E130012A19Rik	Bnc1		Ssbp3	Larp7
Atxn7l1	Dlx4		Itpr2	Mpdu1		E130114P18Rik	Boc		St3gal6	Lats1
Atxn7l3b	Dmc1		Jak1	Mrpl45		E230025N22Rik	Bptf		St8sia3	Lbx1
Auts2	Dmgdh		Katnal1	Mrps26		E330021D16Rik	Brd7		Stard3nl	Lclat1
Axin2	Dnajc6		Kazn	Msl3l2		ENSMUSG00000097239	Brip1		Stk35	Ldhb
B230120H23Rik	Dnalc4		Kcna1	Mthfd2		Ebf3	Bspry		Strn	Lef1
B3galnt1	Dnase1l2		Kcnc1	Mtss1		Echdc2	Btaf1		Suclg1	Lemd2
B3galt1	Dnase1l3		Kcnd2	Mum1		Echdc3	Btbd11		Sult2b1	Lhpp
B3galtl	Dnmbp		Kcnip4	Mvb12b		Edn1	Btbd9		Sycp2	Lhx5
B3gnt6	Dock3		Kcnk13	Mvp		Ednrb	Bud31		Syt2	Lhx9
B3gnt9	Dock5		Kcnmb4	Myo1d		Eef1a1	Bves		T	Lin37
B430319F04Rik	Dok5		Kcnq3	Myo3b		Efcab4b	Bysl		Tbc1d16	Lingo1
B4galt4	Drg2		Kcp	Myo6		Efhc1	C030037F17Rik		Tbr1	Lmo3
B4galt5	Dscaml1		Kctd6	Naaladl1		Efnb2	C130026L21Rik		Tbrg4	Lnx2
B4galt7	Dst		Kdm4a	Nabp2		Eif3b	C130074G19Rik		Tead4	Lphn1
B9d2	Dtwd1		Kdm4b	Nacc2		Eif3f	C1ql3		Tef	Lphn2
BC004004	Dusp14		Kdm5b	Nceh1		Eif3h	C1qtnf7		Tet3	Lrig1
BC005537	Dusp15		Kdm8	Ncf1		Eif3i	C1qtnf9		Tex29	Lrp2
BC026590	Dusp26		Kif26a	Ncoa2		Elavl2	C2cd4c		Tfap2e	Lrpprc
BC027231	Dusp6		Kif6	Ncs1		Elavl4	C330018D20Rik		Tgm3	Lrrc49
BC034090	Dusp9		Kiss1	Ndst1		Elf2	C330021F23Rik		Timm22	Lrrn2
BC037034	Dync1i1		Klhdc7a	Ndufa12		Elfn2	C530008M17Rik		Tmc1	Lsm4
BC049635	Dynlrb2		Klhl29	Ndufb9		Elk4	CK137956		Tmed8	Ltbp1
BC051019	Dyrk1a		Krt10	Nedd4l		Emg1	Cables1		Tmem110	Ltbp4
BC051665	Dzip1		Krt12	Nefl		Emilin3	Cabp7		Tmem150c	Ly6h
BC052040	E030025P04Rik		Ksr1	Nefm		Emx2	Cacna1c		Tmem198b	Lzic
BC055111	E130114P18Rik		Ksr2	Net1		Endou	Cacna1i		Tmem66	Macf1
BC067074	E2f7		Lacc1	Nfatc1		Enoph1	Cacng1		Tmem72	Maff
BC107364	E4f1		Lad1	Nfkb1		Epb4.1l2	Cacng2		Tmem95	Magoh
Bach1	Ear1		Lamc3	Nfkbid		Epb4.1l3	Cacng3		Tomm20	Map2k2
Bach2	Ebf2		Lbx1	Ngb		Epb4.1l5	Cacng6		Tor3a	Map3k1
Bag2	Ebf3		Ldlrad4	Ngf		Epcam	Cacng7		Trerf1	Map4k4
Bag3	Ech1		Lemd2	Nkain1		Ephb3	Cacng8		Trit1	Map7d1
Bai1	Edem3		Letm1	Nkx1-2		Ephb4	Cacybp		Trmt10b	Mapk10
Bak1	Eef1a1		Lgals1	Nme3		Epn3	Cadm1		Trp53	Mapk8ip2
Banp	Eef2k		Lgals3	Noc4l		Eral1	Cadps		Trpc5	Mapkbp1
Bard1	Efcab1		Lgals9	Npas3		Ereg	Cage1		Trpc7	Mbip
Barhl2	Efcab11		Lgi2	Npepps		Esco1	Calr		Tspan17	Mc3r
Batf	Efcab6		Lhx5	Nphs1		Esd	Camk1d		Ttc7b	Mctp2
Baz2a	Efcab8		Lin37	Npm1		Esyt3	Camk2n1		Ttll8	Mdm4
Bbs10	Efna3		Lin7c	Nr3c2		Etaa1	Camk4		Tulp3	Mdp1
Bbs9	Efna4		Lingo3	Nrg1		Etl4	Camkk1		Ubash3b	Meaf6
Bcar3	Efnb1		Lmbrd2	Nrl		Ets1	Caml		Ubxn11	Megf8
Bcas1	Eftud1		Lmf1	Nrxn2		Etv4	Camsap1		Unc5a	Mfhas1
Bcas3	Egf		Lmo3	Nrxn3		Eva1c	Camta1		Vcl	Mgat5b
Bcat1	Egln3		Lnx1	Nsun7		Exoc6	Cand1		Vipr2	Mgst1
Bcl10	Egr3		Lnx2	Nudcd3		Exoc6b	Capn13		Vit	Mid1
Bcl11b	Eif2a		Loxhd1	Nxnl2		Exoc8	Capn7		Vldlr	Mkx
Bcl2l11	Eif4b		Loxl4	Nxpe2		Exog	Capn9		Vsx2	Mmab
Bcl2l14	Eif6		Lrrc52	Oacyl		Eya4	Capza2		Wbscr17	Mmd2
Bcl3	Elac2		Lrrtm3	Oat		Ezh2	Capza3		Wdr41	Mpped2
Bcl6	Elavl3		Lta	Ocln		F13a1	Capzb		Wdr6	Mrpl22
Bcl7a	Elfn2		Ly6h	Ola1		F730035P03Rik	Car13		Wdr7	Mrpl37
Bcl9	Ell2		Lyplal1	Oxct2a		F930017D23Rik	Car3		Wnt7b	Mrpl45
Bcor	Elmo2		Lztr1	Oxgr1		Fam105b	Card10		Wrap53	Mrps12
Bdh1	Eln		Maats1	Pabpc4		Fam109a	Casc1		Zbtb10	Mrps24
Bdh2	Elovl6		Mab21l3	Pan2		Fam114a2	Caskin2		Zbtb16	Mrps9
Bdp1	Emilin3		Mad2l1bp	Pard6a		Fam120a	Casr		Zbtb20	Mrto4
Bean1	Eml3		Mafg	Parp10		Fam126a	Cbl		Zbtb38	Mtf2
Begain	Eml4		Magoh	Patz1		Fam160b1	Cbln1		Zbtb7a	Mtfr1l
Bend6	Emp1		Mak	Pbx3		Fam160b2	Cbln4		Zc3h7b	Mtif3
Best3	Emp2		Man1a2	Pcdhga11		Fam167b	Cbr4		Zcchc3	Mtss1l
Bex6	Enc1		Mansc4	Pcgf2		Fam178b	Cbs		Zdhhc22	Mvb12b
Bfsp1	Eno3		Mapk15	Pcgf5		Fam189a2	Cbx4		Zfand1	Mxd1
Bfsp2	Enpp1		Mapk8	Pde3a		Fam196a	Cbx7		Zfand5	Myb
Bglap3	Enthd1		Matn1	Pdlim3		Fam19a2	Cbx8		Zfp114	Myh9
Bhlhe40	Entpd3		Mcoln3	Pdx1		Fam213a	Ccbe1		Zfp362	Myrfl
Bicc1	Entpd7		Mdm1	Pdxk		Fam222b	Ccdc11		Zfp385b	Nap1l5
Bicd2	Entpd8		Mettl4	Pdyn		Fam46a	Ccdc121		Zfp395	Nbas
Bid	Epb4.1l4b		Mfap2	Pdzd2		Fam60a	Ccdc122		Zfp667	Ncf1
Bin1	Epcam		Mfhas1	Pdzrn4		Fam65c	Ccdc129		Zfp704	Nck2
Bin2	Epha1		Mgmt	Peli2		Fam86	Ccdc14		Zfp768	Ncoa2
Bloc1s1	Epha2		Mgst1	Pfdn4		Fam98b	Ccdc149		Zfp784	Ndst1
Bloc1s6	Epha8		Mgst3	Pfn2		Fance	Ccdc162		Zfp9	Ndufa10
Bmf	Ephx1		Mki67	Pik3ip1		Farp1	Ccdc167		Zmat2	Ndufa4l2
Bmp1	Epor		Mmp15	Pim1		Fbln1	Ccdc171		Znrf1	Ndufa6
Bmp10	Eps15		Mpdu1	Pin4		Fbxl20	Ccdc172			Ndufaf3
Bmp2	Eps8		Mpped1	Pip5k1c		Fbxo21	Ccdc3			Ndufs3
Bmp2k	Ercc6l2		Mrps10	Pitpnb		Fbxo42	Ccdc57			Ndufs7
Bmp4	Ereg		Mrps12	Pitx2		Fbxw7	Ccdc60			Neurl1a
Bmp7	Eri1		Mrps35	Pkm		Fcho1	Ccdc64			Neurog1
Bmper	Erp27		Msi1	Pkn2		Fermt3	Ccdc68			Neurog2
Bnc1	Errfi1		Mtif3	Pkp4		Fgf10	Ccdc85a			Nfasc
Bnip3l	Esco2		Muc13	Plec		Fgf16	Ccdc86			Nfatc2
Bnipl	Esrrb		Mvk	Plekha3		Fgf23	Ccdc93			Ngf
Boc	Etnk1		Mxi1	Plxdc1		Fgf6	Ccdc96			Ngfr
Bod1	Ets1		Myo18b	Plxnc1		Fhl3	Cck			Nhsl1
Bop1	Evc		Myo3b	Poglut1		Fignl2	Cckar			Nid2
Bora	Evc2		Naa38	Polr1e		Filip1l	Ccl5			Nit2
Bpi	Evl		Nacc1	Polr3b		Fip1l1	Ccna1			Nkain1
Brd1	Exoc4		Nags	Pomp		Fkbp11	Ccnd3			Nln
Brd7	Exog		Nanos3	Ppl		Fkbp5	Ccne1			Nlrp10
Brip1	Ezh1		Naprt1	Ppm1l		Fkbp9	Ccng1			Nmur2
Brix1	F13a1		Nars2	Ppp1r16b		Fli1	Ccr4			Nog
Brms1l	F2rl1		Nav1	Ppp1r1a		Flt1	Ccr8			Nol11
Brsk1	F2rl2		Nav2	Ppp2r2a		Fndc1	Ccrl2			Npepps
Brsk2	Fadd		Ncan	Ppp2r3a		Fndc3b	Cct6a			Nphp4
Bst1	Fads3		Nck2	Ppp2r5e		Fnip2	Cct6b			Nppa
Btbd11	Fam101a		Ncoa4	Ppt2		Fos	Ccz1			Nptx2
Btbd3	Fam105a		Ncs1	Prdm8		Fosl1	Cd14			Nr4a2
Btbd7	Fam105b		Ndor1	Prex1		Foxa2	Cd164			Nrip1
Btg1	Fam107b		Nefl	Prickle2		Foxd3	Cd180			Nrxn2
Btrc	Fam109a		Nek6	Prkag1		Foxf1	Cd1d1			Nrxn3
Bub1b	Fam110a		Neurod1	Prkcb		Foxn3	Cd1d2			Nsun7
C030037F17Rik	Fam110b		Neurog1	Prkrir		Foxn4	Cd248			Ntmt1
C130026L21Rik	Fam115a		Neurog2	Prmt5		Foxo1	Cd28			Ntn1
C130050O18Rik	Fam115c		Nfam1	Prok2		Foxp1	Cd302			Nudcd3
C130074G19Rik	Fam120a		Nfasc	Prox1		Foxp2	Cd4			Numbl
C1ql1	Fam129a		Nfatc1	Prr3		Frem2	Cd79b			Nup43
C1qtnf4	Fam132b		Nfatc2	Prr7		Frmd4a	Cd82			Nxph3
C1qtnf7	Fam134b		Nfyb	Prrt1		Fry	Cd83			Oacyl
C1qtnf9	Fam136a		Nim1	Psmd7		Fryl	Cd9			Oat
C230081A13Rik	Fam154b		Nkiras2	Psme1		Frzb	Cdc20			Ociad2
C2cd3	Fam189a2		Nln	Ptchd2		Fstl4	Cdc37l1			Olfm4
C9	Fam194a		Nog	Ptms		Fut4	Cdc42bpa			Olfml1
CK137956	Fam19a3		Nol11	Ptp4a2		G930045G22Rik	Cdca7			Olfml3
CN725425	Fam19a5		Nos1	Ptpn11		Gabpb1	Cdh13			Olfr267
Cabp1	Fam210a		Npas1	Ptpra		Gadl1	Cdh2			Pag1
Cabp7	Fam213a		Npas2	Ptprb		Galnt2	Cdh22			Pank3
Cabyr	Fam220a		Nphp3	Ptprn		Gapdh	Cdh6			Paox
Cacna1a	Fam222a		Nphp4	Pvrl1		Gcnt4	Cdhr3			Papola
Cacna1c	Fam43a		Nqo1	Pygb		Gde1	Cdk17			Papolg
Cacna1e	Fam57a		Nr1i2	Rab12		Gdpgp1	Cdk2			Papss1
Cacna1g	Fam57b		Nr4a2	Rab44		Gem	Cdk5r2			Pbx3
Cacna1i	Fam72a		Nrp2	Rab7		Gfra1	Cdk5rap1			Pced1b
Cacna2d2	Fam73a		Nrxn2	Racgap1		Ggact	Cdkal1			Pck1
Cacna2d3	Fam81a		Nrxn3	Rap2a		Ghsr	Cdkn1c			Pde10a
Cacna2d4	Fam86		Nsun6	Rapgef5		Gins2	Cdkn3			Pde5a
Cacnb3	Fam98b		Ntf3	Rasa2		Gipc2	Cdyl2			Pdhb
Cacng2	Fance		Ntng2	Rbbp8		Gja3	Ceacam19			Pdk1
Cacng3	Farp1		Ntpcr	Rbms1		Gja4	Cela3b			Pdlim2
Cacng6	Fat1		Ntrk3	Rbms3		Gjb3	Celf4			Pebp4
Cacng8	Fat3		Nudt19	Rem2		Gjb4	Cenpf			Pef1
Cadm1	Fbf1		Nyap2	Rffl		Gjb5	Cep152			Phactr2
Calb1	Fblim1		Oas2	Rftn1		Gli2	Cep70			Phox2b
Calm1	Fbll1		Oaz1	Rgag4		Gli3	Cer1			Pinlyp
Caln1	Fbln1		Olfml3	Rgp1		Glis2	Cerk			Pitpnc1
Caly	Fbxo47		Osbpl3	Rhbdd1		Glis3	Cers5			Pkn2
Camk1d	Fbxo9		Osbpl8	Rims2		Glis3	Cga			Pkp4
Camk1g	Fbxw5		Oxtr	Rnf144b		Glrx3	Chaf1b			Pla2g1b
Camk2d	Fbxw8		P4ha3	Rnf41		Gls	Chchd3			Pla2g4b
Camk2n1	Fcho2		Pag1	Rpa1		Glt1d1	Chchd4			Pld5
Camta1	Fchsd2		Pak7	Rpgrip1		Gm10073	Chd1l			Plek2
Cand1	Fcnb		Pan3	Rph3a		Gm10083	Chd4			Plekha3
Capn12	Fermt1		Pard3b	Rph3al		Gm10258	Chd7			Plekha5
Capn13	Fgd3		Pard6g	Rpl14		Gm10337	Chd9			Plekhm3
Capn5	Fgf18		Parvg	Rpl22		Gm10344	Chdh			Plxnc1
Capn9	Fgf2		Pax4	Rpl36-ps3		Gm10655	Chga			Pno1
Caprin1	Fgfbp1		Pax7	Rprd1b		Gm10711	Chmp1a			Polr3e
Caprin2	Fgfr3		Pcbp3	Rps14		Gm10729	Chrdl2			Polr3f
Capza2	Fgl2		Pcdhga11	Rps6ka6		Gm11011	Chrnb1			Pomt1
Car10	Fgr		Pcnxl2	Rragd		Gm11060	Chst11			Ppap2a
Car15	Fhdc1		Pcyox1	Rtn1		Gm11077	Chst9			Ppapdc2
Car7	Fig4		Pdcl3	Rtn4rl1		Gm11114	Cidea			Ppif
Card11	Fli1		Pde11a	Rwdd3		Gm11146	Cilp			Ppm1b
Carm1	Flnb		Pde9a	Rybp		Gm11492	Clcn6			Ppm1e
Cartpt	Flt1		Pdlim1	Sac3d1		Gm11733	Cldn1			Ppp1r16b
Casp9	Fmnl3		Pdxp	Sc5d		Gm12689	Cldn12			Prdm10
Casr	Fn1		Pfdn4	Scaf11		Gm12789	Cldn14			Prdm14
Casz1	Foxe1		Pfkfb3	Scarf2		Gm13150	Cldn18			Prdm2
Cav1	Foxn3		Pfkl	Scd2		Gm13199	Cldn23			Prex1
Cbfa2t3	Foxo3		Phc2	Scd3		Gm13547	Cldn26			Prkcb
Cbfb	Foxs1		Phlpp1	Scn8a		Gm16140	Cldn6			Prodh
Cblb	Frmd3		Pias1	Sdr9c7		Gm16314	Clec14a			Prok2
Cblc	Frmd4a		Pid1	Sec11c		Gm17541	Clic5			Prps2
Cbln1	Fzd10		Pigm	Selk		Gm21411	Clic6			Prpsap1
Cbln3	Fzd7		Pirt	Sema3a		Gm216	Clint1			Prr15
Cbln4	G430095P16Rik		Pitpnb	Sema6a		Gm21964	Clip1			Prrc2b
Cbx2	Gabbr2		Pitpnc1	Senp6		Gm22	Clip4			Psenen
Cbx4	Gabra5		Pitpnm1	Sept5		Gm4782	Clk3			Psma3
Cbx7	Gabrb2		Pitx1	Serinc5		Gm4791	Clk4			Psmd5
Cbx8	Gabrg3		Pkn2	Sertad4		Gm4945	Cln8			Ptgis
Cby3	Gabrr1		Pld5	Setbp1		Gm4968	Clnk			Ptp4a3
Ccdc102a	Gabrr2		Plekhb2	Sft2d3		Gm498	Clstn2			Ptpn13
Ccdc113	Gadd45b		Plekhd1	Sh3bp4		Gm525	Clvs1			Ptprf
Ccdc114	Gal		Plekhm3	Shox2		Gm5641	Clybl			Ptprj
Ccdc115	Galnt10		Podn	Sipa1l3		Gm595	Cmc1			Ptprm
Ccdc121	Galnt3		Pold3	Sirpa		Gm6133	Cmip			Pvrl3
Ccdc122	Galr1		Polr1c	Six2		Gm6408	Cmklr1			Pxk
Ccdc13	Gapvd1		Pomc	Six3		Gm6685	Cmtm3			Pxn
Ccdc130	Gas2l3		Ppap2b	Skap1		Gm6793	Cmtm4			Rab14
Ccdc167	Gcc1		Ppara	Slc12a2		Gm757	Cmtm6			Rab27b
Ccdc171	Gcgr		Ppp6r3	Slc13a2		Gm765	Cmtm8			Rab3il1
Ccdc172	Gclm		Pramel1	Slc16a10		Gm815	Cngb1			Rab3ip
Ccdc178	Gde1		Prdm16	Slc19a1		Gm8214	Cnih			Racgap1
Ccdc181	Gdpd3		Prdm2	Slc22a12		Gm826	Cnih3			Rad18
Ccdc27	Gdpgp1		Prok2	Slc25a26		Gm8994	Cnksr3			Rad51b
Ccdc28a	Gfpt2		Prox1	Slc25a31		Gm9376	Cnnm1			Radil
Ccdc3	Ggta1		Prps1l1	Slc26a6		Gm9637	Cnnm3			Rala
Ccdc41	Gid8		Prr15	Slc35b4		Gm9869	Cnnm4			Ramp3
Ccdc55	Gipc2		Prr5l	Slc39a10		Gm9874	Cnot2			Rasgef1b
Ccdc59	Gipr		Psenen	Slc39a11		Gm9912	Cnot4			Rasgef1c
Ccdc6	Gja4		Psmb7	Slc4a5		Gm9922	Cnot6l			Rasgrp3
Ccdc60	Gjb3		Psmg1	Slc6a11		Gm9978	Cnot8			Rassf3
Ccdc64	Glce		Ptchd2	Slk		Gm9979	Cnp			Rbbp9
Ccdc68	Gli3		Ptp4a2	Sln		Gna12	Cnr1			Rbm19
Ccdc8	Glis3		Ptp4a3	Smad7		Gnai3	Cntnap4			Rbms1
Ccdc80	Glis3		Ptpn14	Smap1		Gnat1	Coa5			Rbx1
Ccdc85c	Glod4		Ptprb	Smim3		Gnat2	Col11a1			Rcan2
Ccdc93	Gm10032		Ptprj	Smim7		Gns	Col14a1			Rd3
Cck	Gm10076		Ptprk	Smurf1		Golga7	Col19a1			Rev1
Cckar	Gm10258		Ptpro	Smyd2		Gp5	Col1a1			Rfpl4b
Cckbr	Gm10260		Ptprs	Snip1		Gpaa1	Col23a1			Rftn1
Ccl1	Gm10304		Ptpru	Snrnp40		Gpc3	Col25a1			Rgma
Ccl20	Gm10384		Ptprz1	Soga2		Gpr1	Col2a1			Rmi1
Ccl28	Gm10428		Ptrh1	Son		Gpr132	Col5a1			Rmnd5b
Ccl5	Gm10642		Pus7l	Sorl1		Gpr22	Col6a3			Rnf130
Ccnd2	Gm10729		Pyy	Sox3		Gpr37	Col8a2			Rnf144b
Ccne1	Gm10764		Qk	Sox9		Gpr63	Col9a1			Rnf167
Ccnf	Gm10766		Qk	Sp1		Gpr88	Colgalt2			Rnf182
Ccng1	Gm10774		R3hcc1l	Sp5		Gprc5b	Colq			Rngtt
Ccnk	Gm1078		Rab30	Spata18		Grasp	Commd3			Rpap3
Ccnt1	Gm11077		Rab33b	Spata5		Grcc10	Commd7			Rpf2
Ccny	Gm12166		Rab3il1	Speer3		Greb1l	Commd8			Rpl14
Ccnyl1	Gm13090		Rab6b	Spen		Grhpr	Commd9			Rpl31
Ccr7	Gm15217		Rabep1	Spocd1		Gria1	Comp			Rpl34
Ccr9	Gm15319		Rabgap1l	Spry1		Grid2ip	Comtd1			Rplp0
Ccrl2	Gm16506		Racgap1	Spryd7		Grik5	Cops8			Rprd1b
Cct2	Gm20091		Rad18	Sptlc2		Grin2b	Corin			Rps14
Cct5	Gm20459		Rai1	Srbd1		Grm4	Coro1a			Rps19bp1
Cct6b	Gm21092		Rap1b	Srd5a3		Grp	Coro1c			Rps29
Cd109	Gm21915		Rap1gap	Srebf1		Grpel2	Coro2a			Rps3a1
Cd180	Gm2310		Rap2a	Srp14		Gse1	Cort			Rsg1
Cd1d1	Gm3150		Rarb	St8sia1		Gsg1	Cox4i1			Rtn1
Cd247	Gm355		Rasgef1b	Stard9		Gskip	Cox7b2			Runx1
Cd28	Gm4791		Rassf8	Stat2		Gstp1	Cpd			Runx1t1
Cd37	Gm4924		Rbm17	Stk24		H2-K1	Cpeb3			Rwdd3
Cd38	Gm4952		Rbm19	Stx16		H2-T3	Cped1			Rybp
Cd44	Gm4968		Rbp1	Stx3		H2afz	Cpm			Samsn1
Cd74	Gm5069		Rbp2	Sulf2		Hao1	Cpne5			Sash1
Cd83	Gm5148		Rell1	Sult5a1		Hao2	Cpne8			Sbf1
Cd84	Gm5334		Ren1	Supt16		Hcrtr1	Cpne9			Scaf11
Cd97	Gm5426		Rere	Susd1		Hdac7	Cpsf6			Sct
Cdc14a	Gm5577		Rev1	Syt12		Heatr5a	Cpt1c			Sdk1
Cdc40	Gm5611		Rftn1	Syt13		Heatr6	Cr2			Sec11c
Cdc42bpb	Gm572		Rfwd2	Syt16		Hectd1	Cradd			Sec14l1
Cdc42ep3	Gm6619		Rgs12	Syt4		Helq	Creb3l2			Sepn1
Cdc42ep4	Gm6685		Rgs2	Tada3		Hes1	Creb5			Sept10
Cdca2	Gm7120		Rgs9	Taf4b		Hes6	Crebbp			Serinc5
Cdca5	Gm7276		Rhbdd2	Tagln2		Hexb	Creld1			Serp2
Cdca7	Gm826		Rhbdl3	Tank		Hhipl2	Crhr1			Serpine1
Cdh13	Gm8439		Rhot1	Tbc1d12		Higd2a	Crim1			Setbp1
Cdh16	Gm853		Rhpn2	Tbc1d7		Hilpda	Crispld2			Setd6
Cdh17	Gm9754		Rims1	Tbca		Hils1	Crlf1			Sfxn1
Cdh20	Gm9874		Rmi1	Tcf15		Hinfp	Crtac1			Sh2d2a
Cdh22	Gm9887		Rnaset2b	Tcp11		Hivep1	Crtc1			Sh3bgrl2
Cdh23	Gm9922		Rnf8	Tcte1		Hk3	Cryba4			Sh3bp4
Cdh26	Gm9932		Rnpepl1	Tenm3		Hlcs	Crybb3			Sh3pxd2a
Cdh3	Gnaz		Rpap3	Tex2		Hmcn1	Cryz			Sh3rf3
Cdh4	Gnb5		Rph3al	Tff3		Hmga1	Cryzl1			Shb
Cdh5	Gng7		Rpl13a-ps1	Tgfb2		Hmgcs1	Csnk1a1			Sirt4
Cdh6	Gnl3		Rpl21	Tgfbr3		Hnf1b	Csnk1g3			Six1
Cdhr2	Golgb1		Rplp1	Tgif1		Hnrnpa1	Csrnp2			Six4
Cdhr3	Golim4		Rps6kl1	Tgm2		Hnrnpl	Csrnp3			Skap1
Cdk1	Gp1bb		Rpusd4	Thbs4		Homer2	Csrp2			Skiv2l2
Cdk14	Gphb5		Rragc	Thoc6		Hps1	Csrp2bp			Slc16a1
Cdk17	Gpi1		Rreb1	Thsd4		Hps6	Csrp3			Slc16a10
Cdk2	Gpr1		Rrp1	Thy1		Hpse2	Cst7			Slc16a14
Cdk2ap1	Gpr124		Rsph3b	Ticam1		Hras1	Cstad			Slc16a6
Cdk4	Gpr22		Rtkn2	Timmdc1		Hrh1	Ctcf			Slc1a1
Cdk5r2	Gpr30		Runx1	Tipin		Hs1bp3	Ctdp1			Slc22a12
Cdk5rap1	Gpr44		Ruvbl1	Tlk1		Hs3st4	Ctdsp2			Slc22a22
Cdk6	Gpr6		Sall1	Tlx3		Hs6st3	Ctdspl			Slc25a11
Cdk8	Gpr68		Samd9l	Tma16		Hsfy2	Ctif			Slc25a22
Cdkal1	Gpr98		Sardh	Tmcc3		Hsp90aa1	Ctla4			Slc25a26
Cdkn1a	Gramd1b		Scaf11	Tmem131		Hspd1	Ctnna2			Slc25a51
Cdkn1b	Gramd2		Scaper	Tmem179		Hspe1	Ctnna3			Slc28a3
Cdkn2aipnl	Gramd3		Scml4	Tmem217		Htr5b	Ctnnb1			Slc29a4
Cdkn3	Gramd4		Scn4b	Tmem242		Hunk	Ctnnbl1			Slc2a13
Cdr2	Grid1		Scube1	Tmem260		Iah1	Ctrb1			Slc2a2
Cdr2l	Grid2ip		Sdhb	Tmem38a		Iba57	Ctrc			Slc35b3
Cds1	Grin2b		Sec22c	Tmem53		Id2	Ctsb			Slc38a1
Cdv3	Grin2c		Sel1l	Tmem63c		Ide	Cttnbp2nl			Slc38a4
Cdyl2	Grin2d		Sergef	Tmub2		Ier2	Ctxn2			Slc4a3
Cebpb	Grip1		Serp2	Tnfrsf1b		Ier5l	Cul9			Slc7a11
Cebpg	Grp		Setd7	Tnfsf10		Iffo1	Cux1			Slit2
Cela1	Grwd1		Setx	Tnrc6b		Ifnar1	Cux2			Slit3
Celf4	Gsdmc		Sez6l	Tom1l2		Igf1r	Cuzd1			Slk
Celf5	Gsn		Sfswap	Tram1		Igfbpl1	Cwc22			Smad3
Celsr1	Gsto2		Sh2b1	Trim44		Igsf11	Cwc27			Smad6
Cenpe	Gtdc1		Shb	Triobp		Iigp1	Cxadr			Smarca5
Cenpf	Gtf2e1		Siah2	Trrap		Il10	Cxcl1			Smim12
Cenpw	Gtf2ird2		Siah3	Trub1		Il10rb	Cxcl10			Snrnp40
Cep164	Gtsf1l		Sipa1l2	Tsc22d2		Il17rb	Cxcl12			Snx18
Cep19	Gucy2e		Sirt7	Tspan11		Il20rb	Cxcl5			Sorl1
Cep78	Gypa		Six5	Tspan9		Il4ra	Cxcr5			Sowaha
Cers1	Gys1		Skor1	Ttn		Immp1l	Cxcr7			Sox5
Cers3	H2-K1		Slain1	Tubb3		Impact	Cybrd1			Sox6
Cers5	H2afy		Slamf9	Ube2d1		Ina	Cyfip2			Sox8
Cetn1	Habp2		Slc16a3	Ube2e3		Inadl	Cyp24a1			Sp1
Cfl2	Habp4		Slc1a7	Ube2j1		Inhba	Cyp26a1			Sp4
Cgnl1	Hand1		Slc22a12	Ube2v1		Inhbb	Cyp26c1			Sp8
Chac2	Has3		Slc22a15	Ufsp1		Ino80d	Cyp2ab1			Spag11a
Chadl	Hbp1		Slc25a1	Ugcg		Inpp4b	Cyp2r1			Spata13
Chaf1a	Hdac1		Slc25a12	Upf1		Inpp5d	Cyp7b1			Spata18
Chaf1b	Hells		Slc25a38	Usp34		Inppl1	Cyr61			Spata32
Chd3	Hexdc		Slc25a48	Usp36		Ints1	Cys1			Spen
Chd4	Hexim1		Slc25a51	Usp46		Ipmk	Cyth4			Spns3
Chd7	Hexim2		Slc26a4	Uvrag		Iqce	D030025P21Rik			Sptbn1
Chd9	Hhip		Slc27a3	Vangl1		Iqgap2	D10Jhu81e			Srgap3
Chdh	Hiatl1		Slc27a6	Vapb		Irf2bp2	D130058E05Rik			Srp9
Chga	Hip1r		Slc28a3	Vav2		Irf4	D130062J21Rik			Srrm4
Chgb	Hist1h2al		Slc2a10	Veph1		Irf8	D14Abb1e			Srsf9
Chic2	Hk2		Slc2a13	Vopp1		Irs1	D16Ertd472e			Ssbp2
Chid1	Hmg20b		Slc30a10	Vrk1		Irs2	D17Wsu104e			Ssbp3
Chpf	Hmgb4		Slc37a1	Wbp11		Irx1	D1Pas1			Ssbp4
Chpt1	Hoxc4		Slc38a1	Wdfy3		Irx3	D430019H16Rik			Sstr5
Chrd	Hoxd13		Slc45a1	Wdr33		Irx5	D430041D05Rik			St3gal2
Chrm3	Hoxd3		Slc48a1	Wdr89		Irx6	D6Ertd527e			St3gal3
Chrm4	Hoxd8		Slc6a1	Wnt11		Isca1	D730039F16Rik			St8sia1
Chst1	Hp1bp3		Slc6a11	Wnt9b		Isl1	D8Ertd82e			Stab2
Chst11	Hps6		Slc7a2	Wwtr1		Isoc2b	Daam1			Stac
Chst15	Hrh2		Slco3a1	Xpr1		Itga9	Daam2			Stard6
Chst2	Hs3st3a1		Slk	Xxylt1		Itpka	Dach1			Stx8
Chst3	Hs6st1		Smad5	Ykt6		Itpr1	Dact1			Stxbp1
Chst8	Hsbp1		Smarcal1	Ythdf1		Itpr3	Dact2			Stxbp5l
Chst9	Hsd17b14		Smdt1	Zadh2		Itsn2	Daglb			Sulf2
Chsy1	Hsd17b3		Smyd2	Zap70		Jag2	Dand5			Sumo1
Cib1	Hsd17b7		Snn	Zbtb10		Jarid2	Dapk1			Syt6
Cish	Hsf2bp		Snrpg	Zcchc14		Jph3	Dazl			Syt9
Cit	Hspb6		Snx13	Zcwpw2		Kbtbd2	Dbndd1			Szt2
Ciz1	Hspbap1		Snx9	Zfand3		Kcnab1	Dbr1			Taf3
Ckap2l	Htr2c		Sobp	Zfhx3		Kcnab2	Dbx1			Tank
Ckap5	Iars2		Sorbs1	Zfp217		Kcnd2	Dcaf17			Tars
Ckb	Ick		Sorbs2	Zfp316		Kcnd3	Dcaf5			Tbc1d16
Clcnka	Icosl		Sorcs1	Zfp407		Kcnj11	Dcdc2c			Tbc1d22a
Cldn14	Ier2		Sorcs2	Zfp428		Kcnj15	Dclk2			Tbc1d8
Cldn22	Ier5l		Sos1	Zfp516		Kcnj6	Dcp1a			Tbca
Cldn23	Ifngr2		Sox14	Zfp64		Kcnk2	Dcp1b			Tbcel
Cldn6	Ifnl3		Sox15	Zfp648		Kcnma1	Dcps			Tbk1
Cldn9	Ift80		Sp5	Zfp704		Kcnmb4	Dcstamp			Tcf7l2
Clec16a	Igf1r		Spata24	Zfp710		Kcnn3	Dct			Tcl1
Clec4g	Igfbp4		Spen	Zfp825		Kcnq1	Dctd			Tdrd5
Clic4	Igfbp7		Spesp1	Zfp827		Kcp	Dctn3			Tdrkh
Clic6	Igsf8		Spg20	Zfp85-rs1		Kctd1	Dctn6			Tecpr1
Clint1	Il12rb1		Spocd1	Zfp853		Kctd18	Dcun1d4			Tfap2b
Clip2	Il1rl1		Sptbn1	Zfp874a		Kctd3	Dcxr			Tfap2d
Clip4	Il1rl2		Srebf1	Zmynd8		Kdelc2	Ddhd1			Tfe3
Clk3	Il2		Srgn	Zscan20		Kdelr2	Ddit3			Tgm2
Clmp	Il20rb		Srprb	Zswim3		Kdm2b	Ddx20			Thbs4
Cln6	Il21		Sspn	Zzz3		Kdm4b	Ddx23			Themis3
Clstn1	Il31		Ssr1			Kidins220	Ddx56			Thrap3
Clu	Il3ra		St3gal3			Kif23	Dennd1b			Thsd4
Clvs1	Il4ra		St8sia2			Kif3c	Dennd3			Timm13
Clybl	Il9		St8sia3			Kirrel	Dennd5a			Tlr4
Cmbl	Ilf2		Stab2			Klf11	Derl1			Tlr5
Cmtm6	Impa1		Stambp			Klf12	Des			Tmc8
Cmtm7	Inca1		Syde2			Klf16	Det1			Tmem132c
Cmtm8	Inhba		Syk			Klf5	Dgcr6			Tmem184b
Cndp2	Inhbb		Sypl			Klhdc4	Dgke			Tmem186
Cngb1	Insr		Syt2			Klhl40	Dgkh			Tmem222
Cngb1	Insrr		Syt6			Klrb1	Dgki			Tmem242
Cnih	Ipmk		Tacc1			Klrb1c	Dhrs7c			Tmem258
Cnih3	Ipo13		Tanc1			Kpna3	Dhx15			Tmem26
Cnksr3	Iqca		Tas1r2			Krr1	Dhx30			Tmem33
Cnn3	Iqgap2		Tasp1			Krt80	Dhx32			Tmprss9
Cnot2	Irf7		Tbc1d16			Krtap11-1	Dhx40			Tnfrsf11a
Cnr1	Irs2		Tbc1d22a			Ksr2	Dicer1			Tnik
Cnst	Irx3		Tbc1d30			L1td1	Dio3			Tnni3k
Cntd1	Irx5		Tbx1			Lamp5	Dip2b			Tnrc18
Cntn2	Ist1		Tbx3			Lcp1	Diras2			Traf5
Cntn5	Itga11		Tbx5			Lctl	Dirc2			Trak1
Cntnap4	Itm2b		Tcf20			Ldoc1l	Disc1			Trappc6a
Cobl	Itpa		Tcf21			Lekr1	Disp2			Trim62
Cog1	Itprip		Tcf7l2			Leo1	Dixdc1			Trpm1
Cog4	Iyd		Tcp11			Lhpp	Dkk2			Trps1
Cog6	Jam2		Tdrd12			Lhx1	Dlg1			Tsen15
Cog7	Jam3		Tdrkh			Lhx5	Dlgap2			Tsfm
Col12a1	Jarid2		Tenm4			Lifr	Dlgap5			Ttf2
Col13a1	Jhdm1d		Tet2			Lin52	Dmap1			Ttn
Col15a1	Jph2		Tex24			Lingo1	Dmbt1			Tubb2a
Col16a1	Kank2		Tex29			Lmbrd1	Dmbx1			Tubb2b
Col19a1	Kbtbd13		Tfdp2			Lmnb1	Dmpk			Tubb3
Col23a1	Kcmf1		Tgfb2			Lmo7	Dmrtb1			U2af1l4
Col27a1	Kcnab3		Thada			Lmx1b	Dmwd			U2surp
Col2a1	Kcnc3		Thap1			Lnp	Dnahc2			Ubash3b
Col4a3bp	Kcne2		Themis			Lnx1	Dnahc9			Ube2b
Col5a1	Kcnf1		Tifab			Lonrf1	Dnajc1			Ube2g1
Col6a4	Kcng1		Timm13			Lpar1	Dnajc11			Ube2z
Col6a5	Kcng3		Tle3			Lpcat2	Dnajc28			Ube3b
Col9a1	Kcnip4		Tlr3			Lpcat3	Dnali1			Ubl3
Colq	Kcnj11		Tlr8			Lphn2	Dnase2a			Uck2
Commd10	Kcnj6		Tlx1			Lpin3	Dner			Ugp2
Commd3	Kcnj9		Tmc1			Lpp	Dnm1l			Ulk4
Commd7	Kcnk12		Tmed9			Lrch1	Doc2b			Unc13c
Commd9	Kcnk15		Tmem109			Lrig3	Dock1			Upf1
Comp	Kcnk9		Tmem11			Lrp5	Dock4			Usp16
Comtd1	Kcnn1		Tmem132d			Lrrc38	Dock6			Usp22
Copa	Kcnq1		Tmem135			Lrrn2	Dock8			Usp34
Coq10a	Kcnq5		Tmem14c			Lsg1	Dock9			Usp46
Coq7	Kctd3		Tmem150c			Lsm11	Dok5			Uvrag
Corin	Kdelc1		Tmem160			Lsm14a	Donson			Vangl1
Coro1a	Kdelr2		Tmem182			Ly6e	Dopey2			Vgll4
Coro1c	Kdm2b		Tmem203			Ly6g6d	Dpep1			Vrk1
Coro2a	Kdm4b		Tmem220			Ly6g6e	Dpf3			Vwa8
Coro6	Kdm4c		Tmem39b			Ly75	Dpp9			Wapal
Coro7	Kdr		Tmod1			Ly86	Dpy19l3			Wdr92
Cox16	Khdrbs1		Tmprss9			Lypla2	Dpysl3			Wdtc1
Cox18	Kif1c		Tmsb4x			Lysmd4	Drd1a			Wibg
Cox7a2l	Kif21b		Tnfaip6			Mab21l1	Drosha			Wipf1
Cpe	Kif26b		Tnfrsf25			Mab21l3	Dsc2			Wipf2
Cpeb4	Kirrel3		Tnfsf12			Maf	Dsc3			Wipi1
Cped1	Kit		Tnfsf9			Mafk	Dscam			Wnt11
Cplx4	Klf12		Tnk2			Magi2	Dstn			Wnt9b
Cpm	Klf13		Tnni3k			Magi2	Dtna			Wwox
Cpn2	Klf15		Tomm20l			Magohb	Dtnbp1			Ywhaq
Cpne4	Klf3		Tomm22			Malt1	Dtx1			Zadh2
Cpxm2	Klf4		Tor3a			Maml3	Dtx2			Zc3h12a
Cradd	Klhdc10		Traf3ip2			Man1a2	Dtx3			Zcchc14
Creb1	Klhl3		Traf6			Map2k5	Dupd1			Zcchc2
Creb3l2	Klrb1		Trerf1			Map3k12	Dusp1			Zcchc24
Creb5	Klrb1c		Trhr2			Map4k1	Dusp4			Zfp106
Creg2	Klrg1		Trim62			Map7	Dusp5			Zfp128
Creld2	Krcc1		Trim8			Mapk10	Dusp6			Zfp217
Crh	Kremen1		Triobp			Mapk11	Dvl2			Zfp236
Crhr1	Krt18		Trip10			Mapk12	Dydc1			Zfp27
Crim1	Krtap11-1		Trmt1			Mapkapk2	Dym			Zfp281
Crispld2	Ksr2		Trmt10b			Mapkapk3	Dync1h1			Zfp36l1
Crlf1	L3mbtl2		Trnp1			Mapre1	Dync1i1			Zfp407
Crmp1	Lace1		Trpc7			March4	Dync1li1			Zfp42
Crnkl1	Lamc1		Trps1			March5	Dync2li1			Zfp423
Crtac1	Lamc2		Tshz2			March9	Dynlrb2			Zfp512
Crtam	Lamc3		Tspan11			Mark1	Dyrk2			Zfp513
Crtc1	Lancl2		Tspan12			Mat2b	Dzank1			Zfp516
Crtc3	Lap3		Tspan17			Matn3	E030011O05Rik			Zfp518a
Cryab	Larp1		Tspan18			Mbd6	E030018B13Rik			Zfp541
Cryba1	Lbh		Tspan9			Mblac1	E030025P04Rik			Zfp648
Cryba4	Lca5		Tstd2			Mbp	E030030I06Rik			Zfp82
Crybb3	Lck		Ttc16			Mc2r	E130114P18Rik			Zfp839
Crybg3	Ldlrad3		Ttc28			Mccc2	E2f1			Zfp867
Cs	Lepr		Ttc30a1			Mcph1	E2f7			Zfp957
Csf1r	Lgals2		Ttc7b			Mdc1	E2f8			Zfpm1
Csf3r	Lgalsl		Ttc8			Mdga1	ENSMUSG00000098132			Zhx2
Csl	Lhx2		Ttll8			Med15	ENSMUSG00000098133			Zkscan17
Cspg4	Lin37		Tuba1b			Mef2a	Eaf1			Zmiz1
Csrnp2	Liph		Tubb4a			Megf11	Ear1			Zmynd8
Csrp1	Lmnb1		Tulp4			Meis1	Ebf1			Zswim6
Csrp2bp	Lmo7		Txndc11			Meox1	Edc3			Zzz3
Csrp3	Lmx1a		Txnrd1			Mesdc1	Edc4
Cstad	Lnx2		U2af1l4			Mex3c	Edn1
Cstf3	Loxhd1		Uba5			Mfap3	Edn2
Ctbp2	Loxl4		Ube4a			Mfsd2b	Ednra
Ctcfl	Lpgat1		Ubiad1			Mfsd4	Eef1e1
Ctdp1	Lphn1		Ubl3			Mgarp	Eef2k
Ctdspl	Lphn2		Ubl7			Mgat3	Efcab1
Ctgf	Lphn3		Ugt3a1			Mgmt	Efcab11
Cth	Lpin1		Ulk4			Mical3	Efcab4b
Ctif	Lpin2		Unc5d			Mical3	Efcab6
Ctla4	Lpp		Usp22			Micu2	Efcab9
Ctnnbip1	Lrguk		Usp24			Mitf	Efcc1
Ctnnbl1	Lrig1		Uspl1			Mllt11	Efhc1
Ctnnd2	Lrig3		Utrn			Mmaa	Efhd2
Ctsh	Lrmp		Uvrag			Mmp2	Efna2
Cul7	Lrp4		Vav1			Mnf1	Efna5
Cux2	Lrrc3b		Vav2			Mnt	Efna5
Cwc22	Lrrc4		Vipr1			Mob1a	Efnb1
Cxcl12	Lrrc4b		Vpreb2			Morc1	Efnb2
Cxcl14	Lrrfip1		Vps13a			Morc2b	Efr3b
Cxcl16	Lrriq1		Vrk1			Mospd3	Eftud1
Cxcl5	Lrrk1		Vrtn			Mpeg1	Egfem1
Cxcr6	Lrrk2		Vsx1			Mpg	Egln1
Cxxc5	Lrrn4		Vtcn1			Mpped2	Egln3
Cyb561	Lsm11		Vwa3b			Mrap2	Egr1
Cyb561d2	Lsm5		Vwa3b			Mrm1	Egr2
Cyb5d1	Lurap1		Vwa8			Mrps18c	Egr3
Cyb5r2	Ly86		Wbp1l			Mrps21	Ehbp1
Cybrd1	Lyl1		Wbscr16			Mrps23	Ehd4
Cycs	Lysmd4		Wdfy2			Mrps6	Eif1a
Cyfip2	Lzts1		Wdr63			Msx3	Eif1b
Cyld	Lzts2		Wdr7			Mta3	Eif3h
Cyp11a1	Mab21l1		Wdr95			Mterfd2	Eif4e
Cyp1b1	Mab21l2		Wdsub1			Mtfr2	Eif4g2
Cyp24a1	Maf		Wipf3			Mtg1	Elavl2
Cyp2c37	Magi1		Wnt11			Mtss1	Elfn2
Cyp2c69	Magi2		Wnt16			Mtss1l	Elk3
Cyp46a1	Maml3		Wnt4			Murc	Ell2
Cypt12	Man1c1		Wnt7b			Mvb12b	Elmsan1
Cyr61	Map10		Wscd1			Myc	Elovl1
Cystm1	Map1lc3b		Xkr8			Myh9	Elp2
Cyth3	Map3k11		Xxylt1			Myo1a	Eltd1
Cyth4	Map3k2		Yars			Myo1h	Emc2
Cytl1	Map3k7cl		Yeats4			Nampt	Emc8
D030025P21Rik	Map3k9		Yipf3			Narg2	Eml4
D10Jhu81e	Map4k1		Ypel2			Nasp	Eml5
D10Wsu102e	Map4k2		Ythdf1			Nav2	Emp1
D130043K22Rik	Map4k3		Zc3h12a			Ncald	Emx2
D130058E05Rik	Mapk10		Zcchc3			Nckipsd	Enc1
D130062J21Rik	Mapk14		Zdhhc14			Ncmap	Endou
D19Bwg1357e	Mapk3		Zfand5			Ncor2	Engase
D1Pas1	Mapk6		Zfp26			Ndfip1	Enkd1
D630003M21Rik	Mapk9		Zfp292			Ndrg3	Eno1
D630037F22Rik	Mapkap1		Zfp36l2			Ndufa3	Enoph1
D630045J12Rik	Mapre2		Zfp385c			Ndufa4l2	Enpp6
D6Ertd527e	Mast4		Zfp426			Ndufaf4	Eomes
D830013O20Rik	Matk		Zfp503			Ndufb9	Epas1
D830014E11Rik	Matn1		Zfp663			Ndufs4	Epb4.1l2
D8Ertd82e	Mavs		Zfp703			Ndufv1	Epb4.1l4a
Daam1	Mb		Zfp706			Necab1	Epb4.1l4b
Dab2	Mbnl2		Zfp710			Nedd4	Epc2
Dab2ip	Mcc		Zfp781			Nek3	Epgn
Dact1	Mcf2l		Zfp873			Nell2	Epha1
Dad1	Mcfd2		Zfp930			Nes	Epha2
Dand5	Mcur1		Zfp957			Neu3	Epha7
Dap	Mdfi		Zfpm1			Neurod2	Epha8
Dapk1	Mdga1		Zfyve1			Nfasc	Ephb2
Dars	Mecr		Zkscan8			Nfatc1	Epm2a
Dbndd1	Med13l		Zmynd8			Nfe2l3	Erbb2ip
Dbp	Med28		Znrf2			Nfic	Erbb4
Dbx2	Mesp1		Zswim4			Nhej1	Ercc6l2
Dcaf12	Mettl10					Nhlh2	Ergic1
Dcaf5	Mettl21d					Nhsl2	Ergic2
Dcaf6	Mff					Ninj1	Eri1
Dcakd	Mfsd11					Nipal2	Eri3
Dcdc2a	Mfsd2b					Nipal4	Ern1
Dclk1	Mgat5					Nipsnap3b	Erp27
Dclk2	Mgat5b					Nkain1	Errfi1
Dclre1a	Mgll					Nkx2-1	Esm1
Dcp1a	Mgmt					Nkx2-3	Espnl
Dcp1b	Mif					Nkx2-9	Esr2
Dct	Mina					Nkx3-1	Esrrb
Dctd	Mipol1					Nlrx1	Esrrg
Dctpp1	Mlf1ip					Nmi	Esyt3
Dcun1d4	Mlxip					Nnt	Etl4
Dcxr	Mlxipl					Nob1	Etnk1
Ddah1	Mmab					Nog	Ets1
Ddhd1	Mmp21					Nop16	Etv5
Ddi1	Mmp24					Nop9	Eva1a
Ddit4	Mmp9					Nos1	Ewsr1
Ddit4l	Mobp					Nostrin	Exd1
Ddo	Mocs1					Nphp4	Exo5
Ddt	Mocs3					Nprl3	Exoc7
Ddx11	Mon1a					Nps	Exosc5
Ddx20	Mon2					Nptn	Exosc8
Ddx23	Mphosph8					Nptxr	Ext2
Ddx39	Mpp6					Npvf	Eya2
Ddx47	Mpped1					Nr1h4	F2rl2
Ddx52	Mprip					Nrcam	F2rl3
Ddx56	Mpzl1					Nrp1	F830045P16Rik
Dennd3	Mreg					Nrp2	Faah
Dennd4a	Mroh1					Nrsn1	Fabp5
Dennd6b	Mroh3					Nsun6	Fadd
Derl1	Mroh4					Nt5c	Fads2
Det1	Mrpl13					Ntn3	Fads3
Dffb	Mrpl44					Ntrk2	Faim
Dfna5	Mrps11					Nucb2	Faim2
Dgki	Mrps9					Nudt18	Fam107b
Dhcr24	Msh2					Nuf2	Fam109a
Dhrs7c	Msi2					Oas1d	Fam114a1
Dhx15	Msrb3					Oat	Fam114a2
Dhx35	Msx3					Obscn	Fam134b
Diablo	Mthfr					Odf3b	Fam136a
Diap3	Mtif3					Odf3l1	Fam150b
Dio3	Mtnr1a					Olfr1402	Fam151b
Dip2b	Mtus2					Opa1	Fam154b
Diras2	Mtx3					Oraov1	Fam155a
Dirc2	Muc19					Orc5	Fam160a1
Disc1	Mug2					Osbpl1a	Fam163b
Dkk3	Mvb12b					Osbpl6	Fam178a
Dlc1	Mvk					Oscar	Fam180a
Dleu7	Mvp					Osmr	Fam181a
Dlg1	Myc					Otof	Fam188a
Dlg4	Mycl1					Otp	Fam188b
Dlg5	Myh11					Otx2	Fam189a1
Dlgap2	Myl2					Ovol1	Fam196a
Dlgap3	Myl3					Oxgr1	Fam19a5
Dlk1	Myl4					Oxsr1	Fam210a
Dll4	Myo10					P2rx2	Fam210b
Dlx1	Myo1e					Pabpn1l	Fam219b
Dlx2	Myo5c					Pacrg	Fam222a
Dmbx1	Myocd					Pacrgl	Fam24a
Dmc1	Myom1					Pacsin3	Fam43a
Dmrt1	Mypn					Pak1	Fam46a
Dmrt3	Myrip					Pan3	Fam46c
Dmrta2	Mzt2					Paox	Fam49a
Dmrtb1	N4bp1					Papola	Fam64a
Dmxl1	N6amt1					Paqr5	Fam65a
Dnahc14	Naa20					Pard3	Fam69a
Dnahc2	Nanos2					Pard6b	Fam76b
Dnahc8	Nckap5					Parg	Fam78b
Dnaic2	Ncoa3					Parp11	Fam92b
Dnajb12	Ncor2					Parp8	Fam98b
Dnajc1	Ndufa5					Pax1	Fank1
Dnajc11	Ndufs5					Pcbp2	Far2
Dnajc16	Nedd4l					Pcdh15	Farp1
Dnajc19	Nek2					Pcdh18	Fasn
Dnajc2	Nek7					Pced1b	Fat1
Dnajc24	Nell1					Pcgf2	Fat4
Dnajc5	Nenf					Pcm1	Fblim1
Dnajc6	Neurl1a					Pctp	Fbln2
Dnase1l3	Neurod2					Pdcd2	Fbln5
Dnase2a	Nfam1					Pdcd7	Fbn1
Dnase2b	Nfil3					Pde11a	Fbn2
Dnlz	Nfyb					Pde3a	Fbp2
Dnm1	Ngly1					Pde4b	Fbxl13
Dnm3	Nisch					Pde7b	Fbxl14
Dnmt1	Nkain1					Pdgfb	Fbxl17
Dock4	Nkx2-3					Pdia4	Fbxl2
Dock5	Nkx6-1					Pdk2	Fbxl21
Dock7	Nkx6-2					Pdlim3	Fbxl22
Dock8	Nme7					Pdxk	Fbxo11
Dock9	Nmrk1					Pebp4	Fbxo21
Dok4	Nol11					Pef1	Fbxo22
Dok5	Nomo1					Peli2	Fbxo25
Dopey2	Nop2					Per1	Fbxw7
Dpf3	Nos1					Per2	Fbxw8
Dpp4	Nova1					Pet112	Fcgr3
Dpy19l2	Nova2					Pex7	Fcgr4
Dpy19l3	Npas3					Pfkfb3	Fdft1
Draxin	Npat					Pfkm	Fez2
Drc1	Nphp4					Pgbd5	Fezf2
Drd1a	Npy					Pgpep1l	Fgd2
Drd3	Nr5a2					Pgrmc2	Fgd5
Drosha	Nrap					Phf17	Fgf10
Dsc3	Nrd1					Phlda1	Fgf18
Dscam	Nrde2					Phlda3	Fgfr1
Dscaml1	Nrf1					Phldb1	Fgfr2
Dst	Nrip1					Phyhip	Fgl2
Dtx1	Nrn1					Pibf1	Ficd
Dtx4	Nrxn3					Pick1	Fig4
Dus3l	Nsd1					Pigk	Fignl2
Dusp10	Nsmaf					Pik3c2b	Fkbp1b
Dusp22	Nsmf					Pirt	Fkbp7
Dusp4	Nt5c1a					Pithd1	Fli1
Dusp5	Ntn3					Pitpnb	Flt3
Dusp6	Ntng2					Pitx1	Fmnl3
Dut	Ntrk1					Piwil4	Fmo9
Dync1h1	Nub1					Pkig	Fn1
Dync1i1	Nucks1					Pkn1	Fn3krp
Dync1i2	Nxn					Pla2g12a	Fnbp1
Dync2h1	Nxph2					Pla2g4d	Fnbp1l
Dync2li1	Nxph4					Pla2g4f	Fndc1
Dynlrb2	Ocel1					Plat	Fndc3b
Dyrk1b	Ocrl					Plcb4	Fndc9
Dyrk2	Odf4					Plcl1	Folr4
Dyrk3	Ogfod3					Plekha1	Foxd1
Dytn	Ogg1					Pllp	Foxd3
Dzank1	Olfm1					Pls1	Foxe1
E030025P04Rik	Olfml1					Plxna4	Foxf1
E130012A19Rik	Olfr179					Plxnc1	Foxj1
E130114P18Rik	Olfr225					Pms2	Foxk2
E130309F12Rik	Olfr291					Pmvk	Foxn2
E2f1	Olfr453					Pnoc	Foxn3
E2f2	Olfr750					Pnpla3	Foxn4
E2f3	Olig1					Pofut2	Foxo6
E2f7	Olig2					Poteg	Foxp1
E2f8	Oma1					Ppara	Foxp4
ENSMUSG00000097084	Orc5					Ppard	Fra10ac1
ENSMUSG00000097239	Osbpl7					Ppcdc	Frem1
ENSMUSG00000098022	Osgepl1					Ppfibp1	Frmd4a
ENSMUSG00000098132	Ostf1					Ppia	Frmd4b
ENSMUSG00000098133	Otx2					Ppm1a	Frmd5
Eaf1	Oxgr1					Ppm1h	Frmd8
Ebf1	Oxr1					Ppm1l	Frmpd1
Ebf2	P2ry2					Ppp1r15b	Frrs1
Ebf3	Pacsin3					Ppp2r5a	Frrs1l
Ece1	Padi2					Ppp2r5c	Fry
Echdc3	Padi6					Ppp2r5e	Fscn1
Edc3	Pag1					Ppp6r3	Fsip1
Edem3	Pak7					Pqlc3	Fst
Edn2	Pald1					Prex1	Fto
Ednra	Palm2					Prg4	Fuca2
Eea1	Pam					Prkar1b	G2e3
Efcab1	Pan3					Prkcsh	G3bp1
Efcab10	Pank3					Prkg1	G630090E17Rik
Efcab11	Papolb					Prkra	G930045G22Rik
Efcab14	Paqr4					Prnd	Gabarapl2
Efcab4b	Paqr5					Prpf18	Gabbr1
Efna1	Pard3b					Prr5	Gabbr2
Efna5	Pard6b					Prr5l	Gabpb2
Efna5	Parm1					Prtg	Gabra4
Efr3a	Parp10					Psd2	Gabrb3
Efr3b	Parp11					Psma3	Gadd45a
Efs	Parp14					Psmb3	Gadd45g
Eftud1	Pbrm1					Psme4	Galnt10
Egfem1	Pbx1					Ptch2	Galnt14
Egfr	Pbx3					Ptchd2	Galnt15
Egln1	Pcbd2					Ptgfr	Galnt18
Egln3	Pcdh15					Pthlh	Galnt2
Egr3	Pcdh20					Ptk2	Galnt3
Egr4	Pcgf2					Ptpn1	Galnt7
Ehbp1l1	Pcgf5					Ptpn11	Galr1
Ehmt1	Pcnt					Ptpn4	Gart
Eid2	Pcnxl3					Ptprb	Gas1
Eif2ak1	Pcsk6					Ptprm	Gas2l3
Eif3d	Pcsk7					Ptprs	Gas6
Eif3g	Pctp					Pura	Gas8
Eif3h	Pdcd2l					Pus7	Gata2
Eif4e	Pde10a					Pxdn	Gata3
Eif4e2	Pde3a					Qk	Gata6
Eif4e3	Pde4dip					Qpct	Gatsl2
Eif4g3	Pde6d					Qrfpr	Gc
Eif6	Pde8a					Qrsl1	Gcat
Elavl2	Pdgfra					Qtrt1	Gcgr
Elavl4	Pdhb					Rab11a	Gch1
Elfn1	Pdk4					Rab11fip3	Gclm
Elfn2	Pdlim5					Rab11fip5	Gcn1l1
Elk3	Pdpk1					Rab3gap2	Gcnt2
Elk4	Pdzd7					Rab40c	Gdap1
Elmod3	Pdzrn3					Rab6b	Gdf7
Elmsan1	Pebp1					Rabac1	Gem
Elovl4	Pebp4					Rabep2	Gfm1
Elp2	Pecr					Rac1	Gfod1
Elp4	Peli1					Rad1	Gfra1
Emb	Per3					Rad21	Gfra2
Emilin2	Pex14					Rad23a	Gfra4
Eml4	Pfn1					Rad51b	Ggact
Emx1	Pfn3					Rad52	Ggt7
Emx2	Pgam2					Rai1	Ghdc
En1	Pggt1b					Rapgef1	Gimap3
Enah	Pgpep1l					Rapgef2	Gipc2
Engase	Phf19					Rapgef3	Gipr
Eno3	Phkb					Rasgrp1	Git1
Enoph1	Phrf1					Rassf2	Git2
Enpp1	Phtf2					Rassf3	Gja10
Enpp7	Phxr4					Rax	Gja4
Enthd1	Pigb					Rbm19	Gjb3
Epb4.1l4a	Pik3ap1					Rbm20	Gjb5
Epb4.1l4b	Pik3c2g					Rbm24	Gjd3
Epha2	Pik3cd					Rbm26	Gkap1
Epha4	Pitpnc1					Rbmx2	Glis1
Epha8	Pitpnm2					Repin1	Glis3
Ephb1	Pitx1					Rere	Glis3
Ephb2	Piwil1					Retsat	Glra1
Ephb3	Pja1					Rfx6	Glrx
Ephb4	Pkdcc					Rfx8	Glt28d2
Ephb6	Pkm					Rgag4	Gltscr1
Epor	Pkp1					Rgl1	Gm10000
Eps8	Plagl2					Rgma	Gm10010
Eps8l2	Plcl2					Rhbdd1	Gm10036
Erc2	Pld5					Rhobtb2	Gm10065
Ercc2	Plec					Ric8	Gm10076
Ercc3	Plekha4					Rimbp2	Gm10108
Ercc6l2	Plekha6					Rinl	Gm10118
Erg	Plekha7					Rnf111	Gm10139
Ergic1	Plekhg3					Rnf144b	Gm10146
Erlin2	Plekhg4					Rnf169	Gm10176
Ern1	Plekhg6					Rnf181	Gm10217
Errfi1	Plekhh2					Rnf185	Gm10259
Esm1	Plekhm3					Rnf208	Gm10260
Esr2	Plk1s1					Rnf219	Gm10295
Esrrg	Pls1					Rnf34	Gm10304
Etl4	Plxdc1					Rnh1	Gm10308
Etnk1	Plxna4					Rock2	Gm10309
Ets2	Plxnb2					Rora	Gm10369
Etv6	Plxnc1					Rpa2	Gm10430
Evc	Pmepa1					Rpap3	Gm10549
Evc2	Pmfbp1					Rpf2	Gm10650
Evpl	Pnpla1					Rph3a	Gm10655
Evx1	Pnpo					Rpl28	Gm10803
Exo5	Pofut1					Rpp21	Gm11032
Exoc3	Polr2j					Rps14	Gm11042
Exog	Por					Rps15a	Gm11077
Exosc2	Pou2f2					Rptor	Gm11146
Ext1	Pou3f2					Rrad	Gm1123
Ext2	Pou3f3					Rragc	Gm11492
Extl3	Ppa2					Rras2	Gm11678
Eya2	Ppap2b					Rreb1	Gm11733
Eya4	Ppapdc1a					Rrm2b	Gm12166
F2	Ppara					Rsph3a	Gm12184
F2rl2	Ppfia2					Rtn1	Gm12689
F3	Ppfibp2					Rundc1	Gm13090
F930017D23Rik	Ppip5k2					Runx1	Gm13287
Faah	Ppm1a					Ruvbl1	Gm13288
Fabp5	Ppm1h					Rxfp1	Gm14221
Faim2	Ppp1r14c					Rxra	Gm15217
Fam101a	Ppp1r15b					Ryr1	Gm1527
Fam101b	Ppp1r36					Samd14	Gm16485
Fam104a	Ppp1r3b					Samd9l	Gm16499
Fam105b	Ppp1r42					Sap30	Gm16506
Fam109a	Ppp2r1b					Sbno2	Gm20091
Fam120a	Ppp2r2a					Sbspon	Gm20431
Fam124a	Ppp2r3a					Scaf4	Gm20459
Fam129a	Ppp2r4					Scarb1	Gm21092
Fam131c	Ppp2r5e					Scn2b	Gm21893
Fam134b	Ppp3cc					Scn5a	Gm21915
Fam136a	Ppp5c					Sco2	Gm22
Fam13c	Pqlc2					Scp2	Gm2310
Fam154a	Prcc					Scrg1	Gm3054
Fam155a	Prdm10					Scyl3	Gm355
Fam160b1	Prdm5					Sdf2l1	Gm4076
Fam160b2	Preb					Sec61a1	Gm4340
Fam171a1	Prex1					Sel1l3	Gm4793
Fam178a	Prf1					Selm	Gm4825
Fam186b	Prkab2					Selplg	Gm4846
Fam189a2	Prkca					Sema4c	Gm4868
Fam196b	Proc					Sept9	Gm4889
Fam19a5	Procr					Serinc3	Gm4945
Fam210a	Prok2					Serpina11	Gm4968
Fam211a	Prokr2					Serpina1e	Gm5134
Fam212a	Prom1					Serpinf2	Gm5141
Fam216b	Prpf40b					Setbp1	Gm5334
Fam219b	Prph2					Setd4	Gm5356
Fam222a	Prps1l3					Sf3a3	Gm5426
Fam229a	Prr24					Sf3b3	Gm5549
Fam26f	Prrt2					Sfrp1	Gm5689
Fam3c	Prrx1					Sfrp2	Gm590
Fam43a	Prrx2					Sfxn5	Gm597
Fam46a	Prss42					Sgsm2	Gm6104
Fam49b	Prtg					Sh2d4a	Gm6133
Fam53a	Psapl1					Sh3bgrl3	Gm6537
Fam58b	Psmb2					Sh3rf3	Gm6578
Fam5b	Psmb3					Shank1	Gm6594
Fam69b	Psmd2					Shank2	Gm6619
Fam73a	Psmd7					Shb	Gm6658
Fam83a	Psmg1					Shkbp1	Gm6685
Fam83d	Ptbp2					Shmt2	Gm6793
Fam83f	Pten					Sim2	Gm7276
Fam89a	Ptges					Simc1	Gm7589
Fam92a	Ptgfr					Sipa1l3	Gm765
Fam92b	Ptma					Six3	Gm7854
Fam98a	Ptp4a2					Slain1	Gm815
Fam98c	Ptpn1					Slc10a4	Gm8225
Fancc	Ptpn3					Slc15a1	Gm839
Fance	Ptprb					Slc16a10	Gm9047
Fanci	Ptprm					Slc16a3	Gm9376
Fat1	Ptpro					Slc16a7	Gm9396
Fat4	Ptprs					Slc16a8	Gm9799
Faxc	Ptpru					Slc17a5	Gm9804
Fbf1	Pxdc1					Slc17a8	Gm9821
Fbln1	Pxk					Slc19a2	Gm9843
Fbn2	Pygo1					Slc20a1	Gm9845
Fbp1	Qdpr					Slc22a13	Gm9846
Fbxl17	Qprt					Slc23a3	Gm9869
Fbxl4	Qrfpr					Slc24a1	Gm9874
Fbxl5	R3hcc1l					Slc25a22	Gm9881
Fbxo11	Rab11fip4					Slc25a26	Gm9885
Fbxo21	Rab24					Slc25a4	Gm9930
Fbxo34	Rab26					Slc26a6	Gm9932
Fbxo39	Rab27a					Slc34a2	Gm9938
Fbxo42	Rab27b					Slc35b4	Gm9991
Fbxo45	Rab31					Slc35d2	Gm9992
Fbxo48	Rab35					Slc35d3	Gmfb
Fbxo7	Rab36					Slc38a3	Gmpr
Fbxw11	Rab3b					Slc38a4	Gnal
Fbxw7	Rab3c					Slc44a3	Gnaz
Fbxw8	Rab3gap1					Slc45a1	Gng2
Fcer2a	Rab3gap2					Slc47a2	Gng4
Fcgr1	Rab7					Slc48a1	Gng8
Fdx1l	Rab7l1					Slc5a3	Golga4
Fdxacb1	Rabl2					Slc6a20a	Golga7
Fen1	Rabl3					Slc6a20b	Golga7b
Fer	Rad18					Slc6a4	Golph3
Fermt3	Rad23b					Slc7a1	Golt1a
Fes	Rae1					Slc7a11	Gorab
Fez2	Ralgps2					Slc7a14	Gorasp1
Fezf1	Ralyl					Slc7a5	Gosr1
Fgf14	Rap2a					Slc9a8	Got1
Fgf20	Rapgef5					Slit2	Gp5
Fgf5	Rasd1					Smad1	Gp9
Fgf9	Rasl12					Smad2	Gpatch2
Fgfr1	Rasl2-9					Smad4	Gpatch8
Fgfr2	Rassf1					Smad6	Gpbp1
Fhit	Rassf8					Smad7	Gpc1
Filip1	Rbbp5					Smarca2	Gpc6
Fip1l1	Rcc2					Smarcb1	Gpd1l
Fkbp2	Rchy1					Smc3	Gpkow
Fkbp5	Rdh5					Smco2	Gpr110
Fkbp7	Reep6					Smim11	Gpr132
Fktn	Rergl					Smim12	Gpr133
Flnb	Ret					Smim3	Gpr150
Flot1	Rev1					Smlr1	Gpr17
Flrt1	Rev3l					Snapc5	Gpr176
Fmnl1	Rfc4					Snrnp40	Gpr3
Fmnl3	Rgma					Snrpc	Gpr44
Fnbp1	Rgs3					Snta1	Gpr6
Fnbp1l	Rhbdf1					Sntg1	Gpr68
Fndc1	Rhbdl3					Snx32	Gpr75
Fndc3a	Rhobtb1					Solh	Gpr85
Fndc3b	Rhoc					Sorcs3	Gpr89
Fndc4	Rhof					Sos2	Gpr98
Fndc9	Rhoj					Sowahb	Gprc5b
Fnip2	Rimbp2					Sox14	Gprc5c
Focad	Rims1					Sox5	Gprc5d
Fos	Rims4					Spata18	Gpsm3
Foxc1	Rin2					Spata20	Gramd1b
Foxd1	Rit2					Spata32	Gramd2
Foxd3	Rmi2					Spats2l	Gramd3
Foxf1	Rnase12					Spc25	Gramd4
Foxf2	Rnf150					Specc1l	Grhl2
Foxi1	Rnf152					Spef1	Gria1
Foxi3	Rnf165					Spon1	Grid1
Foxj2	Rnf182					Spred1	Grifin
Foxk1	Rnf220					Spred2	Grik3
Foxn2	Rnf34					Sprtn	Grik4
Foxn3	Rnf44					Spryd7	Grin2a
Foxn4	Rngtt					Sptbn4	Grin2b
Foxo1	Rnls					Srebf1	Grin3b
Foxo3	Rnmt					Srf	Grip1
Foxp1	Rom1					Srgap1	Grm4
Foxred2	Ropn1l					Srpk2	Grm6
Fra10ac1	Ror2					Srsf12	Grtp1
Frmd4a	Rorb					Ssh2	Gstt3
Frmd4b	Rpa1					Sspn	Gtdc1
Frmpd1	Rpap3					Ssr3	Gtdc2
Frs3	Rpe					St3gal1	Gtf2a1l
Fry	Rpgrip1					St8sia2	Gtf2b
Fryl	Rpl14					Stac2	Gtl3
Fryl	Rpl26					Stambp	Gtpbp10
Fsd1l	Rpl28-ps4					Stat1	Gucy1a3
Fsip1	Rpl34					Stim2	Gucy1b2
Fuca2	Rpl38					Stip1	Gucy1b3
Furin	Rplp1					Stk24	Gucy2d
Fut8	Rpp38					Stt3b	Gucy2g
Fuz	Rps13					Stx11	Gys1
Fxyd2	Rps17					Stx2	H1f0
Fxyd3	Rps6ka3					Stx4a	H2-Q2
Fxyd4	Rpsa					Stxbp6	H2-Q4
Fyn	Rrad					Sugt1	H2afb1
Fzd1	Rragc					Sulf2	H2afy
Fzd2	Rrp7a					Supt20	Haao
Fzd3	Rsph1					Supt3	Habp2
Fzd4	Rtl1					Suz12	Hadh
Fzd5	Rtn4rl1					Sv2c	Hand2
G2e3	Runx3					Swap70	Hao1
G6pc	Ruvbl2					Syk	Hdgfrp3
G930045G22Rik	Rwdd3					Syngr1	Hdhd3
Gabbr2	Rybp					Synm	Heatr1
Gabrg2	Ryk					Sypl	Heatr2
Gad2	Ryr1					Syt16	Heatr6
Gadd45b	Ryr2					Tab1	Hebp1
Gadd45g	S100a10					Tac2	Hebp2
Gadd45gip1	S100z					Taf1a	Hecw2
Gadl1	S1pr3					Taf4a	Helz
Galc	Safb					Tagap	Herc1
Galm	Safb2					Tarbp2	Herpud1
Galnt14	Samsn1					Tbc1d24	Hes1
Galnt15	Satb1					Tbc1d30	Hexb
Galnt2	Sbspon					Tbca	Hey1
Galnt5	Scarb1					Tbp	Hfm1
Galnt9	Scd2					Tbx1	Hibch
Galntl5	Scd4					Tbx18	Hivep1
Galr1	Scgb1a1					Tbxa2r	Hivep3
Gap43	Scn5a					Tceb1	Hivep3
Gar1	Scn8a					Tcerg1l	Hlcs
Garem	Scnn1g					Tcl1	Hlf
Garnl3	Scube1					Tcp11	Hmcn1
Gas1	Scx					Tead4	Hmg20a
Gas2l2	Sdf2l1					Tenm3	Hmga2
Gas6	Sec31a					Tesk2	Hmgb1
Gata3	Sel1l3					Tex14	Hmgb2
Gatsl2	Sema4f					Tfam	Hmgb4
Gbp7	Sema6a					Tfap2a	Hn1
Gbx2	Sema6c					Tfap4	Hnf1b
Gc	Sema6d					Tfcp2	Hnrnpa3
Gcfc2	Sep15					Tfr2	Hnrnpd
Gck	Sepn1					Tgfb1	Hnrnpul1
Gckr	Sept8					Tgfbr1	Hnrpdl
Gcn1l1	Serinc2					Tgoln1	Homer2
Gcnt2	Serp2					Thap3	Hoxc4
Gdf1	Serpine2					Thap8	Hpcal1
Gdf6	Serpini1					Themis2	Hpd
Gdf7	Setd2					Themis3	Hpn
Gem	Setd5					Thnsl2	Hrh2
Gfi1b	Setx					Thop1	Hs1bp3
Gfm1	Sfrp5					Tiam1	Hs2st1
Gfra1	Sfxn1					Tifa	Hs6st1
Gga1	Sgpp1					Timm13	Hs6st3
Ggnbp1	Sgta					Timm23	Hsbp1
Ggta1	Sh2b2					Tjp2	Hsd17b11
Ghitm	Sh2b3					Tlr2	Hsd17b13
Gins1	Sh3bgrl2					Tmbim1	Hsd17b14
Gins2	Sh3bp5					Tmc5	Hsd17b3
Gins3	Sh3glb1					Tmed10	Hsf2bp
Gja1	Sh3pxd2a					Tmed2	Hspa2
Gja10	Sh3rf3					Tmeff1	Hspa9
Gjb1	Shank1					Tmem101	Hsph1
Gjb5	Shc3					Tmem106c	Htatip2
Gkap1	She					Tmem115	Htr2c
Gkn2	Shmt1					Tmem117	Htr4
Gkn3	Sik1					Tmem125	Htr5a
Glcci1	Simc1					Tmem128	Htr5b
Gli1	Sipa1l2					Tmem132b	Htra1
Gli2	Six3					Tmem132d	Htra3
Gli3	Skap1					Tmem144	Ibtk
Glipr1	Skor2					Tmem150a	Icosl
Glis1	Slc10a5					Tmem150c	Id2
Glis3	Slc12a4					Tmem154	Id3
Glis3	Slc12a5					Tmem161b	Id4
Glp1r	Slc15a4					Tmem19	Idh2
Glrx	Slc16a1					Tmem200c	Ifi44
Glrx3	Slc16a14					Tmem212	Ifnar1
Gls	Slc17a5					Tmem219	Ifng
Glt8d2	Slc19a1					Tmem220	Ifngr2
Gltscr1l	Slc1a2					Tmem229a	Ifnk
Gm10036	Slc1a3					Tmem241	Ift140
Gm10073	Slc22a23					Tmem26	Ift80
Gm10113	Slc24a2					Tmem260	Igdcc3
Gm10118	Slc24a3					Tmem55a	Igf1
Gm10181	Slc24a4					Tmem59	Igf1r
Gm10197	Slc24a5					Tmem65	Igf2bp2
Gm10217	Slc25a10					Tmod3	Igfbp4
Gm10250	Slc25a13					Tmprss2	Igfbp7
Gm10258	Slc25a26					Tmprss9	Igsf21
Gm10259	Slc25a28					Tmsb15b1	Iigp1
Gm10260	Slc25a33					Tmsb15b2	Ikzf1
Gm10275	Slc25a48					Tmsb15l	Ikzf3
Gm10295	Slc26a8					Tmtc2	Il13
Gm10305	Slc32a1					Tmtc4	Il15ra
Gm10309	Slc34a1					Tmx3	Il16
Gm10311	Slc34a2					Tnfrsf11a	Il17b
Gm10335	Slc35d2					Tnfrsf13c	Il17rd
Gm10419	Slc35f5					Tnni1	Il1r1
Gm10428	Slc37a3					Toe1	Il1r2
Gm1043	Slc39a14					Tomm20	Il2
Gm10549	Slc40a1					Tomm7	Il20ra
Gm10564	Slc43a1					Top2a	Il20rb
Gm10610	Slc44a1					Tor1a	Il21
Gm10655	Slc45a1					Tor1b	Il2ra
Gm10657	Slc45a3					Tox3	Il34
Gm10711	Slc46a2					Tph2	Iltifb
Gm10729	Slc46a3					Tpo	Immp2l
Gm10742	Slc4a11					Tprg	Impa2
Gm10764	Slc4a8					Traf5	Impact
Gm10778	Slc52a3					Traf6	Impdh1
Gm10803	Slc5a3					Traip	Impg2
Gm10874	Slc6a5					Tram2	Inhba
Gm10972	Slc7a2					Trappc11	Ino80
Gm11011	Slco5a1					Trappc8	Inpp4a
Gm11060	Slit1					Trat1	Inpp5b
Gm11077	Slitrk5					Treh	Inpp5f
Gm11084	Sltm					Trerf1	Inpp5k
Gm11096	Slx1b					Trhde	Inppl1
Gm11114	Smad2					Triap1	Insm1
Gm11435	Smad3					Tril	Insr
Gm11492	Smad5					Trim28	Insrr
Gm11678	Smad6					Trim39	Intu
Gm11733	Smarcd3					Trim62	Invs
Gm12216	Smc5					Trmu	Ip6k2
Gm12353	Smc6					Trove2	Ipo5
Gm12689	Smcr8					Trp53inp2	Ipo9
Gm12942	Smim12					Trp73	Ippk
Gm1305	Smo					Trpc1	Iqcd
Gm13090	Smpd5					Trps1	Iqck
Gm14137	Smug1					Trub1	Iqgap2
Gm14221	Smyd3					Tsen2	Iqsec1
Gm14226	Snapc2					Tsfm	Irf2
Gm15319	Snrnp25					Tshz1	Irf5
Gm1564	Snrnp27					Tshz2	Irgm1
Gm15800	Snrnp40					Tspan11	Irx1
Gm1631	Snrpa1					Tspan12	Irx2
Gm16432	Snrpd2					Tspan18	Irx3
Gm16477	Sntb1					Tspan9	Irx5
Gm16490	Snx9					Ttbk1	Isca2
Gm16499	Socs2					Ttc23	Isg15
Gm17296	Socs3					Ttc28	Islr
Gm17541	Socs5					Ttc30a1	Islr2
Gm19402	Socs7					Ttc8	Itga2b
Gm20091	Sorl1					Tti1	Itga7
Gm20388	Sox1					Ttll6	Itga9
Gm20459	Sox14					Ttyh3	Itgam
Gm20696	Sox30					Tub	Itgax
Gm216	Sox4					Tubb5	Itgb3
Gm21811	Sox5					Tulp3	Itgb8
Gm21893	Sp2					Tymp	Itih5
Gm21915	Sp3					Uaca	Itm2b
Gm21957	Sp6					Uba7	Itpk1
Gm21981	Sp7					Ubald2	Itpka
Gm22	Spaca7					Ubash3b	Itpr2
Gm2310	Spag8					Ube2e2	Itsn1
Gm2840	Spata13					Ube2s	Ivns1abp
Gm3054	Spata16					Ube2w	Jag2
Gm3424	Spata17					Ubiad1	Jakmip1
Gm3453	Spata18					Ubl3	Jam3
Gm355	Spats2l					Ubl5	Jarid2
Gm3646	Spc24					Ubr5	Jazf1
Gm4791	Spcs2					Ubr7	Jhdm1d
Gm4868	Spen					Uchl5	Jmjd1c
Gm4889	Spg21					Ulk4	Jph1
Gm4968	Spn					Unc5a	Kank4
Gm5069	Spo11					Upk1a	Kansl3
Gm5105	Spock1					Urb1	Kat6a
Gm5148	Spred1					Ush2a	Kat6b
Gm5160	Spred2					Usp15	Kazn
Gm525	Spry1					Usp38	Kbtbd13
Gm5294	Spry2					Usp40	Kcmf1
Gm5334	Sptlc1					Usp44	Kcna1
Gm5356	Sptssa					Usp46	Kcnb1
Gm5424	Srf					Utp23	Kcnc1
Gm5449	Srgap2					Utp6	Kcnc4
Gm5480	Srgap3					Utrn	Kcnd3
Gm5506	Srgn					Vac14	Kcne3
Gm5641	Srsf6					Vamp2	Kcnf1
Gm581	Sstr1					Vdr	Kcng1
Gm5862	Sstr4					Vegfa	Kcng2
Gm5878	St3gal4					Vit	Kcnh3
Gm608	St6galnac3					Vps52	Kcnh5
Gm6086	St6galnac5					Vps8	Kcnip4
Gm6133	St8sia3					Vrk1	Kcnj11
Gm6327	St8sia5					Vstm2l	Kcnj16
Gm6408	Stab1					Vtcn1	Kcnk1
Gm6658	Stard10					Vwa8	Kcnk12
Gm6793	Stard13					Wars2	Kcnk18
Gm6878	Stard6					Wasf1	Kcnk2
Gm6899	Stard7					Wasf3	Kcnmb4
Gm694	Stc1					Wdr20a	Kcnn1
Gm7276	Stfa3					Wdr62	Kcnn3
Gm7589	Stk24					Wdr81	Kcnq1
Gm765	Strbp					Wdr89	Kcns1
Gm7873	Strc					Wdsub1	Kcnt1
Gm839	Strip2					Wee1	Kcnv1
Gm8444	Stt3a					Wfikkn1	Kcp
Gm9376	Stx16					Whamm	Kctd19
Gm9493	Stx2					Wif1	Kctd21
Gm973	Styk1					Wnk1	Kctd3
Gm9754	Sulf1					Wnk2	Kctd4
Gm9797	Sulf2					Wnk4	Kctd5
Gm9799	Sult5a1					Wnt10a	Kdelr3
Gm9843	Sun2					Wnt16	Kdm2b
Gm9845	Supt16					Wnt3a	Kdm4b
Gm9846	Svil					Wnt4	Kdm6b
Gm9867	Swsap1					Wnt7b	Kdr
Gm9869	Sycn					Wscd1	Khdc3
Gm9874	Syf2					Wt1	Khdrbs1
Gm9881	Syk					Wwc1	Kidins220
Gm9897	Sync					Xcl1	Kif16b
Gm9912	Syne2					Xpr1	Kif18b
Gm9913	Synj2					Xrcc5	Kif1c
Gm9930	Synm					Xrra1	Kif21a
Gm9932	Synrg					Xylt1	Kif26a
Gm9949	Syt10					Yipf2	Kif3a
Gm9956	Syt16					Ypel2	Kif5a
Gm9967	Syt3					Zan	Kif5c
Gm9992	Syt4					Zar1l	Kif6
Gmds	T					Zbtb32	Kifc3
Gmfg	Taar3					Zbtb40	Kin
Gmnc	Tac4					Zbtb41	Kiss1
Gmnn	Tacr3					Zbtb46	Kit
Gmpr	Taf11					Zbtb5	Klc1
Gmpr2	Taf1d					Zbtb7c	Klf10
Gna12	Taf7l					Zc2hc1a	Klf13
Gnal	Tanc1					Zc3hav1	Klf14
Gnaq	Tango6					Zcchc2	Klf15
Gng13	Taok3					Zcchc24	Klf3
Gng2	Tbata					Zdbf2	Klf4
Gng5	Tbc1d1					Zdhhc23	Klhdc2
Gng7	Tbc1d12					Zdhhc25	Klhdc3
Gnptg	Tbc1d16					Zdhhc7	Klhdc7a
Gnrh1	Tbc1d2					Zeb2	Klhl21
Gns	Tbc1d5					Zfand3	Klhl3
Golga2	Tbc1d9					Zfhx3	Klhl30
Golga4	Tbl2					Zfml	Klrb1
Golga5	Tbx1					Zfp125	Klrb1c
Golga7b	Tbx3					Zfp217	Klrg1
Golph3	Tcea1					Zfp236	Knop1
Got1	Tcf20					Zfp27	Knstrn
Gp1bb	Tcf4					Zfp326	Kri1
Gpa33	Tcf7l1					Zfp352	Krt82
Gpam	Tcf7l2					Zfp36l1	Krtap11-1
Gpat2	Tcp11					Zfp383	Krtap7-1
Gpatch2	Tcp11l2					Zfp385b	Ksr1
Gpatch2l	Tdpoz4					Zfp395	L3mbtl2
Gpc1	Tecpr1					Zfp423	L3mbtl3
Gpc5	Ten1					Zfp516	Lacc1
Gpc6	Tenm4					Zfp518a	Lactb
Gpd2	Tet2					Zfp518b	Lactbl1
Gphb5	Tex29					Zfp532	Lag3
Gphn	Tex35					Zfp563	Lama1
Gpr107	Tfap2c					Zfp574	Lama2
Gpr110	Tfeb					Zfp648	Lama5
Gpr114	Tgfa					Zfp651	Lamc1
Gpr123	Tgfbr1					Zfp668	Lamc2
Gpr135	Tgif1					Zfp709	Lamtor4
Gpr142	Tha1					Zfp775	Lamtor5
Gpr153	Thap1					Zfp846	Laptm4b
Gpr161	Thbd					Zfp873	Larp1
Gpr26	Thbs1					Zfp948	Larp6
Gpr27	Themis3					Zfp957	Larp7
Gpr56	Thoc3					Zfyve27	Lat2
Gpr6	Thumpd2					Zkscan7	Lbh
Gpr62	Thumpd3					Zmpste24	Lclat1
Gpr68	Tiam1					Zwilch	Lcorl
Gpr84	Timm10					Zwint	Lctl
Gpr88	Timm8a1					Zyg11a	Ldhd
Gpr98	Tinagl1						Ldlrad3
Gprc5a	Tle3						Lef1
Gprc5b	Tm7sf2						Lekr1
Gprc5c	Tmbim1						Lemd2
Gprin1	Tmc5						Lep
Gpsm1	Tmco1						Leprel1
Gpx6	Tmed4						Letmd1
Gramd1b	Tmed5						Lgals8
Gramd2	Tmem108						Lgals9
Gramd3	Tmem120a						Lgalsl
Grap2	Tmem132c						Lgi2
Grasp	Tmem147						Lhb
Grb10	Tmem161b						Lhfp
Grhl2	Tmem163						Lhfpl2
Grhl3	Tmem168						Lhx1
Grid1	Tmem178						Lhx2
Grik3	Tmem201						Lima1
Grik4	Tmem209						Limch1
Grin2a	Tmem240						Limk1
Grin3b	Tmem241						Lingo1
Grip1	Tmem242						Lipg
Grp	Tmem246						Llph
Gsdmc	Tmem248						Lman1
Gsg1	Tmem38b						Lman2l
Gsg2	Tmem41a						Lmo1
Gsta4	Tmem44						Lmo4
Gsto2	Tmem50b						Lmod1
Gsx2	Tmem53						Lmod3
Gtdc1	Tmem68						Lmx1b
Gtf2a1	Tmem91						Lnx2
Gtf2h5	Tmem98						Lonrf1
Gtf2ird1	Tmub2						Lpar1
Gtf3c5	Tnfrsf11a						Lpar5
Gtl3	Tnfrsf13b						Lphn2
Gtsf1l	Tnfrsf19						Lrdd
Gucy1a2	Tnfrsf1a						Lrfn2
Gucy1b2	Tnfrsf9						Lrg1
Gyltl1b	Tnnc1						Lrig3
Gypc	Tnnt2						Lrmp
Gys1	Tnpo1						Lrp1
H1f0	Tns4						Lrp5
H2-D1	Tomm6						Lrpprc
H2-Q1	Topors						Lrrc16a
H2afb1	Tor4a						Lrrc17
H2afy	Tox						Lrrc36
H2afy2	Tprg						Lrrc39
H2afz	Traf3ip2						Lrrc3b
H3f3a	Trak1						Lrrc4
Haao	Trh						Lrrc52
Habp2	Trib2						Lrrc66
Hao1	Trim26						Lrrc73
Haus1	Trim33						Lrrk1
Haus8	Trim58						Lrrn2
Hcn3	Trpc1						Lrrtm1
Hdac7	Trpc7						Lsm10
Hdgfl1	Trpm1						Lsm11
Hdgfrp3	Tsc22d1						Ltbp1
Hdhd2	Tsen54						Ltc4s
Hebp1	Tshz1						Luc7l
Heg1	Tspyl3						Lxn
Helb	Ttc34						Ly6e
Hemk1	Ttc39a						Ly75
Herc3	Ttc8						Ly86
Hes1	Ttc9						Lypd1
Hes2	Ttll10						Lypd6b
Hes3	Ttll7						Lysmd4
Hes7	Ttyh2						Lzts2
Hey1	Tuba3a						Lzts3
Hhatl	Tulp3						M5C1000I18Rik
Hhipl1	Txn1						Mab21l2
Hhla1	Txndc2						Maf
Hibadh	Txndc5						Magel2
Hif1a	Txnrd1						Magi1
Hif1an	Tyw5						Magoh
Higd1a	Ubash3b						Malt1
Hilpda	Ube2g2						Mamdc2
Hinfp	Ube2v2						Man2a1
Hip1	Ube3a						Manba
Hipk3	Ube3b						Map10
Hist1h2ah	Ubr2						Map1lc3a
Hivep2	Ubr7						Map1lc3b
Hivep3	Ubxn2a						Map2k2
Hk2	Ugdh						Map2k5
Hlcs	Uggt2						Map2k6
Hlf	Ulk4						Map3k10
Hlx	Unc13a						Map3k2
Hmcn2	Unc5c						Map3k7
Hmg20a	Unc80						Map3k7cl
Hmga2	Uqcr10						Map3k9
Hmgcr	Ush2a						Map4k1
Hmgcs1	Usp18						Map4k3
Hmgxb3	Usp22						Map6d1
Hnrnpa3	Usp43						Map9
Hnrnph1	Usp46						Mapk10
Homer2	Usp49						Mapre2
Hopx	Usp50						Marc2
Hormad2	Utp18						March2
Hoxc11	Utp6						March3
Hoxc12	Uts2						Mark1
Hpn	Vash1						Mast1
Hr	Vav2						Mast4
Hrasls	Vdac2						Mat1a
Hrh1	Vmn1r3						Mat2a
Hs1bp3	Vopp1						Mat2b
Hs2st1	Vps26a						Matn1
Hs3st3b1	Vps37b						Matn4
Hsd17b3	Vps52						Mavs
Hsd17b6	Vps53						Mbd6
Hsf1	Vsig8						Mbnl2
Hsf2bp	Vsnl1						Mbp
Hspa8	Vsx1						Mc2r
Hspb2	Vti1a						Mc3r
Hspb7	Vwa3a						Mc4r
Hspb8	Vwa8						Mcam
Hspg2	Vwde						Mcm2
Hsph1	Wbscr28						Mcoln1
Htr2a	Wdfy3						Mcrs1
Htr5b	Wdr11						Mctp2
Hunk	Wdr18						Mdga1
Hydin	Wdr7						Mdh2
Ica1	Wdr89						Mdm1
Ick	Wdr93						Mdm2
Icos	Wdsub1						Mea1
Icosl	Whrn						Mecom
Id2	Wnk2						Med13
Id3	Wnt4						Med13l
Id4	Wscd1						Med22
Ier2	Wwox						Med4
Ier3ip1	Xkr8						Medag
Ier5l	Xpo6						Mef2d
Ifi30	Xrcc6bp1						Megf11
Ifi35	Xrn2						Meig1
Ifltd1	Xrra1						Meis1
Ifng	Xxylt1						Melk
Ifngr1	Ybx3						Met
Ift172	Zbtb10						Metrn
Ift43	Zbtb18						Metrnl
Ift81	Zbtb2						Mettl7b
Igdcc3	Zbtb20						Mex3b
Igdcc4	Zbtb20						Mff
Igf1r	Zbtb7c						Mfge8
Igf2bp2	Zbtb8a						Mfhas1
Igfbp6	Zbtb8b						Mfng
Igsf21	Zc3hav1						Mgat5
Iigp1	Zcchc14						Mgat5b
Ikbkap	Zcchc2						Mgll
Il12b	Zdbf2						Mgme1
Il15	Zfand1						Mgmt
Il17d	Zfand3						Mgst3
Il1rap	Zfand6						Mical3
Il20rb	Zfat						Micall2
Il22	Zfhx3						Mier1
Il6st	Zfp112						Mios
Ildr2	Zfp13						Mipep
Iltifb	Zfp213						Mitf
Immp1l	Zfp217						Mki67
Immp2l	Zfp235						Mkl2
Inhba	Zfp281						Mlkl
Inhbe	Zfp286						Mlxip
Ino80d	Zfp322a						Mmp21
Inpp4b	Zfp362						Mmp25
Inpp5b	Zfp366						Mmp9
Insig2	Zfp36l1						Mnt
Insm1	Zfp385b						Moap1
Ints1	Zfp397						Mob4
Ints9	Zfp451						Mobp
Ipcef1	Zfp503						Mocs1
Ipmk	Zfp516						Mocs2
Ipo8	Zfp574						Mon1b
Ippk	Zfp61						Morc2a
Iqch	Zfp637						Morc3
Iqck	Zfp64						Morf4l1
Iqgap1	Zfp648						Mpi
Iqgap2	Zfp653						Mpl
Irak3	Zfp658						Mpp3
Irf2bp2	Zfp703						Mpped1
Irf4	Zfp704						Mpv17l
Irf8	Zfp706						Mras
Irs1	Zfp747						Mreg
Irx1	Zfp763						Mri1
Irx3	Zfp768						Mrm1
Irx5	Zfp773						Mroh5
Irx6	Zfp800						Mrpl19
Isca1	Zfp930						Mrpl35
Isca2	Zfp952						Mrpl37
Islr2	Zfp954						Mrpl39
Itga7	Zfp957						Mrpl46
Itga8	Zfp964						Mrpl49
Itga9	Zfr2						Mrps10
Itgae	Zfyve27						Mrps11
Itgam	Zhx2						Mrps14
Itgb5	Zkscan17						Mrps16
Itm2b	Zmynd15						Mrps18a
Itpk1	Zmynd8						Mrps23
Itpkb	Znhit2						Mrps28
Itpkc	Zpbp						Msh2
Itpr1	Zranb3						Msh6
Itpr2	Zscan18						Msi1
Itprip	Zscan20						Msi2
Itpripl2	Zswim6						Msl2
Itsn1							Msrb3
Itsn2							Mtbp
Ivns1abp							Mtdh
Jag1							Mtf1
Jag2							Mtf2
Jam3							Mtg1
Jarid2							Mthfd1l
Jazf1							Mthfd2l
Jdp2							Mthfr
Jhdm1d							Mthfsd
Jmjd1c							Mtif3
Jph2							Mtmr14
Jph3							Mtnr1a
Kank1							Mtor
Kat6a							Mtpap
Katnal1							Mtpn
Kazald1							Mtss1l
Kazn							Mtus2
Kcna2							Mtx2
Kcnab1							Mtx3
Kcnab2							Muc1
Kcnb1							Mug2
Kcnd2							Mum1
Kcnd3							Murc
Kcne3							Musk
Kcne4							Mvb12b
Kcng1							Mvk
Kcng4							Myc
Kcnip1							Myh9
Kcnip4							Myl12a
Kcnj4							Myl12b
Kcnk1							Myl3
Kcnk12							Myl4
Kcnk16							Mylip
Kcnk2							Myo5b
Kcnk3							Myo5c
Kcnk5							Myoc
Kcnma1							Myocd
Kcnmb1							Myog
Kcnmb4							Mypn
Kcnq3							Myrfl
Kcnq4							Myrip
Kcnq5							N6amt1
Kcnrg							Nadk
Kcns2							Nadkd1
Kcns3							Napg
Kctd1							Narg2
Kctd15							Nav1
Kctd18							Nav1
Kctd19							Nav2
Kctd3							Nav3
Kdelc2							Ncald
Kdelr3							Ncam1
Kdm2b							Ncapd3
Kdm6b							Ncbp1
Khdc3							Ncbp2
Khnyn							Nckap5
Kidins220							Nckap5l
Kif13a							Ncoa2
Kif26b							Ncoa4
Kif3a							Ndc80
Kif5c							Ndnl2
Kifc3							Ndst3
Kirrel							Ndufa12
Kirrel3							Ndufaf6
Kiss1r							Ndufs2
Kitl							Ndufs4
Kl							Ndufs5
Klc1							Nedd1
Klc3							Nedd4
Klc4							Nedd4l
Klf12							Nedd9
Klf15							Nek10
Klf3							Nek7
Klf4							Nelfb
Klf5							Nemf
Klf7							Neurl1b
Klf9							Neurod6
Klhdc4							Nfasc
Klhdc7a							Nfatc2
Klhl25							Nfe2l2
Klhl29							Nfe2l3
Klhl38							Nfib
Klhl40							Nfil3
Kndc1							Nfix
Kpna6							Nfkb1
Kras							Nfkb2
Krr1							Nfrkb
Krt1							Nfya
Krt2							Ngb
Krtap11-1							Ngfr
Ksr2							Nhlrc3
L3mbtl1							Nhsl1
L3mbtl3							Nid2
L3mbtl4							Nim1
Lacc1							Nipbl
Lactb							Nkd1
Lactbl1							Nkx2-6
Lama1							Nkx3-1
Lamb3							Nkx6-1
Lamc1							Nkx6-2
Lamc2							Nkx6-3
Lamp5							Nlgn1
Lamtor4							Nlrc5
Laptm5							Nmnat2
Larp7							Nmrk1
Layn							Nnat
Lbr							Nnt
Lbx1							Nol11
Lcn4							Nol3
Lctl							Nol9
Ldlrad2							Nos2
Ldlrad3							Noxo1
Ldlrad4							Npas2
Ldlrap1							Npas3
Ldoc1l							Nphp4
Lect1							Nppa
Lect2							Nptx1
Lef1							Npy2r
Lefty1							Nr1d2
Lekr1							Nr2f1
Leng8							Nr3c1
Leng9							Nr3c2
Leprel2							Nr4a1
Leprotl1							Nr5a2
Letm2							Nrap
Letmd1							Nrbf2
Lgals3bp							Nrcam
Lgals7							Nrg1
Lgalsl							Nrg4
Lgi1							Nrn1l
Lgmn							Nrp1
Lgr5							Nsf
Lgr6							Nsg1
Lhfp							Nsl1
Lhfpl2							Nsmaf
Lhx2							Nsun7
Lhx5							Nt5dc2
Lif							Ntf3
Lifr							Ntm
Lima1							Ntn3
Limch1							Ntng1
Lingo1							Ntrk1
Lingo3							Ntrk2
Lipc							Nuak1
Litaf							Nub1
Lix1							Nubp1
Llph							Nudt9
Lman1							Nufip2
Lmbr1							Numb
Lmf1							Nup43
Lmln							Nup54
Lmna							Nupl1
Lmnb1							Nxpe2
Lmo2							Nxph3
Lmo4							Nxph4
Lmo7							Oacyl
Lmod3							Obsl1
Lmtk2							Odc1
Lmx1b							Odf1
Lnpep							Odf3l1
Lnx1							Olah
Lnx2							Olfm2
Lonrf2							Olfm3
Lpar1							Olfm4
Lpar6							Olfml3
Lpcat2							Olfr1402
Lphn1							Olfr412
Lphn2							Olfr750
Lpin2							Olfr90
Lpp							Olig1
Lrdd							Olig2
Lrfn1							Oma1
Lrfn2							Onecut3
Lrfn3							Opa1
Lrig3							Orai1
Lrp1							Orc5
Lrp10							Osbp2
Lrp5							Osbpl5
Lrp6							Oscp1
Lrp8							Osmr
Lrpap1							Ostc
Lrrc10							Ostf1
Lrrc16a							Otud7a
Lrrc28							Otx1
Lrrc30							Otx2
Lrrc33							Oxct1
Lrrc40							Oxgr1
Lrrc47							Pabpc6
Lrrc48							Pacs1
Lrrc49							Padi4
Lrrc66							Padi6
Lrrc7							Pag1
Lrrc8a							Pah
Lrrc8d							Palm2
Lrrfip2							Pank2
Lrrk2							Pank3
Lrrn3							Panx1
[truncated: 1,836 more rows]
