# Supplementary material for: Snord116-dependent diurnal rhythm of DNA methylation in mouse cortex
Source: Nat Commun. 2018 Apr 24;9:1616. doi: 10.1038/s41467-018-03676-0 (PMC5915486; doi:10.1038/s41467-018-03676-0)
Supplement: Supplementary file 9 — Supplementary Data 6(XLSX 31 kb) [file 41467_2018_3676_MOESM9_ESM.xlsx]

## Sheet: Significant Homer motifs
Supplementary Data 6. Significant DMR Homer motifs
	Motif Name	Consensus	P-value	Log P-value	q-value (Benjamini)	# of target sequences with motif	% of target sequences with motif	# of background sequences with motif	% of background sequences with motif
ZT6 nadir lost	NeuroD1(bHLH)/Islet-NeuroD1-ChIP-Seq(GSE30298)/Homer	GCCATCTGTT	1e-31	-72.68	0	754	0.224	154298	0.1475
	NF1(CTF)/LNCAP-NF1-ChIP-Seq(Unpublished)/Homer	CYTGGCABNSTGCCAR	1e-27	-64.32	0	369	0.1096	62292.5	0.0595
	Atoh1(bHLH)/Cerebellum-Atoh1-ChIP-Seq(GSE22111)/Homer	VNRVCAGCTGGY	1e-20	-47.87	0	892	0.265	206639	0.1975
	NeuroG2(bHLH)/Fibroblast-NeuroG2-ChIP-Seq(GSE75910)/Homer	ACCATCTGTT	1e-18	-42	0	1167	0.3467	289770	0.277
	Tlx?(NR)/NPC-H3K4me1-ChIP-Seq(GSE16256)/Homer	CTGGCAGSCTGCCA	1e-15	-36.38	0	379	0.1126	76547.2	0.0732
	Mef2b(MADS)/HEK293-Mef2b.V5-ChIP-Seq(GSE67450)/Homer	GCTATTTTTGGM	1e-15	-36.32	0	518	0.1539	112707	0.1077
	Mef2c(MADS)/GM12878-Mef2c-ChIP-Seq(GSE32465)/Homer	DCYAAAAATAGM	1e-13	-32.14	0	297	0.0882	58111.7	0.0555
	NF1-halfsite(CTF)/LNCaP-NF1-ChIP-Seq(Unpublished)/Homer	YTGCCAAG	1e-12	-28.59	0	1214	0.3607	316831	0.3028
	Olig2(bHLH)/Neuron-Olig2-ChIP-Seq(GSE30882)/Homer	RCCATMTGTT	1e-11	-25.96	0	1318	0.3916	350913	0.3354
	Pitx1:Ebox(Homeobox,bHLH)/Hindlimb-Pitx1-ChIP-Seq(GSE41591)/Homer	YTAATTRAWWCCAGATGT	1e-08	-19.76	0	145	0.0431	26753.9	0.0256
	Mef2a(MADS)/HL1-Mef2a.biotin-ChIP-Seq(GSE21529)/Homer	CYAAAAATAG	1e-08	-19.36	0	247	0.0734	52459.5	0.0501
	Mef2d(MADS)/Retina-Mef2d-ChIP-Seq(GSE61391)/Homer	GCTATTTTTAGC	1e-07	-16.48	0	126	0.0374	23642.8	0.0226
	egr1(Zf)/K562-Egr1-ChIP-Seq(GSE32465)/Homer	GGGRAARRGRMCAGMTG	1e-05	-12.51	0.0001	249	0.074	57907.8	0.0554
	Egr1(Zf)/K562-Egr1-ChIP-Seq(GSE32465)/Homer	TGCGTGGGYG	0.0001	-10.42	0.0008	446	0.1325	115217	0.1101
	Tcf21(bHLH)/ArterySmoothMuscle-Tcf21-ChIP-Seq(GSE61369)/Homer	NAACAGCTGG	0.0001	-10.16	0.0009	648	0.1925	174212	0.1665
	Fra1(bZIP)/BT549-Fra1-ChIP-Seq(GSE46166)/Homer	NNATGASTCATH	0.001	-8.745	0.0036	302	0.0897	76315.2	0.0729
	HRE(HSF)/Striatum-HSF1-ChIP-Seq(GSE38000)/Homer	TTCTAGAABNTTCTA	0.001	-8.712	0.0036	155	0.046	35709.4	0.0341
	Zfp281(Zf)/ES-Zfp281-ChIP-Seq(GSE81042)/Homer	CCCCTCCCCCAC	0.001	-7.764	0.0086	168	0.0499	40049.8	0.0383
	Atf3(bZIP)/GBM-ATF3-ChIP-Seq(GSE33912)/Homer	DATGASTCATHN	0.001	-7.471	0.0109	352	0.1046	92216.8	0.0881
	Fra2(bZIP)/Striatum-Fra2-ChIP-Seq(GSE43429)/Homer	GGATGACTCATC	0.001	-6.955	0.0174	257	0.0764	65756.6	0.0629
	Fosl2(bZIP)/3T3L1-Fosl2-ChIP-Seq(GSE56872)/Homer	NATGASTCABNN	0.01	-6.566	0.0244	185	0.055	45943.9	0.0439
	NFkB-p65(RHD)/GM12787-p65-ChIP-Seq(GSE19485)/Homer	WGGGGATTTCCC	0.01	-6.213	0.0331	290	0.0862	76182.5	0.0728
	JunB(bZIP)/DendriticCells-Junb-ChIP-Seq(GSE36099)/Homer	RATGASTCAT	0.01	-5.767	0.0495	287	0.0853	75974.9	0.0726
	CArG(MADS)/PUER-Srf-ChIP-Seq(Sullivan_et_al.)/Homer	CCATATATGGNM	0.01	-5.764	0.0495	175	0.052	44042	0.0421
	Ascl1(bHLH)/NeuralTubes-Ascl1-ChIP-Seq(GSE55840)/Homer	NNVVCAGCTGBN	0.01	-5.702	0.0495	1008	0.2995	291078	0.2782
	PGR(NR)/EndoStromal-PGR-ChIP-Seq(GSE69539)/Homer	AAGAACATWHTGTTC	0.01	-5.676	0.0495	148	0.044	36592.4	0.035
ZT6 nadir gained	NF1(CTF)/LNCAP-NF1-ChIP-Seq(Unpublished)/Homer	CYTGGCABNSTGCCAR	1e-05	-12.5	0.0014	88	0.0676	59824	0.0407
	NeuroD1(bHLH)/Islet-NeuroD1-ChIP-Seq(GSE30298)/Homer	GCCATCTGTT	0.0001	-9.75	0.0106	180	0.1384	153050	0.104
	Ets1-distal(ETS)/CD4+-PolII-ChIP-Seq(Barski_et_al.)/Homer	MACAGGAAGT	0.001	-8.51	0.0245	77	0.0592	56823.6	0.0386
	Mef2d(MADS)/Retina-Mef2d-ChIP-Seq(GSE61391)/Homer	GCTATTTTTAGC	0.001	-8.13	0.0268	39	0.03	23968.1	0.0163
	EBF(EBF)/proBcell-EBF-ChIP-Seq(GSE21978)/Homer	DGTCCCYRGGGA	0.001	-7.91	0.0268	49	0.0377	32770.1	0.0223
	Tcf21(bHLH)/ArterySmoothMuscle-Tcf21-ChIP-Seq(GSE61369)/Homer	NAACAGCTGG	0.001	-7.36	0.0384	192	0.1476	172939	0.1175
ZT6 zenith lost	X-box(HTH)/NPC-H3K4me1-ChIP-Seq(GSE16256)/Homer	GGTTGCCATGGCAA	0.001	-8.993	0.0452	22	0.0319	16466.2	0.0128
	Ap4(bHLH)/AML-Tfap4-ChIP-Seq(GSE45738)/Homer	NAHCAGCTGD	0.001	-8.571	0.0452	155	0.2246	219626	0.1712
	MyoD(bHLH)/Myotube-MyoD-ChIP-Seq(GSE21614)/Homer	RRCAGCTGYTSY	0.001	-8.498	0.0452	105	0.1522	138134	0.1077
ZT6 zenith gained	CTCF(Zf)/CD4+-CTCF-ChIP-Seq(Barski_et_al.)/Homer	AYAGTGCCMYCTRGTGGCCA	1e-05	-13.79	0.0004	23	0.0455	20276.6	0.0138
	BORIS(Zf)/K562-CTCFL-ChIP-Seq(GSE32465)/Homer	CNNBRGCGCCCCCTGSTGGC	1e-05	-12.87	0.0005	28	0.0553	29725.5	0.0203
	RFX(HTH)/K562-RFX3-ChIP-Seq(SRA012198)/Homer	CGGTTGCCATGGCAAC	0.001	-9.195	0.0123	14	0.0277	12036	0.0082
	Rfx2(HTH)/LoVo-RFX2-ChIP-Seq(GSE49402)/Homer	GTTGCCATGGCAACM	0.001	-9.137	0.0123	15	0.0296	13646.1	0.0093
ZT16 nadir lost	Mef2b(MADS)/HEK293-Mef2b.V5-ChIP-Seq(GSE67450)/Homer	GCTATTTTTGGM	1e-06	-14.12	0.0003	142	0.1194	118431	0.0789
	Fra2(bZIP)/Striatum-Fra2-ChIP-Seq(GSE43429)/Homer	GGATGACTCATC	1e-05	-13.63	0.0003	90	0.0757	66827.3	0.0445
	NeuroD1(bHLH)/Islet-NeuroD1-ChIP-Seq(GSE30298)/Homer	GCCATCTGTT	0.0001	-11.38	0.0014	165	0.1388	149710	0.0997
	BATF(bZIP)/Th17-BATF-ChIP-Seq(GSE39756)/Homer	DATGASTCAT	0.0001	-10.12	0.0037	110	0.0925	94090	0.0627
	AP-1(bZIP)/ThioMac-PU.1-ChIP-Seq(GSE21512)/Homer	VTGACTCATC	0.0001	-9.906	0.0037	124	0.1043	109446	0.0729
	JunB(bZIP)/DendriticCells-Junb-ChIP-Seq(GSE36099)/Homer	RATGASTCAT	0.0001	-9.585	0.0042	93	0.0782	77602.8	0.0517
	Fra1(bZIP)/BT549-Fra1-ChIP-Seq(GSE46166)/Homer	NNATGASTCATH	0.0001	-9.28	0.0049	93	0.0782	78287.4	0.0522
	Fosl2(bZIP)/3T3L1-Fosl2-ChIP-Seq(GSE56872)/Homer	NATGASTCABNN	0.001	-8.912	0.0061	61	0.0513	46595	0.031
	Atf3(bZIP)/GBM-ATF3-ChIP-Seq(GSE33912)/Homer	DATGASTCATHN	0.001	-8.847	0.0061	108	0.0908	95121.4	0.0634
	Atoh1(bHLH)/Cerebellum-Atoh1-ChIP-Seq(GSE22111)/Homer	VNRVCAGCTGGY	0.001	-8.203	0.01	203	0.1707	202605	0.135
	Mef2c(MADS)/GM12878-Mef2c-ChIP-Seq(GSE32465)/Homer	DCYAAAAATAGM	0.001	-8.085	0.0102	74	0.0622	61314.2	0.0409
ZT16 nadir gained	NeuroD1(bHLH)/Islet-NeuroD1-ChIP-Seq(GSE30298)/Homer	GCCATCTGTT	1e-21	-49.91	0	479	0.1902	159923	0.1225
	Atoh1(bHLH)/Cerebellum-Atoh1-ChIP-Seq(GSE22111)/Homer	VNRVCAGCTGGY	1e-18	-41.56	0	591	0.2346	216988	0.1663
	NeuroG2(bHLH)/Fibroblast-NeuroG2-ChIP-Seq(GSE75910)/Homer	ACCATCTGTT	1e-11	-26.75	0	745	0.2958	307508	0.2356
	Olig2(bHLH)/Neuron-Olig2-ChIP-Seq(GSE30882)/Homer	RCCATMTGTT	1e-10	-23.56	0	874	0.347	375387	0.2876
	NF1(CTF)/LNCAP-NF1-ChIP-Seq(Unpublished)/Homer	CYTGGCABNSTGCCAR	1e-09	-22	0	196	0.0778	63765.6	0.0489
	NF1-halfsite(CTF)/LNCaP-NF1-ChIP-Seq(Unpublished)/Homer	YTGCCAAG	1e-08	-19.87	0	788	0.3128	339896	0.2604
	Tlx?(NR)/NPC-H3K4me1-ChIP-Seq(GSE16256)/Homer	CTGGCAGSCTGCCA	1e-06	-15.53	0	217	0.0861	78847.7	0.0604
	Mef2c(MADS)/GM12878-Mef2c-ChIP-Seq(GSE32465)/Homer	DCYAAAAATAGM	1e-06	-15.28	0	176	0.0699	61361.5	0.047
	Mef2d(MADS)/Retina-Mef2d-ChIP-Seq(GSE61391)/Homer	GCTATTTTTAGC	1e-06	-14.9	0	86	0.0341	24812.4	0.019
	Fra1(bZIP)/BT549-Fra1-ChIP-Seq(GSE46166)/Homer	NNATGASTCATH	1e-06	-14.87	0	221	0.0877	81343	0.0623
	Fosl2(bZIP)/3T3L1-Fosl2-ChIP-Seq(GSE56872)/Homer	NATGASTCABNN	1e-05	-12.97	0.0001	141	0.056	48703.1	0.0373
	JunB(bZIP)/DendriticCells-Junb-ChIP-Seq(GSE36099)/Homer	RATGASTCAT	1e-05	-12.63	0.0001	214	0.085	80942.7	0.062
	BATF(bZIP)/Th17-BATF-ChIP-Seq(GSE39756)/Homer	DATGASTCAT	0.0001	-11.01	0.0005	246	0.0977	97648.2	0.0748
	Jun-AP1(bZIP)/K562-cJun-ChIP-Seq(GSE31477)/Homer	GATGASTCATCN	0.0001	-10.9	0.0005	101	0.0401	33788.2	0.0259
	Fra2(bZIP)/Striatum-Fra2-ChIP-Seq(GSE43429)/Homer	GGATGACTCATC	0.0001	-10.53	0.0007	183	0.0726	69795.5	0.0535
	Mef2b(MADS)/HEK293-Mef2b.V5-ChIP-Seq(GSE67450)/Homer	GCTATTTTTGGM	0.0001	-10.48	0.0007	291	0.1155	119298	0.0914
	Tcf21(bHLH)/ArterySmoothMuscle-Tcf21-ChIP-Seq(GSE61369)/Homer	NAACAGCTGG	0.0001	-9.765	0.0012	424	0.1683	183718	0.1408
	Ascl1(bHLH)/NeuralTubes-Ascl1-ChIP-Seq(GSE55840)/Homer	NNVVCAGCTGBN	0.0001	-9.719	0.0012	682	0.2707	309955	0.2375
	AP-1(bZIP)/ThioMac-PU.1-ChIP-Seq(GSE21512)/Homer	VTGACTCATC	0.001	-7.999	0.0064	271	0.1076	114416	0.0877
	NF1:FOXA1(CTF,Forkhead)/LNCAP-FOXA1-ChIP-Seq(GSE27824)/Homer	WNTGTTTRYTTTGGCA	0.001	-7.798	0.0075	31	0.0123	8148.8	0.0062
	Atf3(bZIP)/GBM-ATF3-ChIP-Seq(GSE33912)/Homer	DATGASTCATHN	0.001	-7.795	0.0075	237	0.0941	98809.1	0.0757
	ETS:E-box(ETS,bHLH)/HPC7-Scl-ChIP-Seq(GSE22178)/Homer	AGGAARCAGCTG	0.01	-6.319	0.0298	50	0.0198	16577.7	0.0127
	PU.1(ETS)/ThioMac-PU.1-ChIP-Seq(GSE21512)/Homer	AGAGGAAGTG	0.01	-6.018	0.0385	211	0.0838	90014.2	0.069
	Mef2a(MADS)/HL1-Mef2a.biotin-ChIP-Seq(GSE21529)/Homer	CYAAAAATAG	0.01	-5.958	0.0392	137	0.0544	55530.5	0.0425
ZT16 zenith lost
ZT16 zenith gained	Brn1(POU,Homeobox)/NPC-Brn1-ChIP-Seq(GSE35496)/Homer	TATGCWAATBAV	1e-05	-11.53	0.0036	40	0.0696	44820.2	0.0328
