# Supplementary material for: Snord116-dependent diurnal rhythm of DNA methylation in mouse cortex
Source: Nat Commun. 2018 Apr 24;9:1616. doi: 10.1038/s41467-018-03676-0 (PMC5915486; doi:10.1038/s41467-018-03676-0)
Supplement: Supplementary file 10 — Supplementary Data 7(XLSX 152 kb) [file 41467_2018_3676_MOESM10_ESM.xlsx]

## Sheet: RNA-seq significant genes
Supplementary Data 7. RNA-seq significant genes
ZT6_downregulated	ZT6_upregulated	ZT16_downregulated	ZT16_upregulated
1700013G24Rik	2610018G03Rik	Fabp7	Fabp1
1700084F23Rik	Cdr1	Cap1	Oxt
1810024B03Rik	Ntn4	Myo16	Alb
Acbd7	Rxfp1	A930038C07Rik	Serpina1c
Ccdc70	Olfr382	Sp8	Avp
Cd2	Mospd2	Speer7-ps1	Slxl1
Cxcr1	Coro6	Speer8-ps1	Mup12
Gm13272	Pgap2	Speer4e	Gm9781
Gm1587	Vmn1r21	Frmd7	Serpina1b
Mrgprx1	Mettl1	Lcn2	Mup7
Olfr1278	4930447C04Rik	Tbx21	Serpina1d
Olfr270	Lysmd3	Doc2g	Gdpd3
Olfr273	Glra3	Eomes	Serpina3k
Olfr524	Dpy19l4	Cdhr1	Gm16430
Olfr547	Uty	Camp	Apoa2
Olfr706	Arhgap42	S100a8	Gabrg3
Olfr746	C130071C03Rik	S100a9	Apoa1
Olfr974	Mertk	Ppbp	1700084E18Rik
Pldi	Dopey1	Chi3l3	Gnmt
Ppp1r2-ps9	Alas2	1700019O17Rik	H2-Q10
Prl7c1	Alg10b	Scgn	1600002K03Rik
Prr23a	Mtr	Ms4a15	Apoc3
Vmn1r218	Chuk	D7Ertd715e	Apoc1
Wfdc3	Uhmk1	S100a5	1700056E22Rik
2610018G03Rik	Galnt13		Serpina1a
Ap2s1	Dgkb		Serpina1e
Ddt	Rpe		Tnmd
Higd2a	A930013F10Rik		Sdsl
Atp5j2	Tmem30a		Bcl7c
AI413582	Inhba		Nudt8
2310003F16Rik	Ttll7		2310001H17Rik
Psmb3	Zcwpw1		Gal
Mrps24	Zfp367		Ccl27b
Vps28	Atp13a3		Cited1
Edf1	Grin3a		Fhod1
Tmed9	A330076H08Rik		Nrtn
Smarcd3	Lhfpl1		Rn4.5s
Cotl1	Gpr137c		Cpa2
Smarcd1	Arl1		Tmem180
Fam100a	Itgb8		Scarf2
Pop4	Rnd2		Ngb
Limd2	5530601H04Rik		C1ql2
Commd3	Folh1		Acot8
Rnf126	Neto2		Ndufa10
Bmyc	Mtmr9		Hdac10
Cabp1	Nbeal1		Gpx6
2400001E08Rik	Acvr1c		Agt
BC056474	Ttc14		Prr7
Snhg3	Lims1		Cdkn1c
Dmwd	Zfp109		Fes
Ncrna00086	Ttc37		Ly96
Dnlz	Rgmb		1110058L19Rik
D10Jhu81e	BC049635		Ino80b
Med29	C230091D08Rik		Bhmt
Ndufb5	Lactb2		Hist1h2bg
Exosc4	2510006D16Rik		Cited4
Carkd	Xk		Cda
2210013O21Rik	Zmym6		Bre
Ubl5	Fstl4		Ndn
Ifi27l1	Sp3		Rps29
Psmb1	Klf7		Fam203a
Hax1	Dmxl1		Pex6
2310016M24Rik	Btbd7		Tmem203
Map2k7	Tmem181a		Vstm2l
Polr2l	Fzd3		5730508B09Rik
1500009C09Rik	Pfn4		Metrn
Cox6b1	Ndfip1		Gm5083
Psma6	G2e3		Gp1bb
2410022L05Rik	Scai		Dedd2
Mrpl30	Zdhhc21		Gm13253
Atf4	Odf2l		Gm5151
2410006H16Rik	Acvr2a		Ppapdc1a
Ddx25	Prrg1		Scand1
Znhit1	Pcdh7		Slc25a1
Ccdc74a	Kcnv1		Acta2
Eif1b	Samd12		Tmem160
Atp6v1f	Gm14327		Rps6kb2
Ndufaf2	Nebl		Tcap
Mrpl33	Zfp300		1110065P20Rik
S100a10	5730455P16Rik		Hebp2
Akr7a5	Tcp11l1		Grhpr
Mrpl28	Trove2		Cldn22
Rab3ip	Hdx		Amhr2
Dusp26	Kdelc1		Gstm4
Urm1	Cnot7		2810428I15Rik
Ndufb3	Hook3		Tmem120a
Mrps26	Aig1		Kirrel2
2410015M20Rik	Fam171b		Atp5k
Mrpl43	Gyk		Aig1
Ndufb6	Ano3		Cyp46a1
Ndufa11	Sgcd		Gstm6
Ap1s1	4933402N22Rik		C1qtnf4
Arhgdig	Alkbh8		Dapk3
Lsm4	Mdga2		Bok
Tmem93	Slitrk4		Slmo1
Auh	Scyl2		Mepce
Rpl24	A330023F24Rik		Cenpm
Eif3k	4930579C15Rik		Gpx4
Ndufs6	Gria2		Arf5
Dnajb1	9530059O14Rik		Rpl34-ps1
Pim2	Fermt2		2210012G02Rik
Rpl36al	Nup160		1700008O03Rik
Wars	Fut9		3110003A17Rik
Mrps18c	Rbm41		Gm10638
Mrpl40	Krt80		Pomc
Rabl5	A930011O12Rik		Rab34
Ndufb9	A230073K19Rik		Syt3
Park7	Snhg11		Lrch4
Rpl39	Nhlrc3		Crlf1
Zfp771	1500017E21Rik		Atp5g1
Arpc3	Kcnq3		Crlf2
Med10	Rc3h2		C030046I01Rik
Pigyl	Lrfn5		Psd
Sh2d7	Bmi1		Tmem191c
Eme2	Thap2		Basp1
Pde6d	Far1		Rpl18
Mrps34	Flt1		Rpl38
Mrpl32	Syt14		Atp5e
Camk1	Igsf9b		0610010O12Rik
2410003K15Rik	9330182L06Rik		Rasd2
Rps13	Gpr158		Ndufc1
Fars2	Csmd3		Vwa5b2
Gm16517	1810026B05Rik		Dpagt1
Cxx1b	Vmn2r85		Chia
Sh3bgrl3	St6gal2		Pmf1
Psmb6	1700029J07Rik		Hap1
Sf3b5	Tgfb1		Gpbp1l1
Pam16	Edil3		Ndufa3
Ppdpf	Mgat5		C330027C09Rik
Rpl32	Zbed6		Ttc9b
Snhg9	Larp4b		Rfesd
Rps27l	Smc5		Paqr7
Fam181b	Utp14a		Vps33b
2610002J02Rik	Rorb		Plk5
Grcc10	A730020E08Rik		Sema6b
Ndufb11	Xrn1		Slc18a3
Uba52	Sh3glb1		C130036L24Rik
Rnps1	4933408B17Rik		Rps19
Nfkbia	Stag2		Dhx34
Dnajc9	Sytl5		Mettl11a
Ssna1	Mpp7		Fam151b
Ppp1r14b	Tnfrsf19		Ndufb6
Ttc9b	Uxs1		Baiap3
Mcee	C030023E24Rik		Cchcr1
Pomp	Gucy1a2		1700037H04Rik
Rpl35a	4921513D23Rik		Dbil5
Ino80e	Tia1		Acap3
Psme1	4933412O06Rik		Slc6a13
2310061C15Rik	Impad1		Asphd1
Ndufa2	Fnip1		Higd2a
Snx12	Zfp799		Ppox
Pin4	Pdia5		Mtch1
Gpr25	Lrrtm2		Acsf3
Fabp7	Grin2a		Cox6b2
Ndufa6	Mid2		1810027O10Rik
Cd151	Itgav		Ngfr
Clta	Plcg1		Abtb1
Ankrd9	Susd4		Slc4a11
1110001J03Rik	Nckap1		Polr2f
Nat9	Fam48a		Orai1
Fdx1l	Xiap		Lama1
Cyb5	Strn		Polr2i
Pcp4	Edem1		Stab1
Mrpl4	Arhgap5		Enho
Rps17	Tmem106b		Pla2g15
Rpl37a	Mbtd1		Rpl35
Rplp1	Ssh3		Ache
Cdhr1	Gpr88		Mfge8
Cox5a	Zfp160		Tmem132e
Cox7a2	Erbb3		Ncln
Commd4	Rsbn1		Fbxo16
Enoph1	Lrp1b		Pgls
Ccs	Rock1		Smarcd3
Pgls	Eif2c3		Mxd4
N4bp3	Zfhx2as		Map1lc3a
Aurkaip1	Aldob		Pnpla6
Ydjc	Mdm4		Fbxo2
Ndufb8	9230110C19Rik		Rpa2
Hbxip	Sbno2		Kctd17
Ccdc72	Fam126b		Cabp1
Chchd6	Slc41a2		2400009B08Rik
Tbcc	Peg3		Ndufb2
Mrpl13	Col19a1		Crip1
Sac3d1	Qk		Tspan17
2310036O22Rik	Itga6		March9
Rasgef1c	Zfp182		Higd1b
Timm13	Fem1c		Ndufa13
Tomm40	Gdpd3		4933407L21Rik
Fxyd7	Nek7		Accn4
Cpne8	Ccdc138		Cdr1
Snx15	Slco1a4		Zdhhc7
Atp5g2	Lonrf2		2010001M06Rik
Pmm1	Ero1l		Cinp
Zfp580	Ift80		Zmat5
Uqcr10	Tmf1		AW551984
Ngrn	Krt20		1500032L24Rik
Mrpl36	Rb1		Col18a1
D8Ertd738e	Cox16		Dnajc19
Mettl11a	Kif13b		Cd37
Nenf	Tmem48		Med25
Cxx1a	Srp54c		Grap
Gstp1	Ptpn4		Kcnk2
AI462493	2410066E13Rik		Prrg2
Dnalc4	Kpna1		Aifm3
Mrps16	Cdh12		C030006K11Rik
Flywch2	Gpr26		Mreg
1810022K09Rik	Ankrd28		Uqcr10
Ndufa12	Prkaa1		Bloc1s1
Mrpl54	6720463M24Rik		Gusb
Polr2k	Zfp280c		Ltc4s
1810027O10Rik	Chic1		Sssca1
Zfp593	Lass6		Rpl37a
Lage3	Tmem33		Rac3
Polr2j	Stag1		Th1l
Snrpb	Fads6		Rhov
Rai12	Kctd12b		Tle2
Dctn6	Ipcef1		Fam165b
1110004E09Rik	Sv2a		Ccdc85b
Aprt	Wrn		Bckdha
Lst1	Mtf2		Gamt
Eif3g	Tug1		Nupr1
U2af1	Fbxl6		H2-Ke6
Tmem198	Med12l		Hist3h2ba
Coq7	Fat3		Kptn
Snrpd1	Gabra2		Rnasek
Sdr39u1	Kcnh5		Pip5kl1
Ift27	C230004F18Rik		Pdlim7
1110008P14Rik	Lrch3		Prr5
6430573F11Rik	Ncapd3		Fam195a
Zswim7	Pnpla3		Tmem175
Ssu72	Tiparp		Nme4
Uqcrq	Pabpc5		Ppfia4
Fn3k	Atr		Atg9a
Rasl11b	Ppib		2900010M23Rik
Dact2	Opcml		Ccdc155
Hspe1	Gm17066		Mob3c
Dedd2	Ankfn1		Inpp5k
Tceal3	Ccdc88a		Lzts2
Ndufs7	Dync1li1		Ier3
Cbr1	6430704M03Rik		Vtn
Rilpl2	Cacna1b		Sdhaf1
Pop7	Mkx		Zfp580
Rad9	Yod1		Asf1a
Chrac1	Pde3b		Nr2f2
Ddit4	Lyst		Ebf4
Sec61b	Ptprz1		Fam125a
Ndufa5	Klhl15		Dlgap3
Hint2	Slc25a36		Dmpk
Mgst3	Brwd1		Tha1
Sec61g	Bmpr2		Cpt1c
Psmb5	Klhl7		Fam110a
Fkbp1b	Unc79		H2-Ke2
Atp5g1	Acot6		Clk2
Imp3	Homer1		Rab22a
Timm10	Nt5c1a		Ergic3
Dctpp1	Fam63b		B3gat3
Ndufb7	Rgsl1		Pde1b
Bola2	Zfp366		Lrg1
Magoh	Jak2		Vps25
H2-Ke2	Sox5		Ppap2c
Ier2	Dock11		Gabra2
Phpt1	Tmem184c		Klc4
Pbx4	Sesn2		Rpl36
Alkbh7	Chrm2		Rpl39
Trappc2l	L3mbtl1		Ercc2
Rps21	Socs4		Kctd2
Rhbdl1	Sip1		Lrrc4b
Lsm7	Ranbp3l		Leprel4
1810046J19Rik	Arr3		Egfl7
Cox4i1	Kcnj6		Grina
Serf1	Tmem200b		BC048355
Tesc	Lrch2		H2afj
Pmvk	Epb4.1		9430023L20Rik
Klhdc9	D630041G03Rik		Isyna1
5730437N04Rik	Lcor		Pla2g6
Pdcd5	Stxbp5l		Cldn26
Avpi1	Nf1		Map2k2
Gm13889	Gm5113		Snhg12
0610009L18Rik	Fsd1l		Dctn1
Gng13	Vps37a		Aup1
B9d2	Gm10754		Vars2
Crym	Sp4		Col9a3
2010204K13Rik	Zfp445		Fam173a
Mrpl12	Adamtsl2		Slc39a13
Atp5k	Cacng2		Slc9a3r1
Fbll1	Rgs7bp		Ccs
Myeov2	Rhpn2		B2m
Atp6v1e1	Camk4		Lxn
Mrpl27	Chst15		Zfp503
Tceal5	Kctd16		Slc32a1
Atp5o	Pdpr		Tonsl
Lsm10	Mtm1		Mfsd3
B230217O12Rik	Cdkl3		Fxyd2
Anapc13	Fam178a		Nkx6-2
S100a6	Phtf2		Matk
Ypel3	Fn3krp		Dvl2
Crip2	Scn1a		Rom1
1700037H04Rik	Edem3		Trfr2
Aldh1b1	Vps13c		Ide
Ppia	Mbnl1		Slc1a6
2810428I15Rik	Prex2		Tbl3
Fabp3	Rictor		Pemt
Pcbd1	Lrp5		Sod3
Ict1	Jhdm1d		Hif3a
Gadd45g	Aass		Adam15
Znhit2-ps	Tnpo1		Klhl4
Tac2	Gm5567		Ddc
Trappc6a	Rps6ka5		Cdh15
Ngfrap1	Smg1		Tmem53
Cox17	Man1a		Gpt
Rpl36	Phip		Sema4g
Polr2i	Cbl		Rgs9
Gm5506	Ubn2		Rps15
Tceal6	Rnf121		Lin54
Tbca	Lrrc7		Snx8
Sssca1	Fcho2		C1qb
Lmo1	Nlgn1		Exosc5
2310039H08Rik	Tnks		Vat1
Ndufa8	Rps6ka3		Grin2c
Mrpl23	Ptchd1		Ebag9
Cort	Klhl28		Exosc6
Snrpg	Zfp551		Pwwp2b
Tomm5	Nsun3		Mrpl52
Fam162a	Il1rapl1		Leng9
Nedd8	Gpr22		Unc119
Atp5l	Plcb4		Emp3
Uqcr11	Dpp8		Mrps12
Psmg4	Nav3		Prr24
Pgam2	Sbf2		Mea1
Esrra	Gm16532		Lsm2
Bex1	Cdh19		Malat1
Chchd1	D14Abb1e		Pitpnm1
Usmg5	Atp8a2		Ufc1
Jsrp1	AK129341		Wnk4
Hebp1	Zfx		Adap1
Uchl1	Socs6		Rps10
Ndufv3	Usp34		Stk32c
Slc32a1	Smarcad1		Uqcrb
Tmsb10	Flrt2		Slc17a7
Srp14	Hook1		Tmem176a
Psmb10	Trpc3		Car11
2700094K13Rik	Atp6v1a		Lyrm4
Tuba1b	Cdc42bpa		Gm16517
Ccdc12	Trank1		Ssr2
Cox6c	Frmpd3		Tbc1d10a
Timm8b	Gabpa		Kcnj2
2310009B15Rik	Htra4		Gpaa1
Npm3	Ctso		E130012A19Rik
Polr1d	Ptn		Slc26a6
Ccdc56	Hspa4l		Igsf8
Mrpl52	Gfpt1		Pprc1
3110001D03Rik	Fam49a		Syt2
Rps19bp1	Chordc1		Pdlim4
1810043H04Rik	Ccnl1		Tmem14a
Polr2f	Thoc2		Rcn3
Cdkn2d	N4bp2l2		Chmp1a
Hbb-b2	Alkbh5		Snhg9
Atp5d	Fam135b		Abcb8
Bola1	Mctp1		Gpr150
Chchd10	Hipk4		Mri1
Atpif1	B230206F22Rik		Psmd13
2010107E04Rik	Mospd1		Prdx5
Bex2	Kcnj10		Psmb5
Rprm	Lyrm5		Cyba
Lsmd1	Msi2		Trem2
Gsto1	Diap1		Padi2
Doc2g	E330033B04Rik		Begain
Atp6v0c-ps2	BC024479		Pgp
Bex4	Kcnh4		BC029214
Ndufb4	Zwint		Zfand2b
Pcbd2	Ptplad2		Fam69b
Hint1	Dot1l		Rab4b
Ndufc1	Gpcpd1		Pld4
Gm1673	Man2a1		Gabrd
Spr	Slc4a4		Neurod1
Egr4	Nfat5		2010003O02Rik
Acbd6	Crebzf		Grcc10
Pgp	Mtmr6		Bola2
Gstp2	Klf12		Gstm2
Exosc6	D930016D06Rik		Tmem208
Mrpl14	Slc26a2		Ddn
AI848285	Zfp426		Rpusd3
Mif	Ptprt		Dcxr
Calb2	Xpo4		Ctdspl2
Eomes	Arhgap18		Chpf
Gm1821	Ints6		1810022K09Rik
Th	Zc3h12c		Phka2
Tmsb15b1	Col6a1		Slc35c2
Emp3	Zfp458		Slc22a17
2310009A05Rik	Ina		Car8
Ndufb2	Esyt2		Mrps15
Atf3	Ddx26b		Pycrl
Rnaseh2c	BC026585		Rgs11
Siva1	D730040F13Rik		C030044B11Rik
Ipw	Isoc1		Adi1
Gp1bb	Foxo3		Reep2
Crabp1	Elavl4		Lsmd1
Tbx21	Rev3l		B9d2
Gm2506	Pros1		Gpx3
Gm17019	Xpo1		Gmppa
D7Ertd715e	Ide		Fam134a
	Pdik1l		Sephs2
	Rod1		Lypd6
	Necab1		Lrp10
	Csmd1		Zfp771
	Cecr5		Efnb3
	Mterfd1		Ppp2r2a
	Glg1		Fau
	Tpmt		Cox6b1
	Cntnap5a		Ndufaf3
	Kcnma1		Mcee
	Atg4c		Ctxn1
	Anubl1		Tmem86b
	Ptprd		Sar1b
	Sstr2		Rpl28
	Plxnd1		Fkbp8
	Ptprb		Syp
	Rybp		Eri3
	Abca9		Nexn
	Rfx7		Efemp2
	Zufsp		Drd1a
	P2ry12		Trappc2
	Ripk2		Necab2
	Zdhhc20		Fgfbp3
	Ptprk		Stard3
	9930021J03Rik		Zfp385a
	Ndufaf4		Fbxo32
	Rfesd		Tmem214
	Prkx		Znhit2-ps
	Atl3		Arpc4
	BC005537		Acbd6
	Gpam		Cyp2d22
	Dcx		4930534B04Rik
	Arhgap32		Fbxl19
	Gm14827		Hpdl
	Strbp		Olfm2
	Kif5b		Spa17
	Zfp148		Mrps27
	Fndc3b		Slc4a3
	Col11a1		Ddrgk1
	Calcrl		Nr4a2
	Lonrf3		Ehbp1l1
	Rif1		Susd2
	Clcn6		Nat15
	Tmem64		Rps21
	Tsc22d2		Emb
	Pkd1		9430015G10Rik
	Lrch4-sap25		Poll
	Pbrm1		Gltpd1
	Gm10560		Atp5g2
	1700020I14Rik		Chkb
	Phf20l1		Wfs1
	Heg1		Dek
	Elp4		Hint1
	Wdr44		Rbm11
	Gabra1		Rps28
	Ndst1		Tradd
	Agps		Gramd1a
	Ddx20		Src
	Vps13a		Parvb
	Pkn2		Rpl29
	Usp53		Slc35d3
	Tmem132d		Med30
	Csad		Fbxw9
	Dgkh		Nckipsd
	Trim2		Siglech
	Atxn7		Thap3
	Fam190a		Tbkbp1
	Dimt1		Nrsn2
	L3mbtl3		Itpa
	Gcap14		1110049F12Rik
	Zmpste24		Atp5j2
	Tmem18		Unc13c
	Tmem47		Pqlc2
	Arhgef6		Ube2s
	Tmem188		Rab1b
	Abcc9		Dpm2
	Kcnip2		Kank3
	Mirg		BC003266
	Slc9a7		Snapc4
	Lrrc58		Rpl8
	Prkab2		Ankrd13b
	Ankrd49		Tesc
	Diap2		Mt2
	Arhgap29		Kcne1l
	4930402H24Rik		Plcd3
	Zfp809		Timm13
	Fubp3		Rab24
	Cp		Ccnh
	Eya4		Pex16
	Neto1		Oasl2
	Mecp2		Alkbh7
	Brd4		Pcyox1
	Adamts6		Psma7
	Prepl		Inf2
	Cadm2		Tbc1d17
	Fras1		Hcn2
	Abcb1a		2900055J20Rik
	Slc6a20a		Fzr1
	Zfp654		Tmem86a
	Snx9		Gm1673
	Mical3		Cuta
	Rgs17		Acaa1a
	Styx		Psen2
	Wnk1		Cox8a
	4930430F08Rik		Dad1
	Creb3l2		Sod1
	Kcng1		Lst1
	Drp2		Lsm4
	Zfp882		Nrbp2
	Rlim		Rpl35a
	Kcna3		Gpr88
	Lhfpl3		Ctu2
	Cdc73		Kcnab3
	Ogt		Mt1
	Tmem170b		Yipf3
	Dok6		H1fx
	Hs6st3		Nrip2
	Ttbk2		Ppp2r4
	D630037F22Rik		Ak8
	AI414108		Krtcap2
	Rprd1a		A830009L08Rik
	Htr1f		Arl2
	Gm3414		9130024F11Rik
	Pik3ca		Tm2d3
	Klhl24		Clu
	Ghr		Ndufb7
	Cnot6l		Dnajb1
	1810074P20Rik		Dusp26
	Kcna2		Prdx2
	Kif19a		2610524H06Rik
	Ythdc2		Arhgdia
	5730419I09Rik		Ppp1r1b
	Eml5		Ptpn18
	Gm9958		Usmg5
	Unc5d		Cox7a1
	Trp53inp1		Slc7a10
	Cpd		Klhdc3
	Spats2		Maf
	Klf9		Mrpl34
	Plxna2		Gpr137
	2900056M20Rik		Mei1
	Rsl1		Ddt
	Oprk1		Zfp367
	Sirt1		Sac3d1
	Micalcl		1700003E16Rik
	Efna3		Pfn1
	Slc25a37		Lamtor2
	Zbtb44		Fahd2a
	Slc17a5		Med8
	Il6ra		Prodh
	Sned1		Col6a2
	Rad18		Ocel1
	Gabrg1		Pno1
	Rock2		2210016L21Rik
	Ranbp2		Mrps34
	Mef2c		1810058I24Rik
	Ring1		2010204K13Rik
	Tmem138		Rusc1
	Trhde		Rps2
	8030462N17Rik		AI837181
	Cep290		Rnh1
	Arl13b		Serf1
	Cdh7		Tppp3
	Plekhh1		Bbs9
	Pde10a		Cpsf1
	Onecut2		U2af1l4
	Sdk2		Sphk1
	Gfra4		Atpif1
	Aqp4		Map3k11
	Ctdspl2		Rai12
	Hcn1		Dhrs4
	Mllt3		Glb1l
	Gm608		Ndufa2
	Phkg2		Anapc2
	Fndc3a		2410015M20Rik
	Suv39h1		Phf7
	Lphn2		Tie1
	Palm2		Neat1
	Purb		Sord
	6820431F20Rik		Blvrb
	Abca3		Miip
	Zfp462		Ap2s1
	Dusp11		Pygm
	Cdyl2		Gtf2h2
	Kif3c		Oplah
	Leprel1		Tmem151a
	Prkcc		Coq4
	Nup205		Flywch2
	Jph1		Polr2e
	Rbl2		Ccdc101
	Slc36a1		Pex10
	Vsig2		2810405K02Rik
	Sacs		Scrg1
	Atl2		Gmpr2
	Zbtb1		Armc5
	Prkdc		Spns1
	Dzip3		Pcbd1
	Tmx3		Atp9a
	Manea		Aspscr1
	Ep300		Rps16
	Bicd1		Ptdss2
	Col24a1		2410002F23Rik
	Abca8b		Rnf220
	Spred1		C030048B08Rik
	Atf6		Pcca
	Slitrk2		Scyl1
	Gpatch1		Npy
	Zyg11b		Mag
	Atp11c		Zdhhc4
	Mysm1		Tmem115
	Ptpn13		Camk2n2
	Crebl2		Hdgf
	Bbx		Crcp
	Mll3		Foxp2
	Nwd1		Fundc2
	1110020G09Rik		A930005H10Rik
	Tcf20		2010107H07Rik
	Cask		1810009A15Rik
	Eltd1		Tmem130
	Ncam2		Ssr4
	Ddx17		Mrpl46
	Myo5c		BC002163
	Adcy3		Eif4ebp1
	Cnot6		2310030G06Rik
	Tnr		Paqr4
	Ids		Osbpl7
	Tmem196		Grik5
	Ankrd44		Tada3
	Slc8a1		Gadd45g
	Plekha7		Fam171a2
	Cep76		Zfp61
	Mll5		Rab13
	Atp7a		Sncg
	Zfp81		Parl
	Slc36a4		Lrrc10b
	Zfp712		Klk6
	Qser1		Ndufs8
	Anapc4		Nenf
	Shisa7		Hddc2
	Zfp292		Gemin7
	Acvr1b		Nudt22
	2610101N10Rik		Psenen
	Gabrb2		Tmem41a
	Rims2		Gtf3c6
	Vcpip1		Rpp21
	Tmed5		Acvr1b
	Phf10		Hes5
	Atp2b2		Adipor2
	Mzt1		Tcta
	Mdn1		Ifitm3
	Gapvd1		Sst
	Ggps1		Pcna
	Trim59		Fn3k
	Papolg		B4galnt1
	Pcm1		D10Jhu81e
	Psd3		Nme5
	Zbtb49		Tyrobp
	Tcf4		Sema4f
	Cntnap5b		Tsc22d3
	Tet2		Tmem176b
	Plcxd2		Spnb4
	Rsf1		Pnck
	Sntb1		Hras1
	Myo9b		Slc37a4
	2010106G01Rik		Cadm4
	Ptar1		Lsm14b
	Trerf1		Mrps18a
	Ate1		Alkbh4
	Xkr4		N4bp3
	Hsf4		Rplp1
	Ash1l		Pvrl3
	Clasp2		Ssbp4
	Fam20b		Rasa4
	Prkar2b		Rbm42
	Zfp800		Ndufa12
	Abca5		Fxyd5
	Zfp397		Traf2
	Arl5a		AI987944
	Csrnp3		Cpne7
	Nufip2		Cd83
	Lgi2		Fam89b
	Usp7		Snapc2
	Add2		Fdx1l
	Med13		Mgat4a
	Pum2		Mrps36
	Exph5		Cygb
	5330434G04Rik		Gpr83
	Haus6		Fmod
	Lrp11		Sntg2
	Adcy9		1810043G02Rik
	Gramd1b		Mospd3
	Ptch1		Rps26
	Anks1b		Zmat1
	A830093I24Rik		Hemk1
	Evi5l		Zswim1
	Rimbp2		Actl6b
	Trio		Nnat
	Sept2		Tmub1
	Grm4		Ppdpf
	Cntln		Ict1
	Tbc1d20		2410075B13Rik
	Zim3		Clic5
	AI848100		Tmem90a
	Mef2a		Stx5a
	Plekha1		Rpl22l1
	Zfp128		Slc10a4
	Slc7a11		Lgals3bp
	Adam22		Camkv
	Erbb2ip		B3gnt9-ps
	Cpeb2		Cc2d1b
	Crispld1		Mrpl54
	Krit1		Itpk1
	Slc7a5		Ccbl1
	Foxp1		Cbr1
	Dcun1d1		1190007I07Rik
	AI314180		Adrb1
	Cmc1		Tac2
	Napb		Ddit4l
	Ubr5		Fam195b
	Trip10		Exosc8
	Kpna3		Ngfrap1
	Olfm3		Fam108a
	Hltf		Rpsa
	Herc1		Fam19a2
	Gabrb3		Sh3glb2
	Eif2c2		Mlycd
	Cbx3		Cdh22
	Wwc1		D11Wsu47e
	Tmem67		Selm
	Elfn2		Gltscr2
	Tmtc1		Cpne9
	Gm527		Ndufs7
	Dtna		Coro1a
	Fchsd2		Wdr81
	D930015E06Rik		Fxc1
	Gtpbp8		Pnkp
	Grm7		1810063B07Rik
	Ctgf		Praf2
	Lnpep		Scrt1
	Sstr4		1110014N23Rik
	Hectd2		Flna
	Rmst		Pam16
	Tuba1c		Fam98c
	Pde7b		Crybb1
	Ints2		Mrps14
	Agrn		Dgcr6
	Herc6		BC029722
	Rad51ap2		Pard6a
	Foxred2		Dctn5
	Spcs3		Fis1
	Vps13d		Aloxe3
	Arhgap21		Jtb
	Ints8		Arfip1
	Ccdc85c		Rnf152
	Wsb1		Rps5
	C1ql3		Kctd10
	Tdrd3		Tmem30a
	Adprhl2		Tomm40
	Nr2c2		Btd
	B3galt2		Man2b1
	Cdk13		Cenpw
	Leng8		Tmem145
	Vprbp		Tapbp
	Ctnnal1		Trim3
	Rab3gap2		3010026O09Rik
	Zdhhc17		Ift27
	Cttnbp2nl		Wnt2
	Chd9		Bad
	Htr5a		Slc25a25
	Cdh18		Glrx
	Trip12		Tpi1
	2610002M06Rik		Lyz1
	Unc80		B3gnt2
	Helz		Ube2m
	Sgtb		Cpne6
	Ccdc64		Gabarap
	Clcn3		Ramp1
	Pcdh1		2310035K24Rik
	Zfp334		Aif1
	Prdm10		Anks3
	Kcnc3		Sphk2
	Elmod2		Itih3
	Erp44		Parn
	Klhl20		Bin1
	Strn3		2010107G23Rik
	6030446N20Rik		Dcbld1
	Usp9x		Bcas3
	Asah2		Gps1
	Cav1		Capns1
	D130043K22Rik		Gtf2h4
	Cobll1		Mtap1s
	Slc35a3		Sdc2
	LOC100642166		Rnf208
	Tead1		2700062C07Rik
	Zfp605		Bola1
	Chm		Elmod3
	Gm14436		Drg2
	Bdp1		Gm12191
	C030046E11Rik		Flrt3
	Smc6		Polrmt
	Akap6		Ccdc123
	Ntng1		Dact3
	Rnf170		Mrpl16
	Fam115a		Dctn3
	Gm13363		Glo1
	St8sia4		1110032F04Rik
	A430035B10Rik		Zfp212
	Ralgps1		Fam132a
	Cit		Brms1
	Hivep2		Trex1
	Ntng2		Rpl10
	Paqr8		Rpl36a
	Arhgef11		Nov
	Ms4a6d		Ap1b1
	Alcam		Cnn2
	Eea1		Npr2
	Itpr2		Prmt10
	Yipf4		Rasl10a
	Arhgap20		Gss
	Ubr3		Ano10
	Zbtb38		Lgi3
	Cdh6		Edf1
	Miat		Samd14
	Phc3		Ctsf
	Sntb2		Svop
	Vps13b		1700047M11Rik
	Eif2ak4		0610011F06Rik
	Oxsr1		Pelp1
	Huwe1		Ppp2r5b
	Lrrk2		Pfkfb4
	Sfrs18		Slc2a8
	Nrip1		Cdk5rap3
	Kdm2a		1810037I17Rik
	Gfod1		Nbl1
	Zfp738		Tmem179
	6430411K18Rik		Lmna
	Bmpr1a		Parp3
	Robo2		Accn2
	Apc		Ppp3ca
	Lsamp		Arxes2
	Ppwd1		Eif2b2
	Smek2		C630004H02Rik
	Epb4.1l4b		Htr1a
	Stox2		Vps37d
	Arap2		Gm2506
	Fam84b		Ap1s1
	Mier3		Amdhd2
	Tgfbr1		Rnaseh2c
	Osbpl6		Acbd4
	Atp8a1		Zfp428
	Pde11a		Gm88
	Kcnh1		Fam116b
	Robo1		Zfp810
	Cnksr2		Stk19
	Ednrb		Cebpd
	Cad		Acvrl1
	Akap9		Nubp1
	Fmn1		Gaa
	Ttll5		Slc13a3
	Cav2		Nxn
	Sec24a		Hs3st4
	Lifr		Anapc13
	Lrig2		Pomgnt1
	ORF61		Megf8
	Dpy19l1		Cdk10
	Rab11fip2		Rpp30
	2210018M11Rik		Wbscr22
	Tmem181b-ps		Sf3b5
	Gm20300		1110051M20Rik
	Ppp1r37		Pls1
	Gpr27		Rab4a
	Zfyve16		1810049H13Rik
	Appbp2		Eif4a3
	Ap1ar		Sars
	Usp25		Lmf1
	Cacnb4		Atp13a2
	Spag5		Gigyf1
	4931406P16Rik		Acsbg1
	F630110N24Rik		Neurl1a
	Tank		Gne
	F2r		0610007P22Rik
	Chst2		Aurkaip1
	Pola1		Hps4
	Sacm1l		C230052I12Rik
	Ubtd2		Dom3z
	Tmem178		Klhl22
	Slc35d1		Clasrp
	Osbpl3		Mvk
	A830010M20Rik		Mboat7
	R3hdm1		Cxxc1
	Cul2		Psmb4
	C78339		Cope
	Ralgapb		Srpk1
	Ccdc88c		Cd59a
	Wdr48		Prss36
	C77370		Stmn4
	AI593442		Guk1
	Irs2		Tecpr1
	Abcb10		Cox7a2l
	Elovl6		9430038I01Rik
	Ankrd26		Wee1
	Zbtb37		AI462493
	Abi2		Nceh1
	D3Ertd254e		Rasgef1c
	Satb2		Gpx1
	Zxda		Nln
	Arl5b		A2ld1
	2810013P06Rik		Sdr39u1
	Yipf5		Glrx5
	Bod1l		Acadvl
	Ngly1		Stmn1
	Cpne3		Sharpin
	Myo5a		Rtn2
	Zbtb6		Rps27a
	Dnajc13		Rps14
	Cd2ap		H3f3a
	Rnpc3		Calb1
	Tapt1		Lypd6b
	Slc39a10		Trappc1
	Tmem194b		Slc27a1
	Zfp939		Yipf5
	Ankrd12		Rhoc
	Ank2		Psma4
	Ube2q2		Egln2
	Vldlr		Pld2
	Psmd3		Shkbp1
	Enah		Psmd11
	Sypl		Plxdc1
	Dpp4		Mkl1
	Uggt2		Calm3
	Birc6		Trappc6a
	A230057D06Rik		Elp3
	G6pdx		Bcam
	Rragd		Abcb9
	Lrp8		Stk40
	Mblac2		Adck4
	Agbl4		AA986860
	Kcnc2		Arf2
	Mib1		Unc45a
	Slc25a18		Pnmal2
	Srgap2		Aldh3b1
	2900092D14Rik		D17Wsu104e
	Appl1		Ptrf
	Cep170		Adrm1
	Ksr2		Tmem219
	Esco1		Lamb2
	Shank1		Rspo1
	Zfp871		Fxr2
	Slc4a7		Mob2
	Siae		Urod
	Slc5a7		Mchr1
	Steap2		Smyd2
	Patl1		Prkrip1
	Atp6v0a2		Fkbp2
	Tmx4		Def8
	Aox1		Adam11
	Asah1		Tusc1
	Inpp5b		Gng7
	Pggt1b		Sergef
	Ankhd1		Ydjc
	Il21r		Hmbs
	Trip11		Mrps30
	Pitpnm3		Fbxo36
	Csf2ra		Zmym5
	A930001N09Rik		Map2k7
	Braf		Ggt7
	Mpp5		Syf2
	Klhl4		Nipal3
	Dync2h1		Fam57b
	Gria4		Dmap1
	N4bp2l1		Sh3bgrl3
	Flnb		Ier3ip1
	Etnk1		Rasgrp2
	Efcab2		Vamp8
	Gm5141		Usp2
	Nr3c2		5430437P03Rik
	Macf1		Ppt2
	Plp1		Nit1
	Frmpd4		1110034B05Rik
	Dtx1		Fbxo10
	Adra1a		Cisd3
	Vegfa		Tmem93
	Lemd3		Btbd17
	5330417C22Rik		Slc25a39
	Gimap8		Gdap1l1
	Abcb1b		Agpat3
	2810049E08Rik		Lrrc24
	Arid5b		Cant1
	Dpy19l3		5430416N02Rik
	Prdm11		Mrpl55
	Prkd1		Lpcat3
	Prkg2		Map3k14
	Ick		Mterfd2
	Evi5		Stard10
	Srrm3		Pafah2
	Lcorl		Gstp1
	Spast		Slc25a10
	Tfrc		Ldhd
	Myst3		Rps20
	Ddx5		Itpka
	Pard3		Pcyox1l
	Sept11		Tuba1a
	Shroom4		Tmem205
	Nrxn1		Lrrc14
	Cd82		Rplp2
	Snx29		Nme2
	Bzw1		Xkr8
	Ndst2		Nr2c2ap
	Shank3		Use1
	A330021E22Rik		Rbm14
	Slc24a2		Nagk
	Sox6		Zfp579
	Zfp873		Arl6
	Lats1		Ubxn2a
	Pcdh17		Flrt2
	Cntn4		Gm5617
	Pgr		Tmem222
	Grm5		Imp3
	Spice1		Zfpm1
	Fgf14		Cdk5
	Nkap		Snrpc
	Prkar2a		Ormdl3
	Zfp280d		Ccdc107
	Ing3		0610009L18Rik
	Mycbp		Tmem55b
	Ccdc141		Eme2
	4932438A13Rik		Ntpcr
	Wdr33		Sbsn
	Khdrbs2		Sfxn4
	Dock4		Sstr3
	E330009J07Rik		Nat9
	Sema4d		Pcsk9
	Zbtb41		Dctpp1
	Tmem63b		Rcn1
	Tbck		Cacnb3
	Senp5		Mrpl4
	Plxna4		Gm5148
	Slc39a12		Slc30a3
	4732471J01Rik		Tom1
	Mbnl2		Nfkbib
	Prrc2c		Wipi1
	Ncoa3		Lias
	Havcr2		Slc25a4
	Nktr		Ndufs3
	Cbll1		Plod1
	Pdk4		Manbal
	Tmod3		Apeh
	Map3k13		Gtpbp6
	Psme4		Kctd8
	Zfp57		Psme1
	Cacna1c		Fxyd6
	Cacna1e		Sun2
	Dennd5b		Spsb3
	Clock		Zc3h6
	Fam59a		Smg5
	Nr3c1		D2hgdh
	Slc17a6		Slc6a7
	Nlgn3		Rnf112
	Wdfy1		Heatr1
	Fam78b		Fntb
	Dmxl2		Swi5
	Cacna2d3		Samm50
	Pcnxl3		1700011J10Rik
	Gabrg3		Gm8348
	Ddx3y		Ndufa5
	Copb1		Mal2
	Alg13		Rprml
	Kras		Mast1
	Atp10a		Pih1d1
	BC031353		Pck2
	Tob1		Cartpt
	Gabbr2		Haghl
	Fmn2		D10Wsu52e
	Srebf2		Tmem165
	Slc2a13		Ndufs5
	Mtpn		Ncam2
	Plscr3		Snx32
	Cntn3		Lrrc59
	Tmod2		Sfxn3
	Rasa2		Tatdn2
	Kitl		Gpr172b
	Atad5		Kcnj11
	B4galnt4		Dos
	Tgfbr3		Lrp3
	Rfx3		Appl2
	Ikzf5		Serpina9
	Zeb2		Prr12
	Ntrk2		Khk
	Nav1		Atp6v0d1
	Slc25a32		Gba
	Fam179b		2700094K13Rik
	Secisbp2		Oprl1
	Pitpnc1		Slc25a3
	6720401G13Rik		Fam36a
	Zkscan16		Slc50a1
	Retsat		Mtmr14
	Spag1		Elac1
	Zxdb		Dusp22
	Masp1		Eef1b2
	Zfp709		Ppp2r2d
	Med13l		Commd9
	Usp40		Rabl5
	Zfp251		Strn
	Usp15		Aprt
	Jakmip2		Hcfc1r1
	Nrcam		Fech
	Cd164		Dnttip1
	Zfp191		Ctu1
	Gin1		3110056O03Rik
	Zfp248		Pon2
	Erc1		Kcnk3
	Igf1r		Vamp2
	Hr		Flot2
	Smoc2		Ccl27a
	Nmt2		Thrsp
	AI504432		Wdr46
	Fam135a		Wdr54
	Impact		Dgat2
	Myo9a		Nagpa
	Pyroxd1		Cyp2s1
	Nek1		Vps11
	Ampd2		Rpl15
	Gm106		Mrpl37
	Ireb2		Vps52
	Aldh6a1		Glmn
	Taok1		Nxt2
	Ercc6		Chmp6
	Lrrc8b		Asna1
	Irgm2		Ecsit
	Grip1		Yipf1
	Chd6		Anxa6
	Zranb1		Bet1l
	Fancm		Wdr55
	Pan3		Kcnk4
	Ppargc1a		Fbxo44
	Tpp2		Gpi1
	Fastkd1		Sema5b
	Zfp560		Tmem42
	Hira		Tnip1
	Cdh11		Chrm4
	Slc1a3		Fdxr
	Asxl2		Gins4
	Elk4		Oxa1l
	Dcbld2		Dlgap4
	Sorl1		Zfp467
	Tab3		Mgp
	Ankib1		Commd10
	Dgki		Cndp2
	Nfib		Taf10
	Topbp1		Preb
	Tcea1		Six3
	Zfp451		Serf2
	4831440E17Rik		Tmem223
	Cep350		Ahi1
	Tnrc6b		Slc39a3
	Nfia		Usp5
	Flna		Slc35b1
	Dip2c		Pvrl2
	Zmym1		Pex19
	Hnf1b		Necab3
	Jmjd4		Cnpy3
	Fli1		Ddx54
	Ahcyl2		D8Ertd738e
	Slc7a2		Uqcrc1
	Wwp1		Rps6ka4
	C130030K03Rik		1300018I17Rik
	Cox15		Kcnab1
	Lipo1		Mrpl33
	BC023829		Prpf19
	Zfp955b		Mpg
	Atm		Rps9
	Pds5a		Fmo1
	1110028C15Rik		Gpr107
	Ubr7		Dpysl4
	Creg2		Cldn11
	Arid1b		Atp6v0e2
	Ptprc		Ccdc61
	Ept1		Eri2
	Ppp1r12b		Sirt7
	Xkr6		Icam5
	Npas3		Oaf
	Scaf4		Qars
	Map3k2		Timm17a
	Pou2f1		Mmp15
	Nup93		Rilpl1
	Tulp4		Cacng2
	Tbc1d8b		1600020E01Rik
	D10Bwg1379e		Stub1
	Zfp719		Strn4
	Setbp1		Tsta3
	Usp24		Rhbdd2
	Atp2b1		Scrt2
	Usp42		Mrps16
	Grik2		Lman2l
	Cast		Smpd2
	Mfsd6		Klhdc8a
	Add3		Sgk1
	Dcc		Fam160b2
	2310035C23Rik		Nt5c3l
	Abcb7		Gtf2ird1
	Gli3		Sepx1
	Mal2		Ccm2
	Grm1		Txndc15
	Pdzrn3		Lmbrd2
	Tcf12		Clec2l
	Nampt		Myh11
	Nexn		Slc38a2
	Gnal		Arpc1b
	Fstl1		B630019K06Rik
	Dnajc5		Rps8
	Chpt1		Vegfb
	Syt2		Tars2
	D230025D16Rik		Fam129b
	Actr2		Snta1
	Fam175a		Dohh
	Slc24a4		6330406I15Rik
	Zkscan1		Ltbp4
	Zmym2		0610011L14Rik
	Mlh3		Cisd1
	Rb1cc1		Tmem91
	Ryr2		Yipf4
	Pclo		Yif1b
	Zc3h14		Zbtb45
	Nfx1		Edc3
	Zmym4		Ndufb4
	4921531C22Rik		Bmp1
	Mlec		Elovl1
	Lrba		8430410A17Rik
	Orc3		Rps19bp1
	Slc25a40		4933439C10Rik
	Sipa1l1		Rhou
	Rab11fip4		Camsap3
	Pds5b		Nudt13
	Plcxd3		Tesk1
	Trpc5		Grsf1
	Agfg1		Rab40b
	Caprin1		Sumo3
	Usp31		Ric8
	Pdgfa		Nipal2
	Ss18l1		Fgf14
	Nav2		Limk2
	Tshz3		Tkt
	Plekhn1		Rps12
	Uba6		Htra1
	Zfp760		Ehmt2
	Bmp2k		Rnf41
	Fam123b		Stmn2
	Zfp644		Tfpt
	Meis2		Entpd2
	Raph1		Mzf1
	Zfp106		Gtf3c5
	Dhx29		Fam189b
	Arhgap26		B930041F14Rik
	Gpatch8		BC052040
	Fgfr1op2		5730409E04Rik
	Atxn3		Slc15a4
	Senp7		Kcnj9
	Sgip1		Med11
	Npat		Gm5567
	Tbc1d12		Tle6
	Ppp2r5e		Tmem192
	Mios		Pnrc1
	Trim23		2610001J05Rik
	Tmtc2		Klhdc9
	Esrrg		0610010B08Rik
	Emx1		Thy1
	Galnt7		Dolk
	Pdia4		Gsta4
	Slc16a14		Immp1l
	Fam13b		Gtf2i
	Prkcd		Cops5
	2210404J11Rik		Zfp787
	Zfp433		Tyro3
	Ehbp1		Tbc1d7
	Btaf1		B4galt2
	Phlpp1		Chid1
	Arhgef26		Cdk5r2
	C030044B11Rik		C630043F03Rik
	Pitpnm2		Psmd5
	Usp45		Etfb
	Vstm2a		Kcnt1
	Polh		Aes
	Wapal		Mavs
	Samd8		2900011O08Rik
	Mon2		Plekho2
	Slc5a3		2310061C15Rik
	Mfap3l		Shisa4
	Atp11b		4930444A02Rik
	Ltn1		Tomm70a
	Zmym5		Gm20300
	Tbl1x		Npm3
	Mier1		Tnfaip8l1
	Xpo6		Mrpl11
	Daam2		Gng13
	Nsd1		Rfc2
	Asb13		Atp5o
	Clic5		Atpbd4
	Zc3h12b		Gltp
	Rev1		Tmem11
	Kcnj3		Taf11
	Prpf3		Pcyt2
	Kif5c		Mzt2
	Sephs1		Zmat2
	Map3k3		Nrbp1
	Dnajb12		Mthfd2l
	Zfp40		Snd1
	Sema6d		Vps37b
	6330512M04Rik		Rrp7a
	Pcdh9		Slc17a8
	Rapgef2		Gsg1l
	Slc16a7		Fbxo7
	Son		1810046J19Rik
	Megf9		Carkd
	BC026590		Cadm3
	Mllt10		Nucb1
	C80913		Pdcd5
	Siah1a		Dexi
	Xpnpep3		Lancl1
	Dhtkd1		Fam3a
	Guf1		Pstk
	Entpd7		Myo5b
	Rabgap1l		Sft2d3
	Ncoa6		Tbrg1
	Zfp704		Wbscr27
	Kdm5b		Mcat
	Arhgef12		Mrpl12
	Hipk1		Slc25a12
	Chd8		Jph4
	Gpr125		Abcb6
	Ocrl		Trmt1
	Ptprg		Slc7a4
	Mll1		Slc27a4
	Map4k5		Snx11
	Numa1		Gng2
	Kcnk9		Erbb4
	Kcnt2		Rit1
	Cacna1g		Prps2
	Canx		Gpr89
	Ap1s2		Zfp688
	Rbm4b		Ube2v1
	Arsk		Epc2
	Sema3d		Polr2l
	Nlgn2		Extl3
	Ddx19b		Sirt2
	Fry		Tram1
	Cd53		Zxdb
	Gfra1		Eif3b
	Runx2		Uqcrfs1
	Pnpla7		Tln1
	Hmbox1		1110001J03Rik
	Ube3a		S100b
	Chrdl1		Zmiz2
	Efna5		Als2cr4
	Nova1		Islr2
	Tmem131		Akr7a5
	Fjx1		Exosc1
	Kcna1		Gadd45gip1
	Atp13a4		Aebp1
	Dip2b		Lonp1
	Epha6		Pkp2
	Cggbp1		Gstk1
	Pdcd6ip		Gpr25
	Rims1		Celsr3
	Gemin4		Zbtb22
	Tet3		Hspb1
	Mme		Ttl
	Zfp770		Ubxn1
	Ryr3		Atg2a
	Csnk1g1		Sobp
	Thsd7a		D330041H03Rik
	Zfhx3		2610002I17Rik
	Frmd6		Ndufa11
	Tmtc4		Ctsd
	Zfp39		Timm22
	Enpp1		Safb2
	Tgfbrap1		4931428F04Rik
	Slc6a1		Vrk3
	4930422G04Rik		Adcy5
	Camk1d		Eif3d
	Haus2		Kirrel3
	Jmy		Crip2
	Wwtr1		Sec61a1
	Slc16a6		2810408M09Rik
	Spire1		Cops6
	Plcl1		Celf4
	Cc2d2a		Rfng
	Lrrc40		Tmem198
	Gabra3		C1qa
	Gm1943		Cdh11
	Whsc1l1		Ighmbp2
	Lnp		Snapin
	Atp13a1		2310046A06Rik
	2610203C20Rik		Pmepa1
	Igsf11		Lgals9
	Atxn2		Usp13
	Mga		Fbxo31
	Zfp180		Zfp341
	Ulk2		Mvd
	Luc7l3		Pfdn1
	Dido1		Akap7
	Epm2aip1		Arglu1
	Grin2b		Amot
	Arid4a		Crtac1
	Odz1		Ptov1
	Spred2		Znhit1
	Camta1		Mocs2
	Gm4787		Madd
	Ncoa2		Rybp
	Pip5k1a		Chm
	Zdbf2		Sugp2
	Ttll4		Sgta
	Rufy2		Myg1
	N6amt1		Rhobtb3
	Kdm6a		Xylt2
	Slk		Fah
	Irs1		Ovca2
	Gabrg2		Stxbp2
	Sema7a		Prmt7
	Crhr1		Rgl2
	Top2b		Mms19
	Fbxo33		Rgs20
	Spag9		Crabp1
	Xrcc6		9530082P21Rik
	Itga3		0610031J06Rik
	Kcnj2		Chrm1
	Itsn2		Psmc1
	Nfrkb		Hsdl1
	Sgms1		Pomp
	Kdm5a		1700019N12Rik
	Eif4g1		Ccnd2
	Ntrk3		Rbm45
	Drd2		Mapk3
	Fubp1		Tspo
	Car5b		Tmed9
	Ascc3		Mrpl21
	Csgalnact2		Hdac6
	Sfmbt1		Scn4b
	Sos2		Pop5
	Zfp101		Gdf1
	Dynlt1a		Ppp1r16a
	Sox9		Tceb1
	Zfp354c		Nfic
	Rundc3b		2810008D09Rik
	Vma21		Rbm43
	Twf1		Gas2l1
	Tmem169		Mrps23
	Kdm5d		Cox10
	Mynn		Xab2
	Cntnap3		2410004N09Rik
	Dock6		Brwd1
	Fryl		Ly6e
	Heatr1		B230208H17Rik
	Tnk2		Alg3
	Ugp2		Slc30a9
	2410089E03Rik		Myh7
	Lars		Cort
	Hivep3		Actr1a
	Foxn3		Sdpr
	Gnpda1		C85492
	Asap2		Ccdc157
	6230409E13Rik		Snrpd3
	Vipr1		Foxo1
	Paxip1		Fkbp4
	Rnft1		Tomm7
	Dzip1l		Ankrd24
	Rasal2		Thap1
	Cadm1		Ccdc28b
	2310021P13Rik		Aldh1b1
	Crnkl1		Prkaa2
	Nipa1		Mdh1
	Kdelc2		Dusp8
	Ssh1		Tmem149
	Msl2		Pop4
	Usp28		Tbc1d10b
	Ubxn2a		Ndufb9
	Hace1		Park7
	Garnl3		Hexa
	Fmnl2		Kcnip4
	Nipbl		Alkbh3
	Cux2		Pcif1
	Dstn		Rnf169
	Dpp10		Trip6
	Alg6		Pitpnb
	Numb		Olfml3
	Rps6ka6		Rc3h1
	Kcnq1ot1		Rnf26
	Srrm1		Akap1
	Clk4		Pcolce
	Nup107		Gm1337
	Pnpt1		1500009L16Rik
	Stim1		Necab1
	Cacna1d		Pmm1
	Plekhg1		Atp8b2
	Zfp951		Gpatch3
	Ralgapa1		Dnm3
	Sema3c		Tbrg4
	1200011I18Rik		Fam43b
	Aph1b		Commd4
	Mtap2		Agpat4
	Ophn1		Shroom2
	Aebp2		1110038F14Rik
	Lrrtm4		Sfr1
	Car13		Arl6ip6
	Vcl		1110020G09Rik
	D430041D05Rik		Slc25a11
	Rims3		Rnpepl1
	Abhd2		Ptdss1
	Dram2		Ap3d1
	Mll2		Gatm
	Pion		Scarb2
	Stradb		Pop7
	Scpep1		Exog
	Uhrf1bp1l		Cpne2
	Prpf8		Sh3rf2
	Prkce		Fzd2
	2210408I21Rik		Arrb2
	Slc12a6		Ppp6r1
	Tmc7		Hn1
	Trpc1		Lin37
	Lpcat4		Fbxo41
	Pisd-ps2		Srp68
	Pigu		6330578E17Rik
	Aff2		Hist2h2aa1
	Acbd5		Nr1h2
	Fam76b		Git1
	Tanc2		Bnip3
	Npepps		Dnajc4
	Ptgs2		Flot1
	Cep192		Atxn7
	Cep110		Ip6k1
	Hcfc2		Scamp5
	Eps15		March2
	Actr6		Tusc2
	Tjp1		Ltn1
	Trim17		St6galnac6
	B230209E15Rik		Rabac1
	March7		Lrrc3
	D130017N08Rik		Srd5a1
	Ganc		Sult2b1
	Laptm5		Naa10
	Acer3		Atp9b
	Ythdf3		Bend6
	Fbxl17		Pi4k2a
	Kcnj9		Ywhab
	Unc5c		Agap3
	Rc3h1		Pldn
	Tgs1		Rras
	Luzp2		Pigyl
	Orc5		Cdyl2
	Sema3a		Pigs
	Scn2a1		Hint2
	Hdac4		Plin3
	Lrrc61		Usf2
	Ralgapa2		Cxx1b
	Dvl3		Pak6
	Pank3		Asnsd1
	Fat4		Lmtk3
	Trappc8		Dpp9
	Dzip1		Cnpy2
	Arid4b		Ss18l1
	Pias2		Sys1
	Cul5		Fam108b
	E230016M11Rik		Vps28
	Bcap29		Ptchd2
	Suv420h1		Cyp4f15
	Rgs5		Faah
	Lztfl1		Lpar1
	Pxdn		Rab39b
	A130022J15Rik		Golt1b
	Yipf6		Mecr
	Ndst3		Dnalc4
	Fam120a		Mkrn2
	Mtap4		Sez6l2
	Papss1		5930416I19Rik
	Bms1		Fibp
	D830029L11		Uap1l1
	Yme1l1		Eef1d
	Zbtb26		Hexdc
	Sept3		Hpcal1
	Ppp6r3		Ndufc2
	Iglon5		Asxl1
	Klhl9		Rnf25
	Soat1		Cdc34
	Dpysl3		Trmt5
	Ogfrl1		Ctsh
	Flrt3		Lrpprc
	Pdia3		Clybl
	Trps1		Cenpb
	Zfp236		Arl6ip4
	Il1r1		Mfsd2a
	Rspo3		Nipsnap3b
	Ccdc108		Limd2
	Atad2		Phb
	Sos1		Trnp1
	Tnks2		Chchd1
	Mex3c		Mesdc1
	Rgs22		Tagln2
	Dnajc3		D16H22S680E
	Heatr2		Lins
	Rp2h		Slc44a5
	Gm15800		Blzf1
	Srsf6		Rgs10
	AA987161		Slc6a8
	Wdfy2		Wdr45
	Pomt1		Nxph3
	Zswim6		Map3k6
	Ubr2		Ugt8a
	E2f6		Zfp874a
	Bbs4		BC018242
	Wdr76		BC027231
	Pak3		Grk6
	C330019G07Rik		Mtf2
	Tnpo3		Cstf1
	Lmbrd2		Chchd5
	Ppp3ca		Ilvbl
	Pnpla8		Exoc6b
	Pex13		Tpd52l2
	Id4		Pusl1
	Robo3		Rtkn
	Pcnx		Atrip
	Tmem2		Dnpep
	Trim65		Pepd
	Zfp639		Cav2
	Tbl1xr1		Fkbpl
	Dgkz		Mypop
	Mut		Fchsd1
	Pten		Ube2j1
	Prpf40a		Nfatc3
	Sidt1		Dmwd
	Polr3c		Fgf12
	Mef2d		Ech1
	Ptprj		Sertad2
	Ino80d		Exosc4
	Ttc28		Fam162a
	Zfp958		Wdr8
	Tmem161b		Creld1
	Erbb4		Sardh
	9430031J16Rik		Pdhx
	Traf6		Cc2d1a
	Sft2d3		Cyld
	Gm20063		Ndufs6
	Scn8a		Txnl4b
	Mtdh		Ccdc124
	Trim37		Rgs5
	Spns2		1500011K16Rik
	Rbm27		Htra2
	9430020K01Rik		Atp5g3
	Clip2		2310061I04Rik
	6530402F18Rik		Fdps
	B3galt1		Akr1a1
	Phkb		Selenbp1
	1200016B10Rik		Rnf7
	Kctd3		Thoc3
	2810474O19Rik		Uqcr11
	Sowaha		Ids
	Spnb2		Golph3
	Pigt		S100a1
	Igf2r		Ctdspl
	Scn4b		Scap
	Eif2ak3		Mcm3ap
	Dpyd		Rxra
	Neurod1		Ptk2b
	Adra1d		Zfp668
	Ano6		2810001G20Rik
	Myo6		Epha7
	Col4a2		Plp1
	Man1a2		Slk
	Hmgcr		5730437N04Rik
	Eif2s1		Tmem231
	Crebbp		Akt1
	Tmem63c		Wbscr16
	Nln		Prkar1a
	Ccni		Kctd7
	Med12		Mad2l1bp
	Tmem229a		Rab7
	Ntm		6030419C18Rik
	Tpr		Clstn3
	Mical2		Ift52
	Entpd5		Slc25a19
	Akap13		Rtel1
	Lin7c		BC031181
	Zfp335		Fam174a
	Eif2ak2		Fez1
	Cage1		Kcnk1
	Siah1b		Tac1
	Slit3		Ndufa7
	Slc29a3		Pin4
	Ccnt1		Lyrm7
	Man2b2		3110039M20Rik
	Dio2		8430419L09Rik
	Zfp955a		Nts
	Gas6		Phyh
	Prkaa2		Gorasp1
	Uso1		Med26
	Rapgef6		Adss
	Fut11		Dhrs1
	Tlr13		Nr2f6
	Slc18a2		Ppp1r11
	Slitrk3		Atp6ap1
	Rap2c		6330403K07Rik
	Dsel		Dnajb2
	Cspp1		Mapk9
	Nup98		Cyb561
	Rnf152		Mrpl36
	Zfp641		Phospho2
	Mtmr2		Acad9
	Iqgap2		Ppcdc
	Slc35a5		Ptpmt1
	Zfp329		Gale
	Ppp6r2		Hspa12a
	Cacng4		Limk1
	Nos1		Slc37a3
	Dis3l		Chrac1
	Rab36		Fam160b1
	Etl4		Stk3
	Matr3		Erh
	Itgb1		Lin7b
	Rbm6		Pmm2
	Glt8d2		Brd9
	Acer2		Sncb
	Ccr5		Prdm8
	Casc4		Pofut1
	Gsk3b		Psmc6
	Lmtk2		Dus1l
	Cdh10		Optn
	Prr16		Grn
	Rmnd1		Lingo3
	Spna2		Slc24a2
	Lama3		Rabep2
	Urb1		Vamp4
	Rps6kc1		Mrpl43
	Synj2		Slc2a1
	Cmya5		Ncf1
	Heca		Slc29a2
	Fbxo11		Trim62
	Lig4		Vat1l
	Pdcd11		Wbp1
	Papd4		Akap8l
	Arid2		Wdr91
	Dlg2		Sppl3
	Clstn1		Parp6
	Mycbp2		Rgs8
	2310037I24Rik		E130309D14Rik
	Pik3c2a		Atp5s
	Larp4		Glrx2
	Pls3		Rpl24
	Golgb1		Lfng
	Clmn		Igtp
	Fbxw7		Foxp4
	Tial1		Abcd2
	Cep78		Smad1
	Pcdh11x		Iffo1
	Lancl3		AI836003
	Scrn3		Cox19
	Myadm		Ogfrl1
	Stk17b		Rnf40
	Itpr1		Fbxo6
	Tspan2		Il33
	Foxred1		Amd1
	Lingo2		Blvra
	Zfp870		Mtrr
	Plekhf2		Mast3
	Nol9		Ptpn23
	Golga4		Apoa1bp
	Alms1		Kcnv1
	4933421E11Rik		Spink10
	Ysk4		Plekho1
	2510009E07Rik		Spag7
	Dag1		1110038D17Rik
	Smarca5		Gm16515
	Dnm2		Csrp2bp
	Zfp811		Rmrp
	C1galt1		Neu1
	Atp1a3		Ubl5
	Myst4		Gpr176
	Rcor1		Fgfr1op
	4632427E13Rik		Psmb10
	Pcsk1		Asns
	Rab3gap1		Gpr153
	Zfp933		Avpi1
	Gatsl2		Zfp316
	Mapkbp1		Tjap1
	Camk2d		Atp5j
	Srgap1		Mettl22
	Tpcn1		Aldh1l1
	Shprh		Mbd3
	Osbpl8		Trpm2
	Lrp12		BC024659
	Rad51c		Nub1
	4922501C03Rik		9430021M05Rik
	Dennd4c		Kdm4a
	Zfc3h1		Usp3
	Ube2g1		Psmc5
	Rnf141		Arpp19
	Ank3		Wwp2
	Mob1a		Mapk8ip1
	Lgr4		Pou3f2
	Eps8		Stat2
	Cep250		Asphd2
	Tmem215		Lgi4
	Rnf180		Rnaseh2b
	Camsap2		Chic1
	Cpsf6		Zbtb1
	S100pbp		Trit1
	Foxc1		Nrn1
	Plekha5		Pole4
	Frmd5		Mrps6
	Tmcc3		Pigz
	Ccnd2		Srcin1
	Ubp1		Rab11fip5
	Stxbp5		Arhgef4
	Ubxn7		Zfp386
	Ttc26		Gstp2
	2610301G19Rik		Tmem119
	Ubxn2b		Psmb6
	Cyfip2		Gabrg2
	Pcnxl2		Ckmt1
	Ckap5		Vars
	Nphp3		Eid1
	H2-T24		Arhgdig
	Gatad2b		Pgm2
	Smchd1		Tut1
	Syt6		Me3
	Gm10509		Fbf1
	Ccnyl1		Slc35f3
	Kif21a		Sox10
	Lrrc45		Ap1m1
	Cbln4		Arpc2
	Uggt1		Cuedc2
	Map4k2		Nosip
	Txndc16		Bmyc
	Cdk12		Slc13a4
	Pcmtd2		Mpp1
	Hhip		Dhrs7
	Rnf111		Dact2
	Zeb1		Mpi
	Slc22a5		Usp24
	Cul4b		2410001C21Rik
	Gpld1		Sh3gl3
	Cnot1		4930453N24Rik
	Pphln1		Resp18
	Pag1		Timm9
	A830018L16Rik		Psmf1
	Pdzd2		Plxnb1
	Sema3e		Zfp259
	Whsc1		2810422J05Rik
	Atrx		Cic
	Mpp6		Pcbd2
	Exoc6		Fads3
	Capza1		Dus2l
	Tax1bp1		Muted
	Rarg		Parp11
	D3Ertd751e		Vps4a
	Aff4		Kcnc4
	Myo1b		Zfp938
	Iws1		Hsd17b10
	Fgd6		Kif5c
	9130024F11Rik		AW209491
	Itch		Mrpl40
	Slc22a4		Cux2
	Eef2k		Gpc1
	Msn		Gng5
	Fem1b		0610007C21Rik
	Arrdc3		Manea
	Etv4		Lztr1
	Zfp583		Col1a2
	D5Ertd579e		Cml1
	Kcnb1		Eif6
	Cldn12		Pmvk
	Fat1		Syngr3
	Zhx3		Siah1a
	Galntl6		2610100L16Rik
	Fam81a		Sdhb
	Zfp384		S100a16
	Slc30a4		Arl4d
	Exoc4		Blmh
	Tdrkh		Vbp1
	4930506M07Rik		Plekhj1
	Trrap		Jdp2
	Atxn2l		Arl4c
	Mast4		2310009A05Rik
	2810008M24Rik		Vamp3
	Zfp26		Abhd6
	Rhobtb3		Eefsec
	Mphosph9		4930430F08Rik
	Rps6kb1		Cln5
	Rora		Sbf1
	Als2cl		Map2k5
	Ankfy1		Egln1
	Neat1		Pecr
	Gdap1		Kctd12
	Sp1		BC017158
	Zdhhc2		Wdr73
	Crtc2		Nicn1
	Rcn2		Ndufa1
	Mrpl1		B230217C12Rik
	Pik3r1		Hdac11
	Mks1		C330006K01Rik
	Dis3		0910001L09Rik
	Suz12		Mrps18b
	Gpr101		Rnf157
	Pcdh10		Psen1
	2610008E11Rik		Gpt2
	Gtf3c2		Nt5c
	Cdc25b		Wdr53
	Setd5		Eid2
	Zfp780b		Rpusd1
	Arnt		Gjb6
	Mpped2		Pde10a
	Zfhx4		Decr2
	Osbpl10		Irf2bp1
	Aff1		Olfm3
	Shank2		Pxn
	Csnk1g3		Ccdc74a
	Kdm3b		Pcnp
	Actn4		Alcam
	Atg2b		Zdhhc6
	Sema6a		Chchd2
	Npnt		Gps2
	Sphkap		Tnpo3
	Fam160b1		Car2
	Nek4		Tubg2
	Klhl29		Frzb
	Atp2a2		Grm3
	Gnaq		Slc9a6
	Cbx5		Ube2h
	Eng		Tinf2
	Lamc1		Gpd1l
	Tas1r1		Tle4
	Cacnb2		Wbscr17
	Arid3b		Nfib
	Dnajc6		Vps4b
	Nucks1		D18Ertd653e
	Mpv17l		Arfip2
	Kcnn3		Pabpc1
	Ylpm1		Pacsin3
	Iqgap1		2010305A19Rik
	Mgat4c		Slc35f1
	Med1		Ahcyl1
	Dhdh		Pabpn1
	Mtx3		Dcaf4
	Rnf150		Rprm
	Taf2		Erlec1
	Ankrd52		Get4
	Hiat1		Galnt14
	Slc9a8		Elovl4
	Elovl2		Dpp3
	D630045J12Rik		Btbd6
	Gphn		Man2c1
	Srsf7		Klk14
	Fam160a2		Top1mt
	Ccdc112		Nmt1
	9330159F19Rik		Zfp707
	Snrnp200		Dcun1d2
	Cdk16		Cxx1a
	Slc25a23		Synm
	Tle4		Eif3l
	Klhl3		Degs1
	Upp2		Man1b1
	Slc2a4rg-ps		Tbc1d9b
	Dyrk2		Mrps7
	2610507B11Rik		Telo2
	Abcd1		Sil1
	Pgm1		0610007P14Rik
	Maf		Dach1
	Cacna2d1		Rraga
	Plekha6		Pex11b
	Ezh2		Rab8b
	Oxtr		Wnt10a
	Aph1c		Habp4
	Brwd3		Tmed3
	Asb3		Gm996
	Xpr1		Agpat6
	Hecw1		Tmem59l
	Heatr5a		Bag6
	Dennd4a		Uqcrc2
	Scd1		Cnst
	Ahctf1		Apoo
	Hif1a		Mpnd
	Nr1d1		Gsk3a
	Tex9		Plxnd1
	Cramp1l		Atg10
	Serbp1		Gjc3
	6720489N17Rik		Tubg1
	Magi3		Abhd14b
	Tmod1		Cetn2
	Col25a1		Dym
	Lclat1		Psmd6
	Sema3f		Repin1
	Lama2		Gcap14
	Vps33a		Brsk2
	Spg11		Pitpnc1
	Bicc1		Vcp
	Spnb1		2610528E23Rik
	Crat		Acot9
	Clgn		Ppp1r14a
	Fbxl20		Mpp4
[truncated: 4,069 more rows]
