# Supplementary material for: Snord116-dependent diurnal rhythm of DNA methylation in mouse cortex
Source: Nat Commun. 2018 Apr 24;9:1616. doi: 10.1038/s41467-018-03676-0 (PMC5915486; doi:10.1038/s41467-018-03676-0)
Supplement: Supplementary file 12 — Supplementary Data 9(XLSX 49 kb) [file 41467_2018_3676_MOESM12_ESM.xlsx]

## Sheet: Imprinted loci enrichment
Supplementary Data 9. Imprinted loci enrichment
		fold change over expected (q-value)
Imprinted Clusters	Gene boundaries	ZT6 nadir lost	ZT6 nadir gained	ZT6 zenith lost	ZT6 zenith gained	ZT16 nadir lost	ZT16 nadir gained	ZT16 zenith lost	ZT16 zenith gained
chr1:63,182,571-63,314,575	Gpr1 - Zdbf2	0.45 (5.91E-1)	1.45 (1.0)	0.82 (1.0)	0.91 (1.0)	3.88 (6.80E-3)	0.57 (8.51E-1)	0.94 (1.0)	0.81 (1.0)
chr2:152,669,461-152,708,668	Mcts2 - H13	0.39 (5.08E-1)	0.67 (1.0)	0.79 (1.0)	0.83 (1.0)	0.73 (1.0)	0.52 (8.51E-1)	0.92 (1.0)	0.81 (1.0)
chr2:174267047-174346742	Gnas - Mir296	0.26 (1.79E-1)	0.51 (1.0)	0.66 (1.0)	0.73 (1.0)	0.61 (1.0)	0.38 (5.88E-1)	0.86 (1.0)	0.70 (1.0)
chr2:157,556,362-157,566,361	Blcap - Nnat	0.61 (8.25E-1)	0.82 (1.0)	0.90 (1.0)	0.92 (1.0)	0.87 (1.0)	0.73 (9.59E-1)	0.97 (1.0)	0.91 (1.0)
chr2:105,126,529-105,173,614	Wt1	0.46 (5.91E-1)	0.72 (1.0)	0.83 (1.0)	0.87 (1.0)	0.78 (1.0)	0.58 (8.51E-1)	0.93 (1.0)	0.84 (1.0)
chr2:122,594,473-122,611,277	Gatm	0.75 (8.92E-1)	0.90 (1.0)	0.94 (1.0)	0.96 (1.0)	0.92 (1.0)	0.82 (1.0)	0.98 (1.0)	0.95 (1.0)
chr3:102,469,919-102,521,013	Ngfb	0.54 (7.51E-1)	0.80 (1.0)	0.86 (1.0)	0.87 (1.0)	0.79 (1.0)	0.62 (8.74E-1)	0.92 (1.0)	0.89 (1.0)
chr3:108,107,275-108,146,152	Gnai3	0.65 (8.25E-1)	0.87 (1.0)	0.91 (1.0)	0.91 (1.0)	2.57 (1.67E-1)	0.72 (9.59E-1)	0.95 (1.0)	0.93 (1.0)
chr4:134,003,330-134,018,816	Lin28a	0.63 (8.25E-1)	0.83 (1.0)	0.87 (1.0)	0.95 (1.0)	0.89 (1.0)	0.69 (9.59E-1)	0.94 (1.0)	0.90 (1.0)
chr4:154,056,249-154,140,208	Trp73	3.33 (1.40E-3)	0.56 (1.0)	0.64 (1.0)	0.82 (1.0)	2.80 (1.67E-1)	0.39 (5.88E-1)	0.82 (1.0)	0.72 (1.0)
chr5:19,227,046-20,704,792	Magi2	0.15 (2.10E-2)	0.39 (1.0)	0.56 (1.0)	0.66 (1.0)	1.93 (5.26E-1)	0.25 (4.24E-1)	0.73 (1.0)	0.61 (1.0)
chr5:30,013,114-30,019,975	Il6	0.98 (1.0)	0.99 (1.0)	1.00 (1.0)	1.00 (1.0)	0.99 (1.0)	0.99 (1.0)	1.00 (1.0)	1.00 (1.0)
chr6:3,685,720-5,433,021	Asb4 - Calcr	0.07 (1.33E-4)	0.24 (1.0)	0.43 (1.0)	0.40 (1.0)	0.26 (3.94E-1)	1.35 (5.88E-1)	2.64 (5.84E-1)	0.47 (1.0)
chr6:30,568,376-30,958,990	Klf14 - Cpa4	1.00 (1.0)	1.00 (1.0)	1.00 (1.0)	1.00 (1.0)	1.00 (1.0)	1.00 (1.0)	1.00 (1.0)	1.00 (1.0)
chr6:58,905,233-58,907,126	Nap1l5	0.86 (9.94E-1)	1.96 (1.0)	0.98 (1.0)	0.98 (1.0)	0.96 (1.0)	0.90 (1.0)	0.99 (1.0)	1.96 (2.36E-1)
chr7:6,651,748-6,977,420	Zim3 - Zim2	2.02 (1.15E-1)	1.49 (1.0)	0.65 (1.0)	0.81 (1.0)	0.56 (1.0)	0.31 (5.88E-1)	0.79 (1.0)	0.67 (1.0)
chr7:59,228,750-62,464,510	Peg12 - Ube3a	0.19 (6.34E-2)	0.40 (1.0)	0.57 (1.0)	0.75 (1.0)	0.48 (1.0)	0.49 (5.88E-1)	0.74 (1.0)	0.59 (1.0)
chr7:110,768,206-110,812,408	Ampd3	0.46 (5.91E-1)	0.71 (1.0)	0.83 (1.0)	0.92 (1.0)	0.77 (1.0)	0.54 (8.51E-1)	0.91 (1.0)	0.84 (1.0)
chr7:142,544,609-144,738,592	Nctc1 - Ano1	0.04 (1.33E-4)	0.58 (1.0)	0.18 (3.49E-1)	0.33 (1.0)	1.18 (1.0)	1.53 (1.69E-1)	0.31 (1.0)	5.91 (4.00E-4)
chr7:128,611,365-128,696,436	Inpp5f	0.51 (6.96E-1)	0.75 (1.0)	0.86 (1.0)	0.93 (1.0)	0.81 (1.0)	1.76 (5.88E-1)	0.93 (1.0)	0.87 (1.0)
chr8:80,764,431-80,880,519	Gab1	0.26 (2.60E-1)	0.66 (1.0)	0.72 (1.0)	0.79 (1.0)	0.65 (1.0)	0.37 (5.88E-1)	0.88 (1.0)	3.26 (2.29E-2)
chr9:88,376,747-88,438,951	Snx14	0.65 (8.25E-1)	0.88 (1.0)	0.92 (1.0)	0.95 (1.0)	0.88 (1.0)	0.75 (9.63E-1)	0.96 (1.0)	0.95 (1.0)
chr9:28,995,964-29,963,129	Ntm	1.80 (6.34E-2)	0.32 (1.0)	0.44 (1.0)	0.57 (1.0)	0.33 (6.44E-1)	0.86 (8.51E-1)	0.59 (1.0)	0.58 (1.0)
chr9:50,596,340-50,603,849	Sdhd	0.74 (8.92E-1)	0.92 (1.0)	0.94 (1.0)	0.97 (1.0)	0.93 (1.0)	0.84 (1.0)	0.97 (1.0)	0.97 (1.0)
chr9:89,802,260-90,026,979	Mir184 - Rasgrf1	2.44 (2.34E-2)	0.55 (1.0)	0.66 (1.0)	0.77 (1.0)	0.56 (1.0)	0.35 (5.88E-1)	0.79 (1.0)	0.78 (1.0)
chr10:13,060,504-13,131,695	Plagl1	0.46 (5.91E-1)	0.78 (1.0)	0.85 (1.0)	0.87 (1.0)	0.79 (1.0)	0.58 (8.51E-1)	0.93 (1.0)	0.87 (1.0)
chr10:97,479,500-97,518,163	Dcn	0.91 (1.0)	0.98 (1.0)	0.99 (1.0)	0.99 (1.0)	0.97 (1.0)	0.93 (1.0)	0.99 (1.0)	0.98 (1.0)
chr10:63,430,098-65,003,667	Ctnna3	2.36 (1.80E-3)	0.35 (1.0)	1.86 (1.0)	0.50 (1.0)	0.36 (7.34E-1)	0.69 (7.41E-1)	0.68 (1.0)	0.49 (1.0)
chr11:119,228,572-119,265,212	Ccdc40	0.37 (4.86E-1)	0.66 (1.0)	0.80 (1.0)	0.80 (1.0)	0.67 (1.0)	0.42 (6.64E-1)	0.87 (1.0)	0.75 (1.0)
chr11:11,814,101-12,037,420	Ddc - Grb10	0.30 (2.89E-1)	0.59 (1.0)	0.74 (1.0)	2.23 (9.48E-1)	0.58 (1.0)	0.33 (5.88E-1)	0.82 (1.0)	0.67 (1.0)
chr11:22,899,728-22,982,284	Commd1Zrsr1	0.57 (7.77E-1)	0.81 (1.0)	0.90 (1.0)	0.90 (1.0)	0.82 (1.0)	0.62 (8.74E-1)	0.94 (1.0)	0.87 (1.0)
chr12:109,032,182-110,281,097	Begain - Dio3	2.39 (1.33E-4)	0.94 (1.0)	0.21 (3.95E-1)	0.24 (9.48E-1)	0.22 (2.58E-1)	0.44 (2.24E-1)	0.37 (1.0)	0.32 (1.0)
chr14:74,640,840-74,706,859	Htr2a	0.66 (8.25E-1)	0.87 (1.0)	0.91 (1.0)	0.95 (1.0)	0.86 (1.0)	0.70 (9.59E-1)	0.95 (1.0)	0.92 (1.0)
chr15:72,512,119-73,061,204	Kcnk9 - Peg13	0.10 (1.60E-3)	1.33 (1.0)	0.33 (1.0)	0.55 (1.0)	0.24 (3.28E-1)	0.15 (7.26E-2)	0.54 (1.0)	0.46 (1.0)
chr15:96,994,823-97,055,956	Slc38a4	0.38 (4.86E-1)	0.73 (1.0)	0.73 (1.0)	0.87 (1.0)	0.63 (1.0)	0.50 (8.51E-1)	0.87 (1.0)	0.83 (1.0)
chr17:12,419,974-12,859,884	Slc22a3 - Air	1.00 (1.0)	1.00 (1.0)	1.00 (1.0)	1.00 (1.0)	1.00 (1.0)	1.00 (1.0)	1.00 (1.0)	1.00 (1.0)
chr18:12,972,252-12,992,948	Impact	0.74 (8.92E-1)	0.93 (1.0)	0.97 (1.0)	0.92 (1.0)	0.91 (1.0)	3.39 (4.40E-3)	0.97 (1.0)	0.97 (1.0)
chr19:52,264,297-52,265,009	Ins1	0.98 (1.0)	0.99 (1.0)	1.00 (1.0)	1.00 (1.0)	0.99 (1.0)	0.99 (1.0)	1.00 (1.0)	1.00 (1.0)
chrX:37,754,608-37,808,878	Rhox5	1.00 (1.0)	1.00 (1.0)	1.00 (1.0)	1.00 (1.0)	1.00 (1.0)	1.00 (1.0)	1.00 (1.0)	1.00 (1.0)
chrX:103,431,517-103,631,664	Tsix - Zcchc13	0.84 (9.94E-1)	0.89 (1.0)	0.95 (1.0)	0.91 (1.0)	0.92 (1.0)	0.88 (1.0)	0.97 (1.0)	0.93 (1.0)
All imprinted loci		0.86 (5.64E-2)	0.37 (1.00E-5)	0.18 (1.00E-5)	0.20 (1.10E-4)	0.66 (2.69E-2)	0.73 (5.24E-3)	0.38 (1.32E-2)	2.53 (1.00E-5)
