# Supplementary material for: Snord116-dependent diurnal rhythm of DNA methylation in mouse cortex
Source: Nat Commun. 2018 Apr 24;9:1616. doi: 10.1038/s41467-018-03676-0 (PMC5915486; doi:10.1038/s41467-018-03676-0)
Supplement: Supplementary file 13 — Supplementary Data 10(XLSX 31 kb) [file 41467_2018_3676_MOESM13_ESM.xlsx]

## Sheet: TS locus ZT6 nadir lost TF
Supplementary Data 10. Transcription factor motifs within TS locus ZT6 nadir lost DMRs
TF binding motif	# of motifs within TS DMRs
Scl	5
Ap4	4
Lrf	4
Hif-1b	4
Znf263	4
AR	4
Hif2a	3
NeuroD1	3
MafA	3
Zic	3
Foxa2	3
Tcf21	3
Zfx	3
Znf416	3
NeuroG2	3
Ascl1	3
Znf711	3
Npas	3
Nf1	3
Olig2	3
Crx	3
Ptf1a	3
Smad3	3
Tgif2	3
Tbx5	3
Nanog	3
Brachyury	2
MafK	2
Hif-1a	2
Pax5	2
Thra	2
MafB	2
Zic3	2
Ews:Erg-fusion	2
Stat3	2
Elf5	2
Ap-2alpha	2
Arnt:Ahr	2
Znf467	2
Ap-2gamma	2
Ebf1	2
Rfx6	2
Spdef	2
MyoG	2
Atoh1	2
PU.1-Irf	2
Maz	2
Ehf	2
Sox10	2
Rbpj1	2
Etv1	2
E2A	2
Klf14	2
Smad2	2
Foxo1	2
Meis1	2
Zeb1	2
Smad4	2
Heb	2
Nkx2.5	2
PR	2
Nkx2.1	2
Tgif1	2
Pitx1	2
Nrf2	1
Bach1	1
Nf-E2	1
Gata	1
Cebp	1
Znf165	1
Ctcf	1
Twist	1
Tcfcp2l1	1
Srebp2	1
Bach2	1
Boris	1
Jun-AP1	1
Six1	1
Srebp1a	1
Ere	1
Are	1
Fosl2	1
Znf322	1
Grhl2	1
Irf	1
Pax8	1
Nf1	1
Fra2	1
Znf143	1
p63	1
Stat6	1
Fra1	1
Chr	1
JunB	1
Hnf4a	1
Tlx	1
Stat6	1
Zbtb12	1
Hand2	1
Batf	1
Atf3	1
Zbtb18	1
Hlf	1
Ap-1	1
Esrrb	1
Otx2	1
Elf3	1
Sox9	1
Foxm1	1
Runx2	1
Six2	1
Sox15	1
Znf189	1
Etv2	1
Mitf	1
Sp5	1
Klf6	1
Tcf12	1
Ets1	1
Tbr1	1
Bmyb	1
Sox3	1
Amyb	1
Isl1	1
Erg	1
Coup-TfII	1
Myb	1
Eomes	1
Nkx6.1	1
Bmal1	1
Nkx2.2	1
Bapx1	1
Nkx3.1	1
Erra	1
Thrb	1
