# Supplementary material for: Snord116-dependent diurnal rhythm of DNA methylation in mouse cortex
Source: Nat Commun. 2018 Apr 24;9:1616. doi: 10.1038/s41467-018-03676-0 (PMC5915486; doi:10.1038/s41467-018-03676-0)
Supplement: Supplementary file 14 — Supplementary Data 11(XLSX 45 kb) [file 41467_2018_3676_MOESM14_ESM.xlsx]

## Sheet: DNA FISH ANOVA
Supplementary Data 11. DNA FISH mixed model ANOVA and post-hoc tests
PWS locus								TS locus								Distance between TS and PWS loci
Mixed model ANOVA								Mixed model ANOVA								Mixed model ANOVA
	numDF	denDF	F-value	p-value	length				numDF	denDF	F-value	p-value	length				numDF	denDF	F-value	p-value	length
genotype	1	3586	107.562	0	2			genotype	1	3586	0.000213256	0.988349	2			genotype	1	3586	0.272262	0.601851	2
time	5	3586	22.4029	0	2			time	5	3586	5.31045	7.2473e-05	2			time	5	3586	1.75079	0.119593	2
genotype:time	5	3586	14.2718	7.37188e-14	2			genotype:time	5	3586	2.62885	0.0222289	2			genotype:time	5	3586	2.14681	0.0571687	2
Post-hoc, Tukey correction								Post-hoc, Tukey correction
contrast	estimate	SE	df	t.ratio	p.value	length		contrast	estimate	SE	df	t.ratio	p.value	length		Post-hoc, Tukey correction
PWS ZT0 - WT ZT0	-0.663417	0.0639672	3586	-10.3712	5.30867e-09	2		PWS ZT0 - WT ZT0	0.0005957	0.0407922	3586	0.0146033	1	2		contrast	estimate	SE	df	t.ratio	p.value	length
PWS ZT0 - PWS ZT12	-0.0865329	0.0639672	3586	-1.35277	0.971905	2		PWS ZT0 - PWS ZT12	-0.198317	0.0407922	3586	-4.86166	7.73767e-05	2		PWS ZT0 - WT ZT0	0.669323	1.28275	3586.01	0.521787	0.999996	2
PWS ZT0 - WT ZT12	-0.537501	0.0639672	3586	-8.40275	5.30868e-09	2		PWS ZT0 - WT ZT12	-0.0003818	0.0407922	3586	-0.00935964	1	2		PWS ZT0 - PWS ZT12	2.33758	1.28275	3586.01	1.82232	0.805901	2
PWS ZT0 - PWS ZT16	-0.607892	0.0639672	3586	-9.50318	5.30866e-09	2		PWS ZT0 - PWS ZT16	-0.137676	0.0407922	3586	-3.37505	0.0359443	2		PWS ZT0 - WT ZT12	2.17463	1.28275	3586.01	1.69529	0.870731	2
PWS ZT0 - WT ZT16	-0.628252	0.0639672	3586	-9.82147	5.30867e-09	2		PWS ZT0 - WT ZT16	-0.0025875	0.0407922	3586	-0.0634313	1	2		PWS ZT0 - PWS ZT16	2.53778	1.28275	3586.01	1.97839	0.708339	2
PWS ZT0 - PWS ZT3	-0.259978	0.0639672	3586	-4.06424	0.00287348	2		PWS ZT0 - PWS ZT3	-0.109988	0.0407922	3586	-2.69631	0.228286	2		PWS ZT0 - WT ZT16	0.733785	1.28275	3586.01	0.57204	0.99999	2
PWS ZT0 - WT ZT3	-0.782729	0.0639672	3586	-12.2364	5.30856e-09	2		PWS ZT0 - WT ZT3	-0.0369817	0.0407922	3586	-0.906588	0.999073	2		PWS ZT0 - PWS ZT3	0.28039	1.28275	3586.01	0.218585	1	2
PWS ZT0 - PWS ZT6	-0.125069	0.0639672	3586	-1.95521	0.723858	2		PWS ZT0 - PWS ZT6	-0.103203	0.0407922	3586	-2.52998	0.321335	2		PWS ZT0 - WT ZT3	4.2048	1.28275	3586.01	3.27795	0.0488178	2
PWS ZT0 - WT ZT6	-0.368389	0.0639672	3586	-5.75902	6.06604e-07	2		PWS ZT0 - WT ZT6	-0.002484	0.0407922	3586	-0.060894	1	2		PWS ZT0 - PWS ZT6	0.549504	1.28275	3586.01	0.42838	1	2
PWS ZT0 - PWS ZT9	-0.167256	0.0639672	3586	-2.61471	0.271549	2		PWS ZT0 - PWS ZT9	-0.150523	0.0407922	3586	-3.69001	0.0122033	2		PWS ZT0 - WT ZT6	0.940904	1.28275	3586.01	0.733505	0.999879	2
PWS ZT0 - WT ZT9	-0.76159	0.0639672	3586	-11.9059	5.30856e-09	2		PWS ZT0 - WT ZT9	-0.0258198	0.0407922	3586	-0.63296	0.999973	2		PWS ZT0 - PWS ZT9	2.44959	1.28275	3586.01	1.90964	0.753414	2
WT ZT0 - PWS ZT12	0.576884	0.0639672	3586	9.01843	5.30867e-09	2		WT ZT0 - PWS ZT12	-0.198913	0.0407922	3586	-4.87626	7.19624e-05	2		PWS ZT0 - WT ZT9	2.56202	1.28275	3586.01	1.99729	0.695471	2
WT ZT0 - WT ZT12	0.125916	0.0639672	3586	1.96844	0.715037	2		WT ZT0 - WT ZT12	-0.0009775	0.0407922	3586	-0.0239629	1	2		WT ZT0 - PWS ZT12	1.66826	1.28275	3586.01	1.30053	0.979206	2
WT ZT0 - PWS ZT16	0.0555243	0.0639672	3586	0.868012	0.999384	2		WT ZT0 - PWS ZT16	-0.138271	0.0407922	3586	-3.38966	0.0342883	2		WT ZT0 - WT ZT12	1.50531	1.28275	3586.01	1.1735	0.990897	2
WT ZT0 - WT ZT16	0.0351647	0.0639672	3586	0.54973	0.999994	2		WT ZT0 - WT ZT16	-0.0031832	0.0407922	3586	-0.0780346	1	2		WT ZT0 - PWS ZT16	1.86846	1.28275	3586.01	1.4566	0.951825	2
WT ZT0 - PWS ZT3	0.403438	0.0639672	3586	6.30696	2.63335e-08	2		WT ZT0 - PWS ZT3	-0.110584	0.0407922	3586	-2.71091	0.221046	2		WT ZT0 - WT ZT16	0.0644623	1.28275	3586.01	0.0502532	1	2
WT ZT0 - WT ZT3	-0.119312	0.0639672	3586	-1.86521	0.780851	2		WT ZT0 - WT ZT3	-0.0375774	0.0407922	3586	-0.921192	0.998925	2		WT ZT0 - PWS ZT3	-0.388932	1.28275	3586.01	-0.303202	1	2
WT ZT0 - PWS ZT6	0.538347	0.0639672	3586	8.41599	5.30868e-09	2		WT ZT0 - PWS ZT6	-0.103799	0.0407922	3586	-2.54458	0.312419	2		WT ZT0 - WT ZT3	3.53547	1.28275	3586.01	2.75617	0.199592	2
WT ZT0 - WT ZT6	0.295028	0.0639672	3586	4.61217	0.000258168	2		WT ZT0 - WT ZT6	-0.0030797	0.0407922	3586	-0.0754973	1	2		WT ZT0 - PWS ZT6	-0.119818	1.28275	3586.01	-0.0934074	1	2
WT ZT0 - PWS ZT9	0.496161	0.0639672	3586	7.75648	5.30939e-09	2		WT ZT0 - PWS ZT9	-0.151119	0.0407922	3586	-3.70461	0.011571	2		WT ZT0 - WT ZT6	0.271581	1.28275	3586.01	0.211718	1	2
WT ZT0 - WT ZT9	-0.0981732	0.0639672	3586	-1.53474	0.931018	2		WT ZT0 - WT ZT9	-0.0264155	0.0407922	3586	-0.647563	0.999965	2		WT ZT0 - PWS ZT9	1.78027	1.28275	3586.01	1.38785	0.966005	2
PWS ZT12 - WT ZT12	-0.450968	0.0639672	3586	-7.04998	5.44961e-09	2		PWS ZT12 - WT ZT12	0.197936	0.0407922	3586	4.8523	8.10498e-05	2		WT ZT0 - WT ZT9	1.8927	1.28275	3586.01	1.4755	0.947271	2
PWS ZT12 - PWS ZT16	-0.521359	0.0639672	3586	-8.15041	5.30874e-09	2		PWS ZT12 - PWS ZT16	0.0606418	0.0407922	3586	1.4866	0.944457	2		PWS ZT12 - WT ZT12	-0.162953	1.28275	3586.01	-0.127034	1	2
PWS ZT12 - WT ZT16	-0.541719	0.0639672	3586	-8.4687	5.30868e-09	2		PWS ZT12 - WT ZT16	0.19573	0.0407922	3586	4.79822	0.000105765	2		PWS ZT12 - PWS ZT16	0.200199	1.28275	3586.01	0.15607	1	2
PWS ZT12 - PWS ZT3	-0.173445	0.0639672	3586	-2.71147	0.220772	2		PWS ZT12 - PWS ZT3	0.0883292	0.0407922	3586	2.16535	0.575157	2		PWS ZT12 - WT ZT16	-1.6038	1.28275	3586.01	-1.25028	0.98475	2
PWS ZT12 - WT ZT3	-0.696196	0.0639672	3586	-10.8836	5.30866e-09	2		PWS ZT12 - WT ZT3	0.161336	0.0407922	3586	3.95507	0.00445872	2		PWS ZT12 - PWS ZT3	-2.05719	1.28275	3586.01	-1.60374	0.908094	2
PWS ZT12 - PWS ZT6	-0.0385365	0.0639672	3586	-0.602441	0.999983	2		PWS ZT12 - PWS ZT6	0.0951142	0.0407922	3586	2.33168	0.453964	2		PWS ZT12 - WT ZT3	1.86721	1.28275	3586.01	1.45563	0.952051	2
PWS ZT12 - WT ZT6	-0.281856	0.0639672	3586	-4.40625	0.000663945	2		PWS ZT12 - WT ZT6	0.195834	0.0407922	3586	4.80076	0.000104459	2		PWS ZT12 - PWS ZT6	-1.78808	1.28275	3586.01	-1.39394	0.964892	2
PWS ZT12 - PWS ZT9	-0.0807231	0.0639672	3586	-1.26194	0.983581	2		PWS ZT12 - PWS ZT9	0.047794	0.0407922	3586	1.17165	0.991016	2		PWS ZT12 - WT ZT6	-1.39668	1.28275	3586.01	-1.08882	0.995176	2
PWS ZT12 - WT ZT9	-0.675057	0.0639672	3586	-10.5532	5.30867e-09	2		PWS ZT12 - WT ZT9	0.172498	0.0407922	3586	4.2287	0.00144421	2		PWS ZT12 - PWS ZT9	0.112004	1.28275	3586.01	0.0873159	1	2
WT ZT12 - PWS ZT16	-0.0703915	0.0639672	3586	-1.10043	0.994714	2		WT ZT12 - PWS ZT16	-0.137294	0.0407922	3586	-3.36569	0.0370418	2		PWS ZT12 - WT ZT9	0.22444	1.28275	3586.01	0.174968	1	2
WT ZT12 - WT ZT16	-0.0907511	0.0639672	3586	-1.41871	0.960088	2		WT ZT12 - WT ZT16	-0.0022057	0.0407922	3586	-0.0540717	1	2		WT ZT12 - PWS ZT16	0.363152	1.28275	3586.01	0.283104	1	2
WT ZT12 - PWS ZT3	0.277523	0.0639672	3586	4.33851	0.000896792	2		WT ZT12 - PWS ZT3	-0.109606	0.0407922	3586	-2.68695	0.233008	2		WT ZT12 - WT ZT16	-1.44085	1.28275	3586.01	-1.12325	0.9937	2
WT ZT12 - WT ZT3	-0.245228	0.0639672	3586	-3.83366	0.00714739	2		WT ZT12 - WT ZT3	-0.0365999	0.0407922	3586	-0.897229	0.999159	2		WT ZT12 - PWS ZT3	-1.89424	1.28275	3586.01	-1.4767	0.946972	2
WT ZT12 - PWS ZT6	0.412431	0.0639672	3586	6.44754	1.3799e-08	2		WT ZT12 - PWS ZT6	-0.102822	0.0407922	3586	-2.52062	0.32712	2		WT ZT12 - WT ZT3	2.03017	1.28275	3586.01	1.58267	0.915565	2
WT ZT12 - WT ZT6	0.169112	0.0639672	3586	2.64373	0.255623	2		WT ZT12 - WT ZT6	-0.0021022	0.0407922	3586	-0.0515344	1	2		WT ZT12 - PWS ZT6	-1.62513	1.28275	3586.01	-1.26691	0.983063	2
WT ZT12 - PWS ZT9	0.370245	0.0639672	3586	5.78804	5.12436e-07	2		WT ZT12 - PWS ZT9	-0.150142	0.0407922	3586	-3.68065	0.0126248	2		WT ZT12 - WT ZT6	-1.23373	1.28275	3586.01	-0.961783	0.998401	2
WT ZT12 - WT ZT9	-0.224089	0.0639672	3586	-3.50318	0.02353	2		WT ZT12 - WT ZT9	-0.025438	0.0407922	3586	-0.6236	0.999976	2		WT ZT12 - PWS ZT9	0.274957	1.28275	3586.01	0.21435	1	2
PWS ZT16 - WT ZT16	-0.0203596	0.0639672	3586	-0.318282	1	2		PWS ZT16 - WT ZT16	0.135088	0.0407922	3586	3.31162	0.0439669	2		WT ZT12 - WT ZT9	0.387392	1.28275	3586.01	0.302001	1	2
PWS ZT16 - PWS ZT3	0.347914	0.0639672	3586	5.43894	3.73257e-06	2		PWS ZT16 - PWS ZT3	0.0276874	0.0407922	3586	0.678743	0.999944	2		PWS ZT16 - WT ZT16	-1.804	1.28275	3586.01	-1.40635	0.962542	2
PWS ZT16 - WT ZT3	-0.174837	0.0639672	3586	-2.73322	0.210283	2		PWS ZT16 - WT ZT3	0.100694	0.0407922	3586	2.46846	0.360318	2		PWS ZT16 - PWS ZT3	-2.25739	1.28275	3586.01	-1.75981	0.839632	2
PWS ZT16 - PWS ZT6	0.482823	0.0639672	3586	7.54797	5.31231e-09	2		PWS ZT16 - PWS ZT6	0.0344724	0.0407922	3586	0.845074	0.999522	2		PWS ZT16 - WT ZT3	1.66701	1.28275	3586.01	1.29956	0.979326	2
PWS ZT16 - WT ZT6	0.239504	0.0639672	3586	3.74416	0.0100047	2		PWS ZT16 - WT ZT6	0.135192	0.0407922	3586	3.31416	0.0436187	2		PWS ZT16 - PWS ZT6	-1.98828	1.28275	3586.01	-1.55001	0.926323	2
PWS ZT16 - PWS ZT9	0.440636	0.0639672	3586	6.88847	5.74609e-09	2		PWS ZT16 - PWS ZT9	-0.0128478	0.0407922	3586	-0.314958	1	2		PWS ZT16 - WT ZT6	-1.59688	1.28275	3586.01	-1.24489	0.985267	2
PWS ZT16 - WT ZT9	-0.153697	0.0639672	3586	-2.40275	0.404258	2		PWS ZT16 - WT ZT9	0.111856	0.0407922	3586	2.74209	0.206105	2		PWS ZT16 - PWS ZT9	-0.0881948	1.28275	3586.01	-0.0687544	1	2
WT ZT16 - PWS ZT3	0.368274	0.0639672	3586	5.75723	6.12967e-07	2		WT ZT16 - PWS ZT3	-0.107401	0.0407922	3586	-2.63288	0.261511	2		PWS ZT16 - WT ZT9	0.0242405	1.28275	3586.01	0.0188973	1	2
WT ZT16 - WT ZT3	-0.154477	0.0639672	3586	-2.41494	0.395946	2		WT ZT16 - WT ZT3	-0.0343942	0.0407922	3586	-0.843157	0.999533	2		WT ZT16 - PWS ZT3	-0.453395	1.28275	3586.01	-0.353455	1	2
WT ZT16 - PWS ZT6	0.503182	0.0639672	3586	7.86626	5.30901e-09	2		WT ZT16 - PWS ZT6	-0.100616	0.0407922	3586	-2.46655	0.361568	2		WT ZT16 - WT ZT3	3.47101	1.28275	3586.01	2.70591	0.223508	2
WT ZT16 - WT ZT6	0.259863	0.0639672	3586	4.06244	0.00289468	2		WT ZT16 - WT ZT6	0.0001035	0.0407922	3586	0.00253725	1	2		WT ZT16 - PWS ZT6	-0.184281	1.28275	3586.01	-0.143661	1	2
WT ZT16 - PWS ZT9	0.460996	0.0639672	3586	7.20675	5.35451e-09	2		WT ZT16 - PWS ZT9	-0.147936	0.0407922	3586	-3.62658	0.015328	2		WT ZT16 - WT ZT6	0.207119	1.28275	3586.01	0.161465	1	2
WT ZT16 - WT ZT9	-0.133338	0.0639672	3586	-2.08447	0.634061	2		WT ZT16 - WT ZT9	-0.0232323	0.0407922	3586	-0.569528	0.999991	2		WT ZT16 - PWS ZT9	1.7158	1.28275	3586.01	1.3376	0.974201	2
PWS ZT3 - WT ZT3	-0.522751	0.0639672	3586	-8.17217	5.30873e-09	2		PWS ZT3 - WT ZT3	0.0730066	0.0407922	3586	1.78972	0.823919	2		WT ZT16 - WT ZT9	1.82824	1.28275	3586.01	1.42525	0.958743	2
PWS ZT3 - PWS ZT6	0.134909	0.0639672	3586	2.10903	0.616305	2		PWS ZT3 - PWS ZT6	0.006785	0.0407922	3586	0.166331	1	2		PWS ZT3 - WT ZT3	3.92441	1.28275	3586.01	3.05937	0.0925803	2
PWS ZT3 - WT ZT6	-0.10841	0.0639672	3586	-1.69478	0.87096	2		PWS ZT3 - WT ZT6	0.107504	0.0407922	3586	2.63542	0.260127	2		PWS ZT3 - PWS ZT6	0.269114	1.28275	3586.01	0.209795	1	2
PWS ZT3 - PWS ZT9	0.0927222	0.0639672	3586	1.44953	0.953455	2		PWS ZT3 - PWS ZT9	-0.0405352	0.0407922	3586	-0.993701	0.997849	2		PWS ZT3 - WT ZT6	0.660514	1.28275	3586.01	0.51492	0.999997	2
PWS ZT3 - WT ZT9	-0.501612	0.0639672	3586	-7.8417	5.30907e-09	2		PWS ZT3 - WT ZT9	0.0841685	0.0407922	3586	2.06335	0.649198	2		PWS ZT3 - PWS ZT9	2.1692	1.28275	3586.01	1.69105	0.872636	2
WT ZT3 - PWS ZT6	0.65766	0.0639672	3586	10.2812	5.30867e-09	2		WT ZT3 - PWS ZT6	-0.0662216	0.0407922	3586	-1.62339	0.900747	2		PWS ZT3 - WT ZT9	2.28163	1.28275	3586.01	1.7787	0.829798	2
WT ZT3 - WT ZT6	0.41434	0.0639672	3586	6.47739	1.22955e-08	2		WT ZT3 - WT ZT6	0.0344977	0.0407922	3586	0.845694	0.999519	2		WT ZT3 - PWS ZT6	-3.65529	1.28275	3586.01	-2.84957	0.159976	2
WT ZT3 - PWS ZT9	0.615473	0.0639672	3586	9.62169	5.30867e-09	2		WT ZT3 - PWS ZT9	-0.113542	0.0407922	3586	-2.78342	0.187386	2		WT ZT3 - WT ZT6	-3.26389	1.28275	3586.01	-2.54445	0.312499	2
WT ZT3 - WT ZT9	0.0211393	0.0639672	3586	0.330471	1	2		WT ZT3 - WT ZT9	0.0111619	0.0407922	3586	0.273629	1	2		WT ZT3 - PWS ZT9	-1.75521	1.28275	3586.01	-1.36832	0.969395	2
PWS ZT6 - WT ZT6	-0.243319	0.0639672	3586	-3.80381	0.00800442	2		PWS ZT6 - WT ZT6	0.100719	0.0407922	3586	2.46908	0.359914	2		WT ZT3 - WT ZT9	-1.64277	1.28275	3586.01	-1.28066	0.981559	2
PWS ZT6 - PWS ZT9	-0.0421866	0.0639672	3586	-0.659503	0.999958	2		PWS ZT6 - PWS ZT9	-0.0473202	0.0407922	3586	-1.16003	0.991732	2		PWS ZT6 - WT ZT6	0.391399	1.28275	3586.01	0.305125	1	2
PWS ZT6 - WT ZT9	-0.63652	0.0639672	3586	-9.95073	5.30867e-09	2		PWS ZT6 - WT ZT9	0.0773835	0.0407922	3586	1.89702	0.761353	2		PWS ZT6 - PWS ZT9	1.90008	1.28275	3586.01	1.48126	0.945825	2
WT ZT6 - PWS ZT9	0.201133	0.0639672	3586	3.14431	0.072795	2		WT ZT6 - PWS ZT9	-0.14804	0.0407922	3586	-3.62912	0.0151903	2		PWS ZT6 - WT ZT9	2.01252	1.28275	3586.01	1.56891	0.920218	2
WT ZT6 - WT ZT9	-0.393201	0.0639672	3586	-6.14692	6.29922e-08	2		WT ZT6 - WT ZT9	-0.0233358	0.0407922	3586	-0.572066	0.99999	2		WT ZT6 - PWS ZT9	1.50868	1.28275	3586.01	1.17613	0.990727	2
PWS ZT9 - WT ZT9	-0.594334	0.0639672	3586	-9.29122	5.30868e-09	2		PWS ZT9 - WT ZT9	0.124704	0.0407922	3586	3.05705	0.0931758	2		WT ZT6 - WT ZT9	1.62112	1.28275	3586.01	1.26378	0.98339	2
																PWS ZT9 - WT ZT9	0.112435	1.28275	3586.01	0.0876517	1	2
